# Supplementary material for: Analyzing Illumina Gene Expression Microarray Data from Different Tissues: Methodological Aspects of Data Analysis in the MetaXpress Consortium
Source: PLoS One. 2012 Dec 7;7(12):e50938. doi: 10.1371/journal.pone.0050938 (PMC3517598; doi:10.1371/journal.pone.0050938)
Supplement: Table S3 — Eigen-R2 results for SHIP-TREND, KORA F4 and GHS of additional parameters. (XLSX) [file pone.0050938.s010.xlsx]

## Sheet: Table S3
Eigen-R2 results for SHIP-TREND, KORA F4 and GHS of additional parameters
	eigen-R2
Parameter	SHIP-TREND	KORA F4	GHS
Month of RNA isolation	0.0853325	0.109	-
RNA isolation batch (96 well plate)	0.164725	-	-
Signal to noise ratio	0.0765982	0.0463892	-
Number of detected Genes (Detection p-value < 0.01)	0.0335982	0.064234	-
Neutrophils [%]	0.0271418	-	0.003
Monocytes [%]	0.00792348	-	0.0054
Basophils [%]	0.00319102	-	0.0013
Lymphocytes [%]	0.0276742	-	0.0037
Eosinophils [%]	0.00441756	-	0.0015
Mean corpuscular hemoglobin concentration (MCHC) [g/dl]	0.00671807	0.00237952	-
Serum magnesium concentration [%]	0.00928597	-	-
Serum calcium [mmol/l]	0.0030815	-	0.0017
Serum sodium [mmol/l]	0.00356064	-	0.0021
Alanine aminotransferase (ALAT) [µkatal/l]	0.00415847	-	0.0035
Aspartate aminotransferase (ASAT) [µkatal/l]	0.00316354	-	0.0024
Lactate dehydrogenase (LDH) [µkatal/l]	0.00388918	-	0.0014
Partial thromboplastin time [s]	0.0036405	-	0.0013
Vitamin B12 [pg/ml]	0.00483198	-	-
Cystatin C [mg/l]	0.00314808	-	-
Red blood cell distribution width (RDW) [%]	0.00339355	-	-
Serum Creatinine [µmol/l]	0.00389014	-	-
Serum fibrinogen (Clauss method) [g/l]	0.00504627	-	0.0032
Serum glucose [mmol/l]	0.00437399	-	0.0023
Serum uric acid [µmol/l]	0.0052619	-	-
The first 4 rows represent technical parameters.
