# Supplementary material for: Analyzing Illumina Gene Expression Microarray Data from Different Tissues: Methodological Aspects of Data Analysis in the MetaXpress Consortium
Source: PLoS One. 2012 Dec 7;7(12):e50938. doi: 10.1371/journal.pone.0050938 (PMC3517598; doi:10.1371/journal.pone.0050938)
Supplement: Table S5 — New annotation file for the HumanHT-12 v3 BeadChip array. (XLSX) [file pone.0050938.s012.xlsx]

## Sheet: SupplementaryTable5
Probe_Id	Array_Address_Id	ILMN_Gene	ILMN_Synonyms	ILMN_CHR	ILMN_Probe_Chr_Orientation	ILMN_Probe_Sequence	QCStatus_UCSC	UCSC_CountMatches	UCSC_GENES	UCSC_CHROMOSOME	UCSC_MatchedPositions	UCSC_MatchedMrna	IPA_GENES_120823	QC_COMMENT	ChrUnique	MatchedPosStart	MatchedPosEnd	MatchedMidPos
ILMN_1802380	10008	RERE	ARP; ATN1L; ARG; KIAA0458; DNB1; FLJ38775	1	-	GCCCTGACCTTCATGGTGTCTTTGAAGCCCAACCACTCGGTTTCCTTCGG	OK: common txStart or txEnd	3	RERE	CHR1	8412465-8483747, 8412465-8877699, 8412465-8877699	uc001apd.2, uc001ape.2, uc001apf.2	RERE	good	CHR1	8412465	8877699	8645082
ILMN_1893287	10010	HS.584291				GGATTTCCTACACTCTCCACTTCTGAATGCTTGGAAACACTTGCCATGCT	no matched mRNA	0						bad [no matched mRNA]
ILMN_1736104	10017	LOC645218		3	-	TGCCATCTTTGCTCCACTGTGAGAGGCTGCTCACACCACCCCCTACATGC	no matched mRNA	0						bad [no matched mRNA]
ILMN_1792389	10019	RNF165		18	+	CTGTAGCAACGTCTGTCAGGCCCCCTTGTGTTTCATCTCCTGCGCGCGTA	OK: single match RefSeq	3	RNF165	CHR18	43914186-44040783, 43906772-44040783	uc010dnn.1, uc002lcb.1, uc002lby.1	RNF165	good	CHR18	43906772	44040783	4.39738e+07
ILMN_1854015	10020	HS.565863				GCAGAAAACCATGAGCTGAAATCTCTACAGGAACCAGTGCTGGGGTAGGG	no matched mRNA	0						bad [no matched mRNA]
ILMN_1904757	10021	HS.441941				AGCTGTACCGTGGGGAGGCTTGGTCCTCTTGCCCCATTTGTGTGATGTCT	no matched mRNA	0						bad [no matched mRNA]
ILMN_1740305	10025	DLEC1	DLC1; F56	3	+	TCGTTGTCTATCCTGGGAGGGTGTGGTGCTTCGGACACGTTGAGGGGCTT	OK: single match mRNA	1	DLEC1	CHR3	38135095-38164228	uc003chr.1	DLEC1	good	CHR3	38135095	38164228	3.81497e+07
ILMN_1665168	10035	LOC641719				GATCTCAAGTCTAATAACATTTTTCAACACAAAGATGAGTGACTCTCGTC	no matched mRNA	0						bad [no matched mRNA]
ILMN_2375156	10037	PHF7	DKFZp434L1850; HSPC226; NYD-SP6; MGC26088; HSPC045	3	+	GAGCCAAGCAAAGAGAAGTCTCAGTGGAGCATGAGGAGGGAGCAGTCCAG	OK: single match RefSeq	2	PHF7	CHR3	52444526-52457656	uc003ddy.2, uc003ddz.2	PHF7	good	CHR3	52444526	52457656	52451091
ILMN_1705423	10039	LOC651450				CTCTGCAGCTGCCCAGCTCTTCCAGCTGATGGCTCCACATCTTGGGGGAA	OK: single match mRNA	1	TBC1D29	CHR17	28886041-28890507	uc002hfi.2		good [no IPA annotation]	CHR17	28886041	28890507	28888274
ILMN_1716072	10040	LOC650103				ATATTTGTTTTATTTGGAATCAAAGTATTTGTAATTTTAGTATTTGTATT	OK: single match mRNA	1	FAM41C	CHR1	803452-812182	uc001abt.3		good [no IPA annotation]	CHR1	803452	812182	807817
ILMN_1697642	10044	BCAP29	BAP29; DKFZp686M2086	7	+	CCATTGAGAAGAGCTCCACCAGCAGACCTGATGCCTATGAACACACACAG	unknown	4	BCAP29	CHR7	107220421-107263762, 107220796-107262283, 107221203-107263762	uc011kly.1, uc011klz.1, uc011kma.1, uc003vej.2	BCAP29	good	CHR7	107220421	107263762	1.07242e+08
ILMN_1788184	10048	CIDEA	CIDE-A	18	+	CAGGCGTGCCCAGGAGCGTGTGCATGTGTCAGAGCCATTTGGTCCATCAT	OK: common txStart or txEnd	3	NA;CIDEA	CHR18	12254627-12277592, 12254317-12277592	uc010dlc.2, uc002kqt.3, uc002kqu.3	CIDEA	good	CHR18	12254317	12277592	1.2266e+07
ILMN_1681845	10050	PAPD4	FLJ38499	5	+	GCCTTAAGTCTTTGCTTGACTCACTGGGATAGACTGAGGCTTTGGGTGTG	OK: single match RefSeq	5	PAPD4	CHR5	78908242-78982471	uc003kga.2, uc003kfz.2, uc010jaf.1, uc010jae.1, uc003kgb.2	PAPD4	good	CHR5	78908242	78982471	7.89454e+07
ILMN_1823296	10053	HS.566710				TGCAGCTTGTCCTTGCTACTGGGTGTTGTCTCCATTGACTGGAGCTAGAA	no matched mRNA	0						bad [no matched mRNA]
ILMN_1889845	10059	HS.542469				GAGCATTGAGAAGCTGCCAGGCTGGCCTTTCTCCTAATGTAACTTTGAGG	no matched mRNA	0						bad [no matched mRNA]
ILMN_1746923	10064	LOC646443		7	-	TGGACTCAAGCAGTCCTCCCACCTTAGCCTCCTGAATAGCTGAATACAGG	no matched mRNA	0						bad [no matched mRNA]
ILMN_1690979	10066	SLC17A3	NPT4	6	-	GGGAGCATCAAGAGGATTTTCGAGCATAGCACCTGTCATTGTACCCACTG	OK: common txStart or txEnd	2	SLC17A3	CHR6	25845329-25874471, 25845329-25874471	uc003nfk.3, uc003nfi.3	SLC17A3	good	CHR6	25845329	25874471	25859900
ILMN_1811114	10068	SDS	SDH	12	-	TTGAGGAACCATCTCAGCCATCCTCCCAGGAAGCCCACCCCTGACCCTTA	OK: single match mRNA	1	SDS	CHR12	113830251-113841692	uc001tvg.2	SDS	good	CHR12	113830251	113841692	1.13836e+08
ILMN_1660729	10070	ATP6V1C2	VMA5; ATP6C2	2	+	ACCAGGGCTGAGGTCTGATGGGAAGGACTTGACTCCAGGTGCAGAGATGC	OK: common txStart or txEnd	2	ATP6V1C2	CHR2	10861774-10925228, 10861774-10925228	uc002rat.2, uc002ras.2	ATP6V1C2	good	CHR2	10861774	10925228	10893501
ILMN_1772314	10072	LOC646590		14	+	CGTTCTTTCTAAAATGTGTATTTTCCTTCACACAATGAACATGCCACAGC	no matched mRNA	0						bad [no matched mRNA]
ILMN_1821005	10075	HS.121091				AGTTCTGGTCATTTGTGGTGTTTAAGTTGGGGGAGGTCCATTTGTAACCC	no matched mRNA	0						bad [no matched mRNA]
ILMN_2129572	10079	F3	TF; TFA; CD142	1	-	ATGTGTTAAGTGCAGGAGACATTGGTATTCTGGGCAGCTTCCTAATATGC	no matched mRNA	0					F3	unsure [no matched mRNA] [IPA annotation]
ILMN_1842444	10082	HS.565126				AGCAGGTGGGTGAGGGAACAACACCCCTCTCTTCTAGATCCCAGGCTTCT	no matched mRNA	0					SERPINB11	unsure [no matched mRNA] [IPA annotation]
ILMN_1705659	10086	FAM71C	MGC39520	12	+	GAGGCCACATGCGTGAATGGGATGGAAGCCAGAGGGTCTCTACCTAGCTG	OK: single match mRNA	1	FAM71C	CHR12	100041534-100043824	uc001tgn.2	FAM71C	good	CHR12	100041534	100043824	100042679
ILMN_1811945	10091	LOC652141				TTCCAGACCTCAAGCCCTTTTCTTGGCGCTCAGGTGGGTCTCAGGCTGTG	no matched mRNA	0						bad [no matched mRNA]
ILMN_1694630	10092	LOC645113		22	-	CCTTCCTCCAGTTACCCTTACTCCCTCTCTAATATCCATCTGGGCAAGGG	no matched mRNA	0						bad [no matched mRNA]
ILMN_1860402	10093	HS.562688				CATACCATGTCCACAATGGGTTGGCTGGGTATGGTGTCCTCCATATGGCC	no matched mRNA	0						bad [no matched mRNA]
ILMN_1701042	10095	GAK				AAGCTGTGACCGCCAGTGGCCAAGAGGCTGCTCCGTGACGTTGTCTTTCA	no matched mRNA	0					GAK	unsure [no matched mRNA] [IPA annotation]
ILMN_1778562	10097	COMMD4	FLJ20452	15	+	CCTGGAATCTGGACCCCATGGCCCAGTCAGGTTACACAAAACTGATCATC	OK: single match mRNA	1	COMMD4	CHR15	75628373-75634268	uc010umh.1	COMMD4	good	CHR15	75628373	75634268	7.56313e+07
ILMN_1819355	10100	HS.558279				TCTCCAGTGAGTACTCCCCATTTACAGCAGTGTCCCCAATTCTGCAATGG	no matched mRNA	0						bad [no matched mRNA]
ILMN_1797055	10102	LIN52	C14orf46; c14_5549	14	+	GGGGAGTCTCACCACGGCTAATTTGATGGAGAAGGTTCGAGGCCTACAGA	OK: single match mRNA	1	LIN52	CHR14	74551655-74667117	uc001xpp.2	LIN52	good	CHR14	74551655	74667117	74609386
ILMN_1674316	10110	LOC727751		15	+	GAGACCGCCGTGCCCATTGCTCGCCTCGGTTGCCGCCGCTTTAGCCGCAG	unknown	35	UBE2Q2P2;AGSK1;LOC388152;UBE2Q2P3	CHR15	83023772-83084340, 82764078-82798323, 83140664-83182928, 83141830-83182928, 82944821-82974631, 83141830-83182901, 84868725-84898920, 84872928-84898920, 82944794-82975797, 82944821-82975797, 82647285-82708202, 84867599-84898920, 82767618-82798350, 84873538-84898842, 82944794-82974631, 83140664-83182901, 82944794-82972259, 84868063-84898920, 83144202-83182928, 82764078-82798350, 82764079-82798350, …	uc002bic.2, uc010blv.2, uc010bmk.1, uc010bmm.2, uc010bmc.2, uc010bmn.2, uc002bkc.3, uc010bmi.1, uc010bmv.2, uc002bii.3, uc010bmg.1, uc002bhv.3, uc002bht.3, uc010unu.1, uc002bka.3, uc010bly.1, uc010bmw.1, uc010bme.1, uc002bhg.3, uc010bmb.2, uc010bmd.2, uc002bij.3, uc002bhh.3, uc010bma.1, uc002bkb.3, uc010bmo.1, uc010blu.1, uc010bml.2, uc010blx.1, uc002bgz.2, uc010uoa.1, uc002bhi.3, uc010bmj.2, uc0…	LOC642423/LOC727751	unsure [differs from IPA annotation]	CHR15	82647285	84898920	8.37731e+07
ILMN_1718358	10114	LOC651864				TCCCACTCTCAGGATTCTTTCCTGAACCCCAAGAATCCCCTCCCGGACTC	no matched mRNA	0						bad [no matched mRNA]
ILMN_1662772	10121	LOC653238		5	+	TAGCTAAGTAGAAGTACTGCCAGGTTATTTAGGGAAATTTTAAACCAACA	no matched mRNA	0					GTF2H2B	unsure [no matched mRNA] [IPA annotation]
ILMN_1909211	10128	HS.344214				AAGCCGGTAGCCTCGGGACTGGAATGAACTGGGCTTGATCAGTGGGCTCA	no matched mRNA	0						bad [no matched mRNA]
ILMN_1713038	10129	RP11-45B20.2	MGC117159	13	-	TGCAGGACAATGCTGCCAGAGGCCTGGTCCTCAGAGCTCACGTAAGCATC	OK: single match mRNA	1	C1QTNF9B-AS1	CHR13	24463027-24466241	uc001uoy.2	C1QTNF9B	good [differs from IPA annotation]	CHR13	24463027	24466241	24464634
ILMN_1670547	10131	GRM1	MGLUR1A; mGlu1; GPRC1A; GRM1A; MGLUR1	6	+	CCCTATACCAAGAGGGCCGAAACTCTTCACCTTGATGTATGTTCTGATAC	OK: common txStart or txEnd	3	GRM1	CHR6	146348781-146758731, 146348781-146758731, 146348917-146758731	uc010khw.1, uc010khv.1, uc003qll.2	GRM1	good	CHR6	146348781	146758731	146553756
ILMN_2342515	10132	FXN	FA; X25; FRDA; FARR; MGC57199; CyaY	9	+	AGCACTTCTGAGCTCTTTAGCATTGAAGTGTCGAAAGCAACTCACACGGG	OK: single match RefSeq	2	FXN	CHR9	71650478-71693993	uc004agz.2, uc004aha.2	FXN	good	CHR9	71650478	71693993	7.16722e+07
ILMN_1800425	10133	SLC9A1	APNH; FLJ42224; NHE1	1	-	TCCTCGGCCCATCTGTCCATCCTCCTCTCCATGCAAGTGCTGTTTGGGCA	OK: single match RefSeq	3	SLC9A1	CHR1	27425300-27481451, 27425300-27430513	uc010ofk.1, uc001bnm.2, uc001bnl.2	SLC9A1	good	CHR1	27425300	27481451	2.74534e+07
ILMN_1728019	10136	PML				AACGTGGATGGAGGGTGTGTCAGGGAGGTTGGGACAGAGGCAGAGAAGAG	OK: single match mRNA	1	PML	CHR15	74290344-74320783	uc002aww.1	PML	good	CHR15	74290344	74320783	7.43056e+07
ILMN_1856669	10138	HS.534704				TTAAATAGAGGGCACGCAGGCATGTGGACTCGGGAGGTGGCAGAAGGAGC	no matched mRNA	0						bad [no matched mRNA]
ILMN_1783852	10142	CD164	endolyn; MGC-24; MUC-24	6	-	GTTAGATTTTGCAAGTCTACAAATGAGCTCTTGCAACAGAACTCACAGCC	OK: common txStart or txEnd	5	CD164	CHR6	109687717-109703762, 109687717-109703762, 109687717-109703762, 109687717-109703762, 109687717-109703762	uc003ptd.2, uc011eap.1, uc010kdn.2, uc003ptf.2, uc003pte.2	CD164	good	CHR6	109687717	109703762	1.09696e+08
ILMN_1833968	10148	HS.580934				CCGGATGGTGGACCCAGTGCGGGGAAATGACTTCAGAGCCACTTTGTTTC	no matched mRNA	0						bad [no matched mRNA]
ILMN_1882325	10154	HS.576630				CCCAGAGGAGGATGTGGCAAGGACACAAGACACAGGACTCGAACTCTGCG	no matched mRNA	0						bad [no matched mRNA]
ILMN_1652284	10156	PRM3		16	-	CTGGCAACCACCTGCACCCCTACCTGGAAGCTCACTCCCGCCTTCTTCAA	no matched mRNA	0					PRM3 (includes EG:19120)	unsure [no matched mRNA] [IPA annotation]
ILMN_1721344	10161	MOBKL2A	moblak	19	-	TCACTCCATCCACCTCGGAGACCACCCTCCCCCAGCCAGATACGGAATAA	OK: single match RefSeq	2	MOB3A	CHR19	2071036-2078718, 2071036-2096269	uc002luu.2, uc002luv.2	MOB3A	good	CHR19	2071036	2096269	2.08365e+06
ILMN_1892501	10162	HS.565248				TGATGTCAGGGCTGCCTTTAGAGTGAGGGGCAGGAACTGGGGAGGGTGTT	no matched mRNA	0						bad [no matched mRNA]
ILMN_1691223	10164	ZNF566	MGC12515; FLJ14779	19	-	AGGCAAATGTACCCTTTGACCATATCCCAAAGGATAGTCTTTATCAGTTC	OK: common txStart or txEnd	6	ZNF566	CHR19	36936021-36980463, 36936021-36980463, 36936021-36980337	uc010xtf.1, uc002oeb.3, uc010xtg.1, uc002oec.3, uc010xte.1, uc002oea.3	ZNF566	good	CHR19	36936021	36980463	36958242
ILMN_1766219	10167	C6ORF54	HGC6.1.1	6	-	CCTTCTGGAAGCTCAATTATCACGAGCACATGGTGGAAAACGTGGGCCGG	OK: single match mRNA	1		CHR6	168393505-168397757	uc003qwi.2	KIF25-AS1	good [no Gene name] [IPA annotation]	CHR6	168393505	168397757	168395631
ILMN_1679973	10168	OR1J2	OR9-19; HG152; OST044; HSA5; OR1J3; OR1J5; FLJ16828	9	+	GTTCACAGTAGGGGTGGTGGTCATTACCCTGCCATTCATGTGTATCCTGG	OK: single match RefSeq	2	OR1J2	CHR9	125230839-125276376, 125273080-125274021	uc004bmj.1, uc011lyv.1	OR1J2	good	CHR9	125230839	125276376	1.25254e+08
ILMN_1701854	10170	GNG5		1	-	GCCGCTATGAAGAAAGTGGTTCAACAGCTCCGGCTGGAGGCCGGACTCAA	OK: single match mRNA	1	GNG5	CHR1	84964006-84972262	uc001djw.3	GNG5	good	CHR1	84964006	84972262	84968134
ILMN_1678707	10176	TAF15	TAFII68; TAF2N; RBP56; hTAFII68; Npl3	17	+	TTGCCAGAGTTTTGCCTGCTGCTTTCCTCGTGGCCTCTTCTTGGGTAGTG	OK: single match RefSeq	2	TAF15	CHR17	34136487-34174237	uc002hkc.2, uc002hkd.2	TAF15	good	CHR17	34136487	34174237	34155362
ILMN_1914435	10180	HS.124173				GGCTTTGGAGGCTGAGCAGAACTTGCACACACAGAATGCAGGAATGCTGG	no matched mRNA	0						bad [no matched mRNA]
ILMN_2276504	10181	SCMH1	Scml3	1	-	TGAGATTCTCTGGGACCTTCCCTGCTCCATCATGGGGTCACCTCTAGGTC	OK: single match RefSeq	2	SCMH1	CHR1	41494255-41625605, 41492874-41627104	uc010ojs.1, uc001cgo.2	SCMH1	good	CHR1	41492874	41627104	41559989
ILMN_1778226	10184	EXTL3	KIAA0519; REGR; REG; RPR; botv; EXTR1; DKFZp686C2342	8	+	GTTCTCTGGGTGGCCGGCTTGCTGCTCCGGTTTGGGCTGTCTTACCATAA	OK: single match mRNA	1	EXTL3	CHR8	28559152-28611202	uc003xgz.1	EXTL3	good	CHR8	28559152	28611202	28585177
ILMN_1669674	10187	CNPY3	PRAT4A; TNRC5; CAG4A; ERDA5	6	+	TTGAGGAAACCGGCAAGACCAAGGAGGTGATTGGCACGGGCTATGGCATC	OK: single match RefSeq	4	CNPY3	CHR6	42896859-42907007, 42896859-42906932, 42896859-42905945	uc003ota.3, uc003osz.2, uc003otc.3, uc003osy.2	CNPY3	good	CHR6	42896859	42907007	42901933
ILMN_1678052	10189	C19ORF24	FLJ20640	19	+	GAGAGCTCCTTTTGGAACCTGCACAGCCCGCCGACCTGTTGCCACCTGCA	OK: single match RefSeq	2	C19ORF24	CHR19	1275519-1279242, 1276019-1279242	uc002lrw.3, uc002lrx.3	C19orf24	good	CHR19	1275519	1279242	1.27738e+06
ILMN_1762305	10192	LOC154449		6	-	CCTCCATCGCCGGTCAGTGTTGGGTGGTGTGCCTGTCTCCTCTTTGGACT	OK: single match mRNA	1	LOC154449	CHR6	170563421-170571657	uc003qxl.1	LOC154449	good	CHR6	170563421	170571657	170567539
ILMN_2045576	10193	GAS2L2	GAR17	17	-	GTCTGAGGCACATGAGCGTGTTGGGTAGGAGGGAAGCAAAAAGGATGGCC	OK: single match mRNA	1	GAS2L2	CHR17	34071536-34079897	uc002hjv.1	GAS2L2	good	CHR17	34071536	34079897	3.40757e+07
ILMN_1883097	10195	HS.514919				CACTCCTTCTGATACTGGGAGATGAAGTCGCATTTACAAAAAACGCATGG	no matched mRNA	0						bad [no matched mRNA]
ILMN_1682812	10196	C21ORF33	ES1; GT335; HES1; KNP-I; KNPH; KNPI; D21S2048E	21	+	AAAGAAGTGGAGCGTGTCCTGAAGGAGTTCCACCAGGCCGGGAAGCCCAT	OK: single match mRNA	1	C21ORF33	CHR21	45553493-45565604	uc002zec.3	C21orf33	good	CHR21	45553493	45565604	4.55595e+07
ILMN_1777811	10201	URG4	DKFZp666G166; DKFZp686O0457	7	-	GTGTTTACATGTCTGTCCCCCCAGACTGTGAGCTCCTTGAGGGCAGGGAC	OK: common txStart or txEnd	7	URGCP	CHR7	43915502-43946231, 43915502-43965996, 43915502-43945910, 43915502-43929233, 43915502-43946231	uc003tiw.2, uc003tiy.2, uc011kbj.1, uc003tiz.2, uc003tiv.2, uc003tiu.2, uc003tix.2	URGCP	good	CHR7	43915502	43965996	43940749
ILMN_1667052	10202	LOC440225		15	-	GTCCTCAGAGGGAAACGCAGGTACACCTGTCAGCAAATGTATGGATCAGC	no matched mRNA	0					NF1P2	bad [no matched mRNA] [IPA annotation]
ILMN_1663447	10209	HNRNPA1	MGC102835; HNRNPA1	12	+	AAGGTAGGCTGGCAGATACGTTCGTCAGCTTGCTCCTTTCTGCCCGTGGA	OK: common txStart or txEnd	7	HNRNPA1	CHR12	54674487-54679028, 54674487-54679028, 54674487-54680872	uc001sfn.2, uc009znh.2, uc009zng.2, uc009zni.2, uc001sfl.2, uc001sfo.3, uc001sfm.2	HNRNPA1	good	CHR12	54674487	54680872	5.46777e+07
ILMN_2187002	10215	OR8H1	OR11-180	11	-	TGCGACACGTCTCCAATTTTAGCTCTGTCCTGCATGGACACATACGACAT	OK: single match mRNA	1	OR8H1	CHR11	56057604-56058538	uc010rje.1	OR8H1	good	CHR11	56057604	56058538	56058071
ILMN_2343563	10220	ANAPC11	HSPC214; MGC882; Apc11p; APC11	17	+	AGGCCTCTGGGTGCCTGTGTTCTCGGCATATAGATGTGGTCTCGGTGTGT	OK: common txStart or txEnd	9	ANAPC11	CHR17	79849598-79858363, 79849598-79858363, 79852307-79858363, 79849817-79858363, 79849598-79858363, 79849598-79858363	uc002kbv.1, uc002kcb.1, uc002kca.1, uc002kbz.1, uc002kby.1, uc010dih.1, uc002kcc.1, uc002kbx.1, uc002kbw.1	ANAPC11	good	CHR17	79849598	79858363	7.9854e+07
ILMN_1902697	10221	HS.583659				CAAGAAGTGGGCTCCTGGCAGTCATGCTCATCAACCGCATGGCAGAGGCA	no matched mRNA	0						bad [no matched mRNA]
ILMN_1790014	10224	METRNL				CCGTGTGCATCAGGTCCTTCACGGACTCCTCGGGGGCCAATATTTATTTG	OK: single match RefSeq	2	METRNL	CHR17	81037566-81052589, 81041948-81052589	uc002kgh.2, uc002kgi.2	METRNL	good	CHR17	81037566	81052589	8.10451e+07
ILMN_1775441	10239	ARHGAP24	FILGAP; p73RhoGAP; FLJ33877; RC-GAP72; DKFZP564B1162; p73; RCGAP72	4	+	TCAAGAGGGAAAGTGGTCTGTACTGCTTTCATCCTTGCCACTGTCTTGCT	OK: common txStart or txEnd	4	ARHGAP24	CHR4	86699850-86923822, 86851425-86923822, 86749045-86923822, 86396283-86923822	uc003hpl.2, uc003hpm.2, uc010ikf.2, uc003hpk.2	ARHGAP24	good	CHR4	86396283	86923822	8.66601e+07
ILMN_1758529	10240	P2RX1	P2X1	17	-	GCCAGGACAGCCCTCCCAGCCATGAATCCTTACTCAGCTACCTCGGGTTG	OK: single match mRNA	1	P2RX1	CHR17	3799888-3819960	uc002fww.2	P2RX1	good	CHR17	3799888	3819960	3809924
ILMN_1853286	10243	HS.98348				GAGTTCCTCTGCTGCCCATAAACAGCTGGGTGGGAATTTGGGTCAATCCC	no matched mRNA	0						bad [no matched mRNA]
ILMN_1865632	10246	HS.543619				TCTCAGTCACGCGACCGCCTAGAGCCCTGAGCTGCTATTTATGCCGCGTT	no matched mRNA	0						bad [no matched mRNA]
ILMN_1715616	10253	PPIL5	MGC20689; 4-1BBLRR; LRR-1	14	+	GTTGCCCACACTGTGGTCTTAGTAGATAATTTGGGTGGTACTGAAGCACC	OK: common txStart or txEnd	4	LRR1	CHR14	50065414-50081389, 50065414-50081389	uc001wwn.2, uc010ank.2, uc001wwo.2, uc001wwp.2	LRR1	good	CHR14	50065414	50081389	5.00734e+07
ILMN_1747271	10255	ATP1B2	AMOG	17	+	GAGGGGCCTCCTGCCTCCTGCTCTGAATATTCTGTAGCTGTAGAGGCATT	OK: single match mRNA	1	ATP1B2	CHR17	7554253-7561089	uc002gif.1	ATP1B2	good	CHR17	7554253	7561089	7557671
ILMN_1759175	10259	DUSP10	MKP-5; MKP5	1	-	TGCCCTCCCAGCCACTTCACATAGTCCTCGAGTCCCTGAAGAGAGAAGGC	OK: single match mRNA	1	DUSP10	CHR1	221874765-221915461	uc001hmy.1	DUSP10	good	CHR1	221874765	221915461	221895113
ILMN_1897743	10273	HS.539010				AAAGTCAAACGCCTGAGCCTAGAATCCCACAAGAGAGCAAGATCCTGTGG	no matched mRNA	0						bad [no matched mRNA]
ILMN_1821666	10274	HS.565676				CCCTTCTGGCTCCTATTTCTCGATGTCCCCATGAACTCCGGGTGAGGATG	no matched mRNA	0						bad [no matched mRNA]
ILMN_2202481	10278	UBLCP1	MGC10067; FLJ25267; CPUB1	5	+	GCAATGCTTAAGCCTGCAGATACGTAATGTGACCACTGTTTTGTGTTGAC	OK: single match mRNA	1	UBLCP1	CHR5	158690088-158713048	uc003lxq.2	UBLCP1	good	CHR5	158690088	158713048	158701568
ILMN_1797056	10279	TAF5L	PAF65B	1	-	AGCACTGATGCAGGCTGCAACATGGATGAACTTGAAAGCTTTATGCTACG	OK: single match mRNA	1	TAF5L	CHR1	229734941-229761794	uc001htr.2	TAF5L	good	CHR1	229734941	229761794	2.29748e+08
ILMN_1900301	10280	HS.135233				TCTCCACAGCCCCACTCAGGTCTCACACACAGGCGCAGGGACTAGCCACA	no matched mRNA	0						bad [no matched mRNA]
ILMN_1687035	10286	ADAMTSL4	TSRC1	1	+	CAGCAGAGAGGCCTGTGACATGGGGCCCTGTACTACTGCCTGGTTCCACA	unknown	5	ADAMTSL4	CHR1	150521897-150531221, 150530420-150533410, 150522297-150533410, 150521897-150533410	uc001euw.2, uc009wlx.2, uc010pcg.1, uc009wlw.2, uc001eux.2	ADAMTSL4	good	CHR1	150521897	150533410	1.50528e+08
ILMN_1877027	10288	HS.553125				TGAGGGGAATTCCTTCATCAGGACCTGCTACGCTAATGGTCACGGACCAA	no matched mRNA	0						bad [no matched mRNA]
ILMN_2383638	10289	ZPBP2	ZPBPL; MGC41930	17	+	TGTGGGTTTTGACAAATTCATAATGGCATGTGTGCACCATTGCAGTCTCA	OK: common txStart or txEnd	2	ZPBP2	CHR17	38024454-38034144, 38024454-38034144	uc002htf.2, uc002hte.2	ZPBP2	good	CHR17	38024454	38034144	38029299
ILMN_1801184	10291	LOC653337		8	-	AACAGACCACCCCAGAATGCCCTAACACAGCCCAGACATGCAACGTGACC	OK: single match mRNA	1		CHR8	12394587-12523023	uc003wvy.3		good [no Gene name]	CHR8	12394587	12523023	12458805
ILMN_1768900	10292	IL28B	IFNL3; IL-28B; IL28C	19	-	TCCACCATTGGCTGCACCGGCTCCAGGAGGCCCCAAAAAAGGAGTCCCCT	OK: single match RefSeq	2	IL28B	CHR19	39734272-39735609, 39734272-39735646	uc010xut.1, uc010xuu.1	IL28B	good	CHR19	39734272	39735646	39734959
ILMN_1698995	10296	DES	CSM2; FLJ41013; FLJ39719; CSM1; FLJ41793; FLJ12025; CMD1I	2	+	CCCTGTCCCTCCCACCTCTGTGACCTCAGGCACTAGCCTTTGGCTCTGGA	OK: single match mRNA	1	DES	CHR2	220283098-220291459	uc002vll.2	DES	good	CHR2	220283098	220291459	2.20287e+08
ILMN_1864746	10301	HS.544670				TTTAATTGTAGCTCTGCCTTGGTTGGTCAGTATGCTGTATCTGTTGGTGG	no matched mRNA	0						bad [no matched mRNA]
ILMN_1680614	10309	LOC440248		15	+	CTTGCTCACTATGTGCTCCTCTGACGTGCCGTTACTCAGAGGCCCAGTTA	OK: single match mRNA	1		CHR15	28899419-28930408	uc010azc.2	HERC2P9	good [no Gene name] [IPA annotation]	CHR15	28899419	28930408	2.89149e+07
ILMN_1658108	10315	LOC651128				CAGAGGAGTTCGGTCTTGCTGACTGCCAGTTAAGGGCTCTGAAAAAAGAC	no matched mRNA	0						bad [no matched mRNA]
ILMN_1709153	10324	PRR16	DSC54; MGC104614	5	+	GACCTGCAACTGTGCCTCCTCCCACTGCACCAAAACCACAGAAGACGATC	OK: single match RefSeq	3	PRR16	CHR5	119952782-120022962, 119800018-120022962	uc003ksr.2, uc003ksp.2, uc003ksq.2	PRR16	good	CHR5	119800018	120022962	119911490
ILMN_1895632	10326	HS.539802				CTTGTACTACTTTGCCTATCATTGTGTCCTCGCCACCTATACAGTGCCTG	no matched mRNA	0						bad [no matched mRNA]
ILMN_1869708	10327	HS.332360				AGGACTAGAATCACTGGTGCAAGATCACACTGGGGAAAAGTGACAGAACC	no matched mRNA	0						bad [no matched mRNA]
ILMN_1839752	10328	HS.567044				CATTCCTCGGCACACCTAAGTTTTCATCATAAACTGTACCTTCAATCATC	no matched mRNA	0						bad [no matched mRNA]
ILMN_1687440	10332	HIPK2	PRO0593	7	-	ACGGGTCGGGACACCAGTGAAACTTGAACCGGGAAGTGGGAGGACGTAGA	OK: common txStart or txEnd	2	HIPK2	CHR7	139246316-139477596, 139246316-139477596	uc003vvd.3, uc003vvf.3	HIPK2	good	CHR7	139246316	139477596	139361956
ILMN_1791534	10333	LOC731682				GGGCTGACTGAACCTATGGCTAAGAATTGTGACACTCTCATGTTTCAAGC	different chromosomes	2		CHR6	3949207-3950245, 4043789-4044827	uc011hzt.1, uc011jsp.1	HLA-DQA1	good [no Gene name] [IPA annotation]
ILMN_1802450	10338	CNOT6L		4	-	CACCAATTACACCTTTGATTTCAAAGTGAGTGGCAGCCTTTGGGCAGGTG	OK: single match mRNA	1	CNOT6L	CHR4	78647158-78678105	uc003hkt.1	CNOT6L	good	CHR4	78647158	78678105	7.86626e+07
ILMN_1661264	10341	SHMT2	SHMT; GLYA	12	+	CGCGTCCTCTTTCTTGGGGAAGTTGAGGAGTGCCCTTCAGAGCCAGTAGC	OK: single match RefSeq	12	SHMT2	CHR12	57623551-57628714, 57624145-57628714, 57623868-57628714, 57624150-57628714, 57626951-57628714, 57624148-57628714	uc001snf.1, uc010srh.1, uc001sni.1, uc001sng.1, uc001snl.2, uc001snh.1, uc010srj.1, uc009zpk.1, uc001snk.1, uc010srg.1, uc001snj.1, uc010sri.1	SHMT2	good	CHR12	57623551	57628714	5.76261e+07
ILMN_1760441	10343	MRPS5	MRP-S5	2	-	TTGTGGAAATCCGGGAGGAATGTGGCCCTCTGCCCATTGTGGTTGCGTCC	OK: single match RefSeq	2	MRPS5	CHR2	95752952-95787754	uc002sub.2, uc002suc.2	MRPS5 (includes EG:296134)	good [IPA: "Includes other"]	CHR2	95752952	95787754	95770353
ILMN_1691173	10348	ATG4B	AUTL1; MGC1353; APG4B	2	+	AGTTTGCAATTCTTAATGGCAAATAATAAGTTTCAGTAGAAAACAAAAAA	OK: single match RefSeq	2	ATG4B	CHR2	242577026-242613264	uc002wbw.2, uc002wbv.2	ATG4B	good	CHR2	242577026	242613264	242595145
ILMN_2160160	10356	SNORD36C	RNU36C; U36c	9	+	AGAATTTCTTCACCTGAATAAACCATGTGGTCAGCATTGCATCTGAGGCA	no matched mRNA	0					SNORD36C	unsure [no matched mRNA] [IPA annotation]
ILMN_1801040	10358	SPN	GPL115; CD43; LSN	16	+	AGTGGTGTGCGCCTGTGGTACCAGCTACTCAAGAGGCGAAGGCAGGGAAG	OK: common txStart or txEnd	2	SPN	CHR16	29674299-29681821, 29674579-29681821	uc002dtm.2, uc002dtn.2	SPN	good	CHR16	29674299	29681821	29678060
ILMN_2184262	10360	OAS3	MGC133260; p100	12	+	GTGAAGACCAAGTCCAGAACTGAATCCTAAGAAATGCAGGACTGCAAAGA	OK: single match mRNA	1	OAS3	CHR12	113376248-113411052	uc001tug.2	OAS3	good	CHR12	113376248	113411052	113393650
ILMN_1756578	10364	CHRNA6	CHNRA6	8	-	CTTGCACATTAGGAAGCAGAATATCCTCCAGTGTAGCACAGGGGGAGAAG	OK: single match RefSeq	2	CHRNA6	CHR8	42607781-42623619	uc011lcw.1, uc003xpj.2	CHRNA6	good	CHR8	42607781	42623619	42615700
ILMN_1877894	10367	HS.567085				GACAGAGTTTCACTCCTTGTTGCTATTTATTTGATACTTTTCTGCCCCCA	no matched mRNA	0						bad [no matched mRNA]
ILMN_2096743	10369	TBC1D22A	C22orf4; HSC79E021	22	+	AGAACCTGCCCACAGCCCACTGGGATGATGAGGACATCAGCCTGTTGCTG	OK: single match RefSeq	7	TBC1D22A	CHR22	47158548-47569722, 47159638-47569722, 47169823-47569722	uc003bie.2, uc003bid.2, uc003bic.2, uc010haf.2, uc003bib.2, uc010hag.2, uc003bif.2	TBC1D22A	good	CHR22	47158548	47569722	47364135
ILMN_1683447	10370	LOC440737		1	+	AAGGAGGAGCTGCGGAAACAGCTGGATGACCTGAAGGTGGAGCTGTCCCA	no matched mRNA	0						bad [no matched mRNA]
ILMN_1864370	10372	HS.285193				GCACAGGTGGAAGATATGTGGGTCTGGAACTCCGTGTATGCTTCCTTGAG	no matched mRNA	0						bad [no matched mRNA]
ILMN_1900588	10373	HS.536724				ATGATGTGTTTCCTCTATCTTTATAATACTTCTCATTTCAATACATTTGC	no matched mRNA	0						bad [no matched mRNA]
ILMN_1684200	10376	SSTR4		20	+	GGTGCATGTGCCCCCCACTAAAATGCCAGCAGGAAGCCCTGCAACCAGAA	no matched mRNA	0					SSTR4	unsure [no matched mRNA] [IPA annotation]
ILMN_1687857	10379	ST6GALNAC4	SIAT7D; SIAT3C; ST6GALNACIV	9	-	CTTTGTCCCTGGGGCTGATGGCCCCCAACTCACCAGCATCATGACCTTGT	OK: single match RefSeq	2	ST6GALNAC4	CHR9	130670165-130679305	uc004bss.2, uc004bst.2	ST6GALNAC4	good	CHR9	130670165	130679305	130674735
ILMN_2143148	10386	TM2D1	BBP	1	-	TAGGACTTCCTTTGAAAGCTGTATAATAGTGTTTCTCGGGCTTCTGTCTC	OK: single match mRNA	1	TM2D1	CHR1	62146718-62191095	uc001czz.1	TM2D1	good	CHR1	62146718	62191095	6.21689e+07
ILMN_1753404	10392	LRRC23	LRPB7	12	+	GCGTGACCTGGAACCCGAACAGTCATTGATCTAGCAGCAGTTCTAGCCTC	OK: common txStart or txEnd	3	LRRC23	CHR12	7013896-7023405, 7013896-7023405	uc001qrp.2, uc001qrt.3, uc001qrr.2	LRRC23	good	CHR12	7013896	7023405	7.01865e+06
ILMN_2170209	10397	RASD2	Rhes; MGC:4834; TEM2	22	+	TCTCACCCAGGCACAGCCCCGCCACCATGGATCTCCGTGTACACTATCAA	OK: single match RefSeq	2	RASD2	CHR22	35937351-35950043, 35942820-35950043	uc003anx.2, uc003any.2	RASD2	good	CHR22	35937351	35950043	35943697
ILMN_1732781	10398	SPANXE	SPANX-C; SPANXD; SPANXA2; MGC71908; SPANX-D; SPANX-A2	X	-	TGCCGGAGACCTCGAGTGGGTACTCAGACCCGCAACCTGCTCCGAAAAAA	OK: single match mRNA	1	SPANXE	CHRX	140785568-140786655	uc004fbq.2	SPANXE	good	CHRX	140785568	140786655	1.40786e+08
ILMN_1890986	10400	HS.543860				CGACCTCCACATTCAGCATTCTACCTGCTCTCTGGGATGTTGGGCATGGC	no matched mRNA	0						bad [no matched mRNA]
ILMN_1784685	10402	LOC646429		10	+	GGAGGGAAGCCAGAGATCACCTCCAATACCCCTTTTGCTCTTACGTGGGC	no matched mRNA	0						bad [no matched mRNA]
ILMN_1853808	10403	HS.553354				TGGAACACCTGGGGAACTGACCACAATACTCAGACGACAGCCCTCTCCAG	no matched mRNA	0						bad [no matched mRNA]
ILMN_1907320	10408	HS.471910				GCTAGGGGTTAGGGCTTGGAGGCAGAGAGGATCTGGACTTGGAGACAGAT	no matched mRNA	0						bad [no matched mRNA]
ILMN_1753196	10414	PTTG1	SECURIN; PTTG; MGC138276; EAP1; TUTR1; MGC126883; HPTTG	5	+	GGTTGCTAAGGATGGGCTGAAGCTGGGGTCTGGACCTTCAATCAAAGCCT	OK: single match RefSeq	2	PTTG1	CHR5	159849214-159855745, 159848864-159855745	uc003lyk.2, uc003lyj.2	PTTG1	good	CHR5	159848864	159855745	1.59852e+08
ILMN_1683520	10424	MGC42638		X	+	ATGCTCCACTGGCAGGCCACCATAACGAGGCCCAACGACAGCTCCTACCT	OK: single match mRNA	1	UBE2DNL	CHRX	84189156-84189895	uc011mqw.1	UBE2DNL	good	CHRX	84189156	84189895	8.41895e+07
ILMN_1659378	10427	TFAP2D	TFAP2BL1	6	+	GGACATGCCAACTCGGAGAAAGCTCCCCTGCGGAAAACTTCAGAGGCTGC	OK: single match RefSeq	2	TFAP2D	CHR6	50681256-50740745	uc011dwt.1, uc003paf.2	TFAP2D	good	CHR6	50681256	50740745	5.0711e+07
ILMN_1684847	10431	LOC644264		17	-	ACGTCCACGTCATGCACTATCCCCAACAGCGAAACGGCCCGCATGGGTCG	no matched mRNA	0						bad [no matched mRNA]
ILMN_1700144	10433	ITGA10	PRO827	1	+	ACTAGCAGTCACAGAACCTGTCCTCCCAGGCTGTTCCTGAGGCCTGACCA	OK: single match RefSeq	4	ITGA10	CHR1	145524989-145543867, 145527927-145543867	uc001eoa.2, uc009wiw.2, uc010oyv.1, uc010oyw.1	ITGA10	good	CHR1	145524989	145543867	145534428
ILMN_1744534	10435	LYRM5		12	+	ATGTATGGAGTCATTACTTCTGACCTTGAAATAGCCTGCTGGTGACTGGC	OK: single match RefSeq	2	LYRM5	CHR12	25348149-25357948	uc001rgn.2, uc001rgo.2	LYRM5	good	CHR12	25348149	25357948	2.5353e+07
ILMN_1753026	10438	PRG-3	MGC26189; RP11-35N6.1	9	+	GCCACTGTCAGCTTTTCTCCAAAAAGCAGCCAACATCAGCCTCCCCTGTC	OK: common txStart or txEnd	4	LPPR1	CHR9	103947316-104087416, 104031952-104087416, 103791030-104087416	uc004bbc.2, uc010mtc.2, uc011lvi.1, uc004bbb.2	LPPR1	good	CHR9	103791030	104087416	103939223
ILMN_1679177	10440	MARS2	mtMetRS; MetRS	2	+	CCCTTGAACCAGTGTCCTAGACCAGATGATTTTTGCCCATGTGTATCCCC	OK: single match mRNA	1	MARS2	CHR2	198570086-198573113	uc002uuq.2	MARS2	good	CHR2	198570086	198573113	1.98572e+08
ILMN_1720041	10446	MAGEC1	MAGE-C1; MGC39366; CT7	X	+	GAGTTTCTACGTGGTGGAGGGCCTGGTTGAGGCTGGAGAGAACACAGTGC	OK: single match mRNA	1	MAGEC1	CHRX	140991679-140997182	uc004fbt.2	MAGEC1	good	CHRX	140991679	140997182	1.40994e+08
ILMN_1832583	10450	HS.179724				GTGCCAGACACTGCTAGGCTGGGCTACCGCAATGACCAAGAAGTACAGGG	no matched mRNA	0						bad [no matched mRNA]
ILMN_2368597	10458	SMG7	EST1C; SMG-7; FLJ23717; C1orf16; SGA56M; KIAA0250	1	+	AGAGCAAAGCACATCCAGGAGCCCCAGTTGTCACTGCAGTCTGGGCAACC	OK: single match RefSeq	5	SMG7	CHR1	183441633-183523325, 183441633-183523321	uc001gqh.2, uc001gqf.2, uc001gqg.2, uc010poc.1, uc001gqi.2	SMG7	good	CHR1	183441633	183523325	183482479
ILMN_1680626	10463	PDIA6	P5; TXNDC7; ERP5	2	-	GAAAATGTGGGGGTGGCTGTGGACAGAAGCTGGAGCCCAGTCTGAACTTG	OK: single match RefSeq	5	PDIA6	CHR2	10923518-10972611, 10923518-10978103, 10923518-10952960	uc002rav.2, uc002raw.2, uc010yjh.1, uc002rau.2, uc010yjg.1	PDIA6	good	CHR2	10923518	10978103	1.09508e+07
ILMN_1912611	10465	HS.518426				GCCGCTCCGAGTGCTCTACACAGATTTTCATTCAGTCCTTGCGGCACACG	no matched mRNA	0						bad [no matched mRNA]
ILMN_1815668	10470	GTF2IP1	WBSCR7	7	-	CAGCTGGTTGGTCAGAGTGAGTCAGAAGGCCCCGTGATACAAGAATCAGC	no matched mRNA	0					GTF2IP1	bad [no matched mRNA] [IPA annotation]
ILMN_1849124	10471	HS.544261				GAATGAACGTTGAACACAGGATGTGGAAGGGGCGCAAAGTTAGTGTCTAC	no matched mRNA	0						bad [no matched mRNA]
ILMN_2360028	10474	NFATC3	NFAT4; NFATX	16	+	CGGGCCAGGGGGGTCTTTCTGCACCTTCATCCTTAATATGTCACAGTTTG	unknown	23	NFATC3;NA	CHR16	68122603-68260837, 68118653-68260837, 68120603-68260837, 68120540-68260837, 68118653-68260837, 68118653-68226113, 68118680-68260837, 68118680-68226113, 68119374-68260837, 68119374-68260837, 68120540-68226113, 68119763-68260837, 68119374-68226113, 68122603-68260837, 68119763-68260837, 68119763-68226113, 68118680-68260837, 68120603-68260837, 68122603-68226113, 68120540-68260837, 68120603-68226113	uc010vlb.1, uc010vkm.1, uc010vkz.1, uc010vkw.1, uc010vkn.1, uc010vkl.1, uc010vkq.1, uc010vko.1, uc002evn.1, uc002evm.1, uc010vku.1, uc010vkt.1, uc002evl.2, uc010vlc.1, uc010vks.1, uc010vkr.1, uc002evk.2, uc010vkp.1, uc010vky.1, uc010vla.1, uc010vkv.1, uc002evo.1, uc010vkx.1	NFATC3	good	CHR16	68118653	68260837	68189745
ILMN_1879925	10475	HS.565399				GAGCACCATAAACTATACCTCAAAGAGAGATACAGAACACTCCTTCCAAC	no matched mRNA	0						bad [no matched mRNA]
ILMN_1726280	10482	VPS13B	COH1; DKFZp313I0811; CHS1; KIAA0532	8	+	TGATCCTCCCACCTCAACCTCCTGAAGTGCCGGGATTGGAGGCCCAAGCC	OK: single match mRNA	1	VPS13B	CHR8	100025493-100222013	uc003yit.2	VPS13B	good	CHR8	100025493	100222013	100123753
ILMN_2215965	10484	CYP2B6	P450; IIB1; CYP2B; CYPIIB6; CPB6	19	+	GTGGTGAGCTCCTGGCCTCAGGTGATCCACCCACCTCAGTGTTCCAAAGT	OK: single match RefSeq	2	CYP2B6	CHR19	41509850-41524301, 41497203-41524301	uc010xvu.1, uc002opr.1	CYP2B6	good	CHR19	41497203	41524301	41510752
ILMN_1791728	10487	SLC25A25	MGC105138; KIAA1896; SCAMC-2; RP11-395P17.4; MCSC; MGC119517; MGC119514; MGC119516; MGC119515; PCSCL	9	+	CTGCCCTTGCTTAACAATGCCGGCCAACTGGCGACCTCACGGTTGCACTT	OK: common txStart or txEnd	5	SLC25A25	CHR9	130830478-130871523, 130854127-130871523, 130860816-130871523, 130860835-130871523	uc004btb.2, uc004btd.2, uc004btc.2, uc004bte.2, uc004btf.2	SLC25A25	good	CHR9	130830478	130871523	1.30851e+08
ILMN_1905774	10491	HS.126964				AAGCCATTCTCCATGGCTGCACGAGGAGGGAGCACGCATGCCAACAGCCA	no matched mRNA	0						bad [no matched mRNA]
ILMN_1827721	10497	HS.562191				CATCAGGAAGCCAGTTTTTCAATGGCTGCCATGTCTTAAAAGTTGGTAAC	no matched mRNA	0						bad [no matched mRNA]
ILMN_2138631	10500	C1ORF99	RP11-393M18.3	1	+	CAGGCACTCTCAAATATAGGCTTCTGGTAACTTTGGAGATGGTAACATTG	OK: single match mRNA	1		CHR1	187610357-187612986	uc001gsd.2		good [no Gene name]	CHR1	187610357	187612986	1.87612e+08
ILMN_1761945	10504	FGFBP2	KSP37	4	-	GCGCCTTTCTCATCAGCTTCTTCCGAGGGTGACAGGTGAAAGACCCCTAC	OK: single match mRNA	1	FGFBP2	CHR4	15961863-15964859	uc003gon.2	FGFBP2	good	CHR4	15961863	15964859	15963361
ILMN_2218024	10520	HBS1L	HSPC276; DKFZp686L13262; ERFS; EF-1a; HBS1	6	-	TACACTGCCTCTCCAGAAATCAGGAGTAGCAATATTAACACTGGACAAAG	OK: common txStart or txEnd	5	HBS1L	CHR6	135281516-135376036, 135281516-135371785, 135281516-135376036, 135281516-135348292, 135281516-135371785	uc003qez.2, uc011ecz.1, uc011eda.1, uc003qey.2, uc011ecy.1	HBS1L	good	CHR6	135281516	135376036	135328776
ILMN_1913439	10521	HS.519190				GCTTGCTGCTTCACAAGATGAGGGGTCAAGGAACTCCACGTGCCTCACCC	no matched mRNA	0						bad [no matched mRNA]
ILMN_2314244	10523	LRRC23	LRPB7	12	+	GGATGCCTGTTTTTGCCCCAAAGCTGGAAATTCATCACAACCTGAGGCCC	OK: common txStart or txEnd	6	LRRC23	CHR12	7013896-7023405, 7014748-7023405, 7013896-7023405, 7013896-7023405	uc001qrq.2, uc009zfh.2, uc001qrp.2, uc001qrs.2, uc001qrt.3, uc001qrr.2	LRRC23	good	CHR12	7013896	7023405	7.01865e+06
ILMN_1895640	10524	HS.541817				TTGCCAACTTGGATACTACAGTGTGTAAGCTAGAACAATTTTGTTTCTGG	no matched mRNA	0						bad [no matched mRNA]
ILMN_1873444	10528	HS.568485				GCCCAATTGCCCTTAGGAGGCGATAAGCCCGTCCGTGGCGGTGGATAAAA	no matched mRNA	0						bad [no matched mRNA]
ILMN_1806313	10538	RBMY1E		Y	-	CGCTCATGGTGCACCACCTGCAAGAGGGCCTCGGATGTCCTATGGTGGAA	OK: common txStart or txEnd	4	RBMY1B;RBMY1E	CHRY	24049766-24064180, 24049766-24329089	uc010nxd.2, uc011nbf.1, uc004fux.3, uc011nbg.1	RBMY1A1 (includes others)	good [IPA: "Includes other"]	CHRY	24049766	24329089	2.41894e+07
ILMN_1810540	10541	SDK1	FLJ31425	7	+	CCAAGCACTCCTTCGTGAACCACTACATGAGCGACCCCACCTACTACAAC	OK: common txStart or txEnd	4	SDK1	CHR7	3341079-4308629, 4169316-4308629, 4267018-4308629, 4050597-4308629	uc003smx.2, uc003smy.2, uc003smz.2, uc010kso.2	SDK1	good	CHR7	3341079	4308629	3824854
ILMN_1697189	10543	PNCK	MGC45419; CaMK1b; BSTK3	X	-	CTGTCTTTCCTGCACGGCTGTTGTGTGCTTCGCTGAGTGTGGGTGGTCCT	OK: common txStart or txEnd	4	PNCK	CHRX	152935189-152939816, 152935189-152939780, 152935189-152938743	uc004fhz.3, uc011myu.1, uc004fia.2, uc011myt.1	PNCK	good	CHRX	152935189	152939816	1.52938e+08
ILMN_1896082	10544	HS.564510				CTCCTGCAAGGCCCCCAAGAGCATCCAAACAGACATGCAGTGTGAGAGCC	no matched mRNA	0						bad [no matched mRNA]
ILMN_2399893	10546	RPS24	DKFZp686N1586; DBA3	10	+	GCCGGCGAATCGTGGTTCTCTTTTCCTCCTTGGCTGTCTGAAGATAGATC	OK: common txStart or txEnd	5	RPS24	CHR10	79793517-79800471, 79793517-79796806, 79793517-79816570	uc001jzp.2, uc001jzo.2, uc010qlo.1, uc001jzs.2, uc001jzq.2	RPS24	good	CHR10	79793517	79816570	7.9805e+07
ILMN_1740165	10551	C14ORF102	FLJ14051; FLJ10008	14	-	GAAGCAGCTCCAGCCCATGTTTCTGAAGGGTTACCGCTGACAAGGAGTCA	OK: single match mRNA	1	C14ORF102	CHR14	90744397-90798279	uc001xyi.1	C14orf102	good	CHR14	90744397	90798279	90771338
ILMN_1833806	10554	HS.545082				CTTCCTGCTGCAGATGGCACGTTCATAGTTGTTCTGAGGTGTAATACATC	no matched mRNA	0						bad [no matched mRNA]
ILMN_1802654	10561	GLT8D2	FLJ31494	12	-	CCTAGTGTTCACAACGACTTATGGGAAAGCTGGTTTGTTCCTGACCCTGC	OK: single match RefSeq	2	GLT8D2	CHR12	104382764-104444066, 104382764-104457961	uc001tkh.1, uc001tki.1	GLT8D2	good	CHR12	104382764	104457961	1.0442e+08
ILMN_1908691	10563	HS.542900				TCTCATTTATAACAATAATGATTTCCAAGGATTTCTCAGGTCTATACATA	no matched mRNA	0						bad [no matched mRNA]
ILMN_1680927	10577	CASC2		10	+	GGTCATGGCCAGAGCCCAAGGGTTTGAGGAGCCTTCTATGACGTGATGAG	OK: single match mRNA	1	CASC2	CHR10	119806331-119815736	uc001ldk.2	CASC2	good	CHR10	119806331	119815736	1.19811e+08
ILMN_1745623	10592	EFCAB4A	MGC45840; FLJ46033; MGC88858	11	+	GTGTGTGCCCTCTGCCAGTCTTCGCTCTGTCCCCGTTCAATCAACCCCAT	OK: single match RefSeq	3	EFCAB4A	CHR11	829296-831991, 827584-831991, 828229-831991	uc001lrw.2, uc009ycm.1, uc001lrv.2	EFCAB4A	good	CHR11	827584	831991	829788
ILMN_1722642	10593	REEP3	C10orf74	10	+	TTCTCAGCCAATCCATTCACAAGCTTGGCATTGACATGTGCTGCTAGTTT	OK: single match mRNA	1	REEP3	CHR10	65281122-65381971	uc001jmt.2	REEP3	good	CHR10	65281122	65381971	6.53315e+07
ILMN_1761131	10594	PECI	DRS1; KIAA0536; HCA88; dJ1013A10.3; ACBD2	6	-	TGTGATGACCACTACAGCAGAGTAAAGCATGTCCAAGGAAGGATGTGCTG	OK: common txStart or txEnd	4	ECI2	CHR6	4115927-4135831, 4115927-4135831	uc003mwc.2, uc003mwf.2, uc003mwe.2, uc003mwd.2	ECI2	good	CHR6	4115927	4135831	4125879
ILMN_1751141	10598	RGS12	DKFZp761K1817; DKFZp761K1617	4	+	AGTGTCCTGTTGCCATGGGTTACGAAGGGAGCGAGAGGGAACTTCATCGG	OK: single match RefSeq	2	RGS12	CHR4	3371723-3441638, 3371723-3419994	uc003ggz.2, uc010ict.1	RGS12	good	CHR4	3371723	3441638	3.40668e+06
ILMN_1851376	10600	HS.104792				GATACAGGGGTCCTGGGCAGGGAGGGAATAGTTGTCCTTCAGGGTAGTGG	no matched mRNA	0						bad [no matched mRNA]
ILMN_1654436	10601	ZNF251				GTTCAGACGGCGCAGGCCTCCAGTCATCCCAGAGCGGCCCCGGAAGAATC	no matched mRNA	0					ZNF251	unsure [no matched mRNA] [IPA annotation]
ILMN_1675762	10605	ZNF365	MGC87345; KIAA0844; MGC41821; UAN; ZNF365D; Su48	10	+	GCTGTGGTCTCTCCGAGCTCATCACGGCACCTCCCTATGCAGGAGTTTCA	OK: single match mRNA	1	ZNF365	CHR10	64280206-64431771	uc001jmd.1	ZNF365	good	CHR10	64280206	64431771	6.4356e+07
ILMN_1713964	10608	BTBD3	dJ742J24.1; MGC130038; KIAA0952; MGC130039	20	+	GTTGAGGTGGGTGTGATAGTCTTCAGGTGCAGTGCGTTCATTCACTAACG	OK: common txStart or txEnd	6	BTBD3	CHR20	11900017-11907242, 11871476-11907242, 11898536-11907242, 11898564-11907242, 11899924-11907242	uc010zrh.1, uc002wny.2, uc010zrf.1, uc002wnz.2, uc010zrg.1, uc002woa.2	BTBD3	good	CHR20	11871476	11907242	11889359
ILMN_1858147	10609	HS.207565				GCACACTCTGGTGGATGCAAGTTTGGAAGGACACCAACAACCTAGCTGTG	no matched mRNA	0						bad [no matched mRNA]
ILMN_1781906	10612	RBM17	SPF45; MGC14439	10	+	ACTGCATGTGACTTTCCTAAGCGGCAGCTGAAAGACTCGAGCCCGTGCTG	OK: common txStart or txEnd	3	RBM17	CHR10	6156125-6159420, 6130948-6159420, 6131308-6159420	uc001ijc.2, uc001ijb.2, uc010qav.1	RBM17	good	CHR10	6130948	6159420	6145184
ILMN_1699320	10615	LOC339524		1	+	TAAGGACTGTCTGTGACAGTGAGCCCGAGATGACTGGGCTCTGTGCTCCC	OK: common txStart or txEnd	5	LOC339524	CHR1	87597608-87602350, 87597608-87602350, 87595447-87602350	uc001dmg.3, uc010oso.1, uc010osm.1, uc010osn.1, uc010osl.1	LOC339524	good	CHR1	87595447	87602350	8.75989e+07
ILMN_1732722	10626	TRSPAP1	SECP43; RP4-669K10.4; PRO1902; FLJ20503	1	+	TCTAGCAGGTGTGGTAGGAGCACGCCCCAGAAGGTAGAATGTGGTGGGGT	OK: common txStart or txEnd	3	TRNAU1AP	CHR1	28879528-28905056, 28879528-28905056	uc001bqi.2, uc001bqh.2, uc010ofw.1	TRNAU1AP	good	CHR1	28879528	28905056	28892292
ILMN_1798204	10630	IL21R	NILR; MGC10967	16	+	GCTGGGCCCCCTACCCTGCCCCAATTCAATCCTGCCAATAAATCCTGTCT	OK: common txStart or txEnd	3	IL21R	CHR16	27414422-27462115, 27413722-27462115, 27438578-27462115	uc002dor.1, uc002doq.1, uc002dos.1	IL21R	good	CHR16	27413722	27462115	2.74379e+07
ILMN_1871962	10632	HS.181500				CTACTCACCTTCAGCTGCAGCACATTTCTTCAGCCTCTCCACCAAGCTCT	OK: single match mRNA	1		CHR8	10713596-10716946	uc003wtj.2		good [no Gene name]	CHR8	10713596	10716946	10715271
ILMN_1754579	10634	SYNE2	FLJ11014; DKFZp686H1931; NUANCE; SYNE-2; FLJ45710; DKFZP434H2235; Nesprin-2; KIAA1011; FLJ46790; FLJ43727; NUA; DKFZp686E01115	14	+	TTTCAGATTGTGTTCCTCCCCAGGAGCAGGGAACCTGTGTGGCAGGTGCC	OK: common txStart or txEnd	11	SYNE2	CHR14	64680858-64693165, 64606658-64693165, 64319682-64693165, 64634212-64693165, 64542332-64693165, 64676041-64693165, 64628789-64693165, 64319682-64693165, 64608058-64693165, 64682671-64693165	uc001xgs.2, uc001xgn.2, uc001xgl.2, uc001xgq.2, uc010apy.2, uc001xgr.2, uc010aqa.2, uc001xgm.2, uc010tsi.1, uc001xgo.2, uc001xgt.2	SYNE2	good	CHR14	64319682	64693165	6.45064e+07
ILMN_1690566	10639	RASSF4	AD037; MGC44914	10	+	GTCACAGCAGGATTTCCCCAACCCAGCTCCATCATCACAGACACAGAGAG	OK: single match RefSeq	5	RASSF4	CHR10	45455218-45490170, 45477968-45490170	uc001jbq.2, uc001jbp.2, uc001jbt.2, uc009xmn.2, uc001jbo.2	RASSF4	good	CHR10	45455218	45490170	45472694
ILMN_1907602	10647	HS.562894				CAGGCTGTTCTATACTGACAGGGTGCTGGTAATCACGGGGAACTTGTGCA	no matched mRNA	0						bad [no matched mRNA]
ILMN_1877864	10653	HS.571733				GCAACACTGTCTCTACGATCTACGTACCTACCAGCGAGTCCCCACGGTCG	no matched mRNA	0						bad [no matched mRNA]
ILMN_2296101	10670	PCDHA9	PCDH-ALPHA9; KIAA0345	5	+	GAGGGTCCCTTCCTTGAGCCCAGCAGTTTGAGACCAATGTAGTGAGACTC	OK: single match mRNA	1	PCDHA9	CHR5	140227356-140233744	uc003lht.1	PCDHA9	good	CHR5	140227356	140233744	140230550
ILMN_1676447	10671	GPR173	SREB3	X	+	CCGGGCTGTGATTTACCTGGGTGAGACAGCTTGAGCCCCATCGTGGATTC	OK: single match mRNA	1	GPR173	CHRX	53078505-53107242	uc004dru.2	GPR173	good	CHRX	53078505	53107242	5.30929e+07
ILMN_2183891	10672	PEX5L	PXR2; PXR2B; PEX5R	3	-	GAATTCCACTTAGTTCTCCACAGTGTTTTGTATGTGTTTGGGGCTTGGTG	OK: single match RefSeq	8	PEX5L	CHR3	179518049-179754517, 179518049-179692008	uc010hxd.1, uc011bqd.1, uc011bqg.1, uc011bqh.1, uc011bqf.1, uc003fkj.1, uc003fki.1, uc011bqe.1	PEX5L	good	CHR3	179518049	179754517	179636283
ILMN_1763447	10673	PLXNB2	PLEXB2; Nbla00445; MM1; dJ402G11.3; KIAA0315	22	-	GAGGAGAAAAAGCGGTACGATGCCTTCCTGACCTCACCGGCCTCCCCAAG	OK: single match RefSeq	3	PLXNB2	CHR22	50713407-50720991, 50713407-50720510, 50713407-50746002	uc003bku.1, uc003bkt.1, uc003bkv.3	PLXNB2	good	CHR22	50713407	50746002	5.07297e+07
ILMN_2157806	10674	OR8H2	OR11-171	11	+	AAGAGGTGAAAAATGCTGTCATCAGAGTCATGCAGAGAAGACAGGACTCC	OK: single match mRNA	1	OR8H2	CHR11	55872518-55873455	uc010riy.1	OR8H2	good	CHR11	55872518	55873455	5.5873e+07
ILMN_1836941	10678	HS.545429				AAAGGAAGCCTGAGATATACAGTCTACATGCTCGTATGGAAGGGGCAACG	no matched mRNA	0						bad [no matched mRNA]
ILMN_1887906	10681	HS.560497				TCAAGAAGAGCACTCAAAAGTGTGGGGTCCCCTGAGAATCTGGCCTGGGG	no matched mRNA	0						bad [no matched mRNA]
ILMN_1736689	10682	PC	PCB	11	-	GATTCCACCTGTTGGGCTCTTTCTTCCATTTGCCTCCGCAGATAGTGTCT	OK: single match mRNA	1	PC	CHR11	66615996-66725847	uc001ojo.1	PC	good	CHR11	66615996	66725847	6.66709e+07
ILMN_1812926	10685	ANTXR2	FLJ31074; MGC111533; CMG-2; MGC45856; JHF; CMG2; ISH	4	-	TGGCGGGCATGTGAGTGCACAAGATGGAAAGAGCGATTGGAGCATCCTGG	OK: single match RefSeq	2	ANTXR2	CHR4	80826724-80992808, 80822772-80994477	uc003hlx.1, uc003hly.3	ANTXR2	good	CHR4	80822772	80994477	8.09086e+07
ILMN_1659682	10692	GALK2	GK2; MGC1745	15	+	AATATGGCTACAGAGAGCCCTGCTACGCGTCGGGTCCAGGTGGCAGAACA	OK: single match RefSeq	2	GALK2	CHR15	49462421-49622002	uc001zxj.1, uc010ufb.1	GALK2	good	CHR15	49462421	49622002	4.95422e+07
ILMN_1874835	10706	HS.202934				CGGTTGGTGTTATGGAGATGTGACTGGTTCTTGCAGGGATGGGTTCCCCT	no matched mRNA	0						bad [no matched mRNA]
ILMN_1664907	10709	FAM90A2P		8	+	ACAGCAGACCTTGCCTGCCCACTGCCCAGGCCTGCACCATGTCCCATCAC	no matched mRNA	0					FAM90A10P (includes others)	unsure [no matched mRNA] [IPA annotation]
ILMN_1873394	10711	HS.542848				TCCTCGAAGTTGGGGGATAAAGTGGGTGAGTCACGGTGATGAAGGGAGCC	no matched mRNA	0						bad [no matched mRNA]
ILMN_1727078	10717	C17ORF37	RDX12; MGC14832; XTP4; C35; ORB3	17	-	GGGTACAAAGAAGGAATAGAAGATTCCGTGGCCTTGGGGGCAGGAGAGAG	OK: single match mRNA	1	MIEN1	CHR17	37885410-37886788	uc002hsq.2	MIEN1	good	CHR17	37885410	37886788	37886099
ILMN_1794551	10719	T	TFT; MGC104817	6	-	TTTCAAAGCAGTGGAGGAGCACACGGCACCTTTCCCCAGAGCCCCAGCAT	OK: single match RefSeq	3	T	CHR6	166571085-166581365, 166571085-166582131	uc003qut.1, uc003quu.1, uc003quv.1	T	good	CHR6	166571085	166582131	166576608
ILMN_1792508	10725	TMEM59	FLJ42977; C1orf8; HSPC001	1	-	GAGCTGATCATTGCTCCTTCTCACCTCCTGCCATGATACTGTCAGTTACC	OK: single match RefSeq	5	TMEM59	CHR1	54497350-54510014, 54497350-54519111, 54497350-54513686	uc001cwn.2, uc001cwr.2, uc001cwp.2, uc001cwo.2, uc001cwq.2	TMEM59	good	CHR1	54497350	54519111	5.45082e+07
ILMN_1904573	10730	HS.552671				GCTGAGCCCCATGGAAATTATTCAGGTGAAGAGTGGGGCAGAAGGAATGG	no matched mRNA	0						bad [no matched mRNA]
ILMN_2348403	10731	VRK3		19	-	AAGTTTGTTGATAAGCCGGGGCCCTTCGTGGGACCCTGCGGTCACTGGAT	unknown	6	VRK3	CHR19	50479723-50528805, 50481825-50528636, 50479723-50528805, 50481825-50528636, 50479723-50528636	uc002pri.1, uc010ybl.1, uc002prh.1, uc010ybm.1, uc010ens.2, uc002prg.2	VRK3	good	CHR19	50479723	50528805	50504264
ILMN_1804804	10735	LOC645687		14	-	GGTGATGGTGAGAGGGTCACAAGGTAGACAACAAGGAAGTCAGAGTCCTG	no matched mRNA	0					LINC00520	unsure [no matched mRNA] [IPA annotation]
ILMN_1680300	10739	BCAN	BEHAB; MGC13038; CSPG7	1	+	TGGTTGAGGCAAGAGAGGTGGGGGAGGCAACTGGTGGTCCTGAGCTATCT	OK: common txStart or txEnd	2	BCAN	CHR1	156611739-156629318, 156611739-156623262	uc001fpp.2, uc001fpo.2	BCAN	good	CHR1	156611739	156629318	1.56621e+08
ILMN_2283895	10743	PCDHA7	PCDH-ALPHA7; CRNR4; CNR4; CNRN4; CNRS4	5	+	GTCTAGAACGCATTTAACAGGTTTTGTCGTAAAAGCTTTACTAAGTCTGG	OK: common txStart or txEnd	18	PCDHA13;PCDHA11;PCDHA3;PCDHA5;PCDHAC1;PCDHA2;PCDHA6;PCDHAC2;PCDHA8;PCDHA1;PCDHA12;PCDHA10;PCDHA4;PCDHA7;PCDHA9	CHR5	140261853-140391929, 140247830-140391929, 140180782-140391929, 140201360-140391929, 140306301-140391929, 140174443-140391929, 140207649-140391929, 140346111-140391929, 140220906-140391929, 140165875-140391929, 140254930-140391929, 140235633-140391929, 140186671-140391929, 140213968-140391929, 140227356-140391929	uc003lif.2, uc003lia.2, uc003lhf.2, uc003lhl.2, uc003lih.2, uc003lhd.2, uc003lho.2, uc003lii.2, uc003lhs.2, uc003lhb.2, uc003lic.2, uc003lha.2, uc003lhx.2, uc003lhi.2, uc003lhq.2, uc003lhu.2, uc003lhw.2, uc003lhn.2	PCDHA7	good [differs from IPA annotation]	CHR5	140165875	140391929	140278902
ILMN_1771862	10746	TXNDC11	EFP1	16	-	AGGCCCTCTATGAGCAGAAGACACGTGAGCTGCAGGAGCTGGCCCGCAAG	OK: single match RefSeq	2	TXNDC11	CHR16	11772942-11836648	uc010buu.1, uc002dbg.1	TXNDC11	good	CHR16	11772942	11836648	11804795
ILMN_1799725	10747	DOCK2	FLJ46592; KIAA0209	5	+	GAATGCCTTCTCCCAGTGTGCTCTCCCCAACATCCTAGGCACAGCTTTCA	OK: single match RefSeq	4	DOCK2	CHR5	169064250-169510384, 169130952-169510384, 169483441-169510384	uc003maf.2, uc010jjm.2, uc003mah.2, uc011der.1	DOCK2	good	CHR5	169064250	169510384	169287317
ILMN_1850881	10750	HS.567029				GGGTTTAGTTAGGGGCAAACGTCACACAAAATTGAATACCTTGGAGTCtc	no matched mRNA	0						bad [no matched mRNA]
ILMN_2403906	10753	ARFIP1	MGC117369; HSU52521	4	+	TGGGACAGTGTGGTGGTACCAGGAAGAAAGAGGATTGGAAAGGCCAGTAC	OK: common txStart or txEnd	5	ARFIP1	CHR4	153701111-153833061, 153701111-153833061	uc003inc.2, uc003inb.2, uc003imz.2, uc011cij.1, uc003ina.2	ARFIP1	good	CHR4	153701111	153833061	153767086
ILMN_1755047	10754	LRRC2		3	-	GCAGAGCATTCTAAAACCACATGGTAGTGCTTTGGTGGAGGACTGCTTCC	OK: common txStart or txEnd	2	LRRC2	CHR3	46556879-46608011, 46556879-46621572	uc010hji.2, uc003cpu.3	LRRC2	good	CHR3	46556879	46621572	4.65892e+07
ILMN_2317580	10767	SHANK3	SPANK-2; PSAP2; PROSAP2; KIAA1650	22	+	TGGGCACAGAGTCACACCCACTCATCCTTCCGCCAACAGTCCAGGTCACA	OK: single match mRNA	1	SHANK3	CHR22	51113069-51171641	uc003bne.1	SHANK3	good	CHR22	51113069	51171641	51142355
ILMN_1662038	10768	LARGE	MDC1D; KIAA0609	22	-	TGCCCTACCCTCTGCTGGGCTGTTTGTATTGAGTTGCAATGTGACCAGCG	OK: common txStart or txEnd	6	LARGE	CHR22	33669062-34318584, 33669062-34316416, 33669062-33968248, 33669062-34316416, 33669062-34318584	uc011amf.1, uc003ane.3, uc011amd.1, uc003and.3, uc010gwp.2, uc011ame.1	LARGE	good	CHR22	33669062	34318584	33993823
ILMN_1845054	20008	HS.549918				AGGTGGAAGTAGGTAGAGGGACGTGCTCTGAACCAGCGTGACCAAAAGAC	no matched mRNA	0						bad [no matched mRNA]
ILMN_1696066	20010	CARS	CARS1; CYSRS; MGC:11246	11	-	CATGGAGGGCAAAGAGCTCAGCAAAGGGCAAGCCAAGAAGCTGAAGAAGC	OK: common txStart or txEnd	7	CARS	CHR11	3022159-3078671, 3022159-3078671, 3022159-3028964, 3022159-3078671	uc001lxh.2, uc010qxp.1, uc010qxo.1, uc001lxf.2, uc001lxg.2, uc009ydu.2, uc001lxe.2	CARS	good	CHR11	3022159	3078671	3050415
ILMN_1787371	20014	LOC648823				TCGCATTATTGGAGGGCCTGAAAGGAAACTGATTCCCGCAAGATGCTCAG	no matched mRNA	0					LINC00607	unsure [no matched mRNA] [IPA annotation]
ILMN_1671992	20017	LOC650128				CTTTAGAATGATTTTCTCCACATTTCAGTGGAATTGTGGCAGCTCCAGTA	no matched mRNA	0					PDXDC2P	unsure [no matched mRNA] [IPA annotation]
ILMN_2205022	20020	RBMY1F	MGC33094; YRRM2	Y	-	GCAGTGGAGGAACAAGAGGGTGGCTTCCCTCACATGAAGGGCACCTGGAT	unknown	7	RBMY1J;RBMY1F;RBMY1A1;RBMY1E	CHRY	24314690-24329089, 24549622-24564026, 24455005-24564026, 24026222-24329089, 24049766-24329089	uc004fva.2, uc004fve.2, uc011nbh.1, uc010nxc.1, uc004fvd.2, uc010nxh.2, uc011nbg.1	RBMY1A1 (includes others)	unsure [ IPA: "Includes other"]	CHRY	24026222	24564026	24295124
ILMN_1803398	20022	SRF	MCM1	6	+	TATGTGCAGCGACCCTTGGTGTTTCCCTTCCTCGGTGGCTCTGGGGTATG	OK: single match RefSeq	2	SRF	CHR6	43138919-43149243, 43140127-43149243	uc003oui.2, uc011dvf.1	SRF	good	CHR6	43138919	43149243	43144081
ILMN_1678305	20026	LOC644452		12	+	ATGACTGCAGCTCCTGCAGGTTTCCCTCCCCAGGTCCCGTGGGAAGATGT	no matched mRNA	0						bad [no matched mRNA]
ILMN_1736969	20037	SLITRK3	MGC138681; KIAA0848	3	-	GCCGAAGACACACGCCTAGGGATGAGCACCCTCTTTGTGACACTTCATCC	OK: single match RefSeq	2	SLITRK3	CHR3	164904517-164914469, 164904517-164913790	uc003fek.2, uc003fej.3	SLITRK3	good	CHR3	164904517	164914469	164909493
ILMN_1678765	20039	LOC653100		7	+	CCAGGAGACCCAGGAAGTGGAGAAGTCTGTAGTAGGAAAAGCCTAAGGAC	no matched mRNA	0						bad [no matched mRNA]
ILMN_2404512	20040	PSEN2	AD3L; STM2; PS2; AD4	1	+	TGGTGTGCCACAGGCTGCAAGCTGCAGGGAATTTTCATTGGATGCAGTTG	OK: common txStart or txEnd	3	PSEN2	CHR1	227058272-227083804, 227058272-227083804, 227063065-227083804	uc009xeo.1, uc009xep.1, uc001hqk.2	PSEN2	good	CHR1	227058272	227083804	227071038
ILMN_1727091	20041	ACMSD		2	+	TTTGGGAACCGATTACCCCTTTCCACTAGGTGAGCTGGAACCTGGGAAAC	OK: single match RefSeq	2	ACMSD	CHR2	135596185-135659600	uc002ttz.2, uc002tua.2	ACMSD	good	CHR2	135596185	135659600	1.35628e+08
ILMN_1671971	20044	LOC644743		1	-	GGAAGCTGCTAGAGGGCGAGGAGAGCCGGCTGGAGTCTGGGATGCAGAAC	no matched mRNA	0						bad [no matched mRNA]
ILMN_1670093	20048	HIST2H2BF	MGC131639	1	-	CTAAGGAGTTTCCTGTAGTCCTGTAATGAGTTGGCCCTCAGTCATCCCCG	OK: single match RefSeq	2	HIST2H2BF	CHR1	149397113-149399229, 149782118-149783928	uc010pbi.1, uc001esr.2	HIST2H2BF	good	CHR1	149397113	149783928	1.49591e+08
ILMN_1748968	20050	ATG10	DKFZP586I0418; pp12616; APG10; APG10L; FLJ13954	5	+	AATTTGCCTGTTTATGGTGGTGTGTTCCTGTAGTCCCAGCTCCCCAGGAG	OK: common txStart or txEnd	3	ATG10	CHR5	81267843-81551211, 81267843-81551211	uc010jas.2, uc003khs.2, uc003khr.2	ATG10 (includes EG:641330)	good [IPA: "Includes other"]	CHR5	81267843	81551211	81409527
ILMN_1821624	20053	HS.555259				TGACCTTGAATCCCTGCATGGAGTCGTGTTATTCTCGTCTGCCGACTTCG	no matched mRNA	0						bad [no matched mRNA]
ILMN_2094718	20056	TPT1	TCTP; p02; HRF; FLJ27337	13	-	CCAGATGGCATGGTTGCTCTATTGGACTACCGTGAGGATGGTGTGACCCC	OK: single match RefSeq	2	TPT1	CHR13	45911303-45915297	uc001uzz.1, uc001uzy.1	TPT1 (includes EG:100043703)	good [IPA: "Includes other"]	CHR13	45911303	45915297	45913300
ILMN_1731476	20064	ARNTL	MOP3; BMAL1; BMAL1c; TIC; PASD3; MGC47515; JAP3	11	+	ACAGGTCGAATTTGGGGAGCACAATGGCTGGAGGTCAGATGCCCACTAGG	OK: single match RefSeq	4	ARNTL	CHR11	13375847-13408810, 13299324-13408810, 13371491-13393956, 13356444-13397309	uc001mkw.2, uc001mko.2, uc001mkv.1, uc009ygm.1	ARNTL	good	CHR11	13299324	13408810	13354067
ILMN_1783266	20066	OGDH	AKGDH; OGDC; E1k	7	+	CCCAGAGAGAGGCGTGCAAGGCAGATCGTCAAGGCCCCATGTTCCAGCAT	OK: single match mRNA	1	OGDH	CHR7	44646170-44716194	uc003tlm.2	OGDH	good	CHR7	44646170	44716194	44681182
ILMN_1752008	20068	OTUD1				GGGATAGTAGCAGGTCTTACTTGAATGAAAGTCTGATATTTGCTGATGGC	OK: single match mRNA	1	OTUD1	CHR10	23728197-23731308	uc001irr.1	OTUD1	good	CHR10	23728197	23731308	2.37298e+07
ILMN_1911269	20072	HS.574907				GAAATGCAAGCTAGTACAGCCTTTTTGGAAAGTAATCAGGCCTACAGAGC	no matched mRNA	0						bad [no matched mRNA]
ILMN_1702120	20075	C3ORF60	E3-3; MGC10527; 2P1; DKFZP564J0123	3	+	GCTCTCCCACGTCTACACCCATCACCTCCAGCCTGAGGGCGCAACTGAGA	OK: single match mRNA	1	NDUFAF3	CHR3	49057907-49060924	uc003cvn.2	NDUFAF3	good	CHR3	49057907	49060924	4.90594e+07
ILMN_1668895	20079	LOC643696		15	-	GAATCCCTCTCAGTCACTGATTGTGACAACACCTTGTACGGTTGTTGGTG	no matched mRNA	0					LOC643696	unsure [no matched mRNA] [IPA annotation]
ILMN_1734194	20088	EXOSC3	RP11-3J10.8; hRrp40p; MGC15120; p10; Rrp40p; CGI-102; RRP40; MGC723; bA3J10.7	9	-	GAATGGGTGTCATTGGACAGGATGGTCTGCTTTTTAAAGTGACTCTGGGC	OK: single match RefSeq	2	EXOSC3	CHR9	37779948-37785067, 37780271-37785067	uc004aal.2, uc010mly.1	EXOSC3	good	CHR9	37779948	37785067	3.77825e+07
ILMN_2046315	20091	GABARAPL2	GEF2; GATE16; GATE-16; GEF-2; ATG8	16	+	CTATATCGAAGTGAGGTAGGTGCGGTATTAAAGTGAAAGGGAAGGTGATG	OK: single match RefSeq	2	GABARAPL2	CHR16	75600248-75611778	uc002fen.2, uc010cgy.2	GABARAPL2	good	CHR16	75600248	75611778	75606013
ILMN_1878252	20092	HS.543273				GCAAACTGCTGATCCCACGAATTCCAACTCTACATGCTCTTACCCTTGCC	no matched mRNA	0						bad [no matched mRNA]
ILMN_1767362	20100	ADAMTS6	ADAM-TS6	5	-	GGGAAACTGGTACCCTACACCTGGGAGCAGTATCTGCCACTGGGATAAAG	OK: single match RefSeq	3	ADAMTS6	CHR5	64444563-64769779, 64444563-64777704	uc003jto.2, uc003jtp.2, uc003jtq.2	ADAMTS6	good	CHR5	64444563	64777704	6.46111e+07
ILMN_1751097	20110	CREB3L2	MGC131709; BBF2H7; MGC71006	7	-	AACCAGGGGTTTTAGCTCTGTTCTCTGCTCCCATCCTTCGCTCACCAGCT	OK: single match RefSeq	2	CREB3L2	CHR7	137559726-137617754, 137559726-137686846	uc003vtv.2, uc003vtw.2	CREB3L2	good	CHR7	137559726	137686846	137623286
ILMN_1811316	20112	PANX3		11	+	GGCTGGCTTAGAACCCTCAAAACCCAAACACCTCACCAACTCGGCATGTG	OK: single match mRNA	1	PANX3	CHR11	124481452-124490249	uc001qah.2	PANX3	good	CHR11	124481452	124490249	1.24486e+08
ILMN_2322356	20113	STATH	STR	4	+	GGGTATGGCCCTTATCAGCCAGTTCCAGAACAACCACTATACCCACAACC	OK: common txStart or txEnd	2	STATH	CHR4	70861647-70868173, 70861647-70868173	uc003heu.1, uc003hev.1	STATH	good	CHR4	70861647	70868173	70864910
ILMN_1854724	20114	HS.407028				CAGGACGAGAGAGGATAAGTAATTTGGCCAAGCTGACACAGTGAGTGGCC	OK: single match mRNA	1		CHR9	8858133-8861724	uc003zku.1		good [no Gene name]	CHR9	8858133	8861724	8.85993e+06
ILMN_1666617	20121	C6ORF155	FLJ13189; dJ288M22.3	6	-	CTAAGACGGATACCCCTGAATTAAGAGGTGCTGTTATACATTGACCAGGC	OK: single match mRNA	1	LINC00472	CHR6	72124148-72130448	uc003pfz.1	LINC00472	good	CHR6	72124148	72130448	72127298
ILMN_1690954	20128	LOC390551		15	+	GAAGGAGGACTCCATTGGATAAAGGCCTTATTAATACGGGGATCTGTGAG	no matched mRNA	0						bad [no matched mRNA]
ILMN_2208903	20129	CD52	CDW52	1	+	AACGACACCAGCCAAACCAGCAGCCCCTCAGCATCCAGCAACATAAGCGG	OK: single match mRNA	1	CD52	CHR1	26644410-26647013	uc001bmc.2	CD52	good	CHR1	26644410	26647013	2.66457e+07
ILMN_1676731	20131	C17ORF65	DKFZp762C2414; MGC119234	17	-	GTCCCTCCCACAGTCTACTCTGTCTCCACCCCAAGGTCTGGTTCTGAATC	OK: single match mRNA	1	C17ORF65	CHR17	42253353-42264082	uc002ifn.2	C17orf65	good	CHR17	42253353	42264082	4.22587e+07
ILMN_1880608	20132	HS.491057				GGGAGAAGGGTTAGAGTTACAATGAACAGCATAGGCTATCTTGTCTAGTC	no matched mRNA	0						bad [no matched mRNA]
ILMN_1723837	20139	SLC6A17	NTT4	1	+	TCCTTCAAATAGGCCCTGAGATGTGAGGTCTGCTGCTTCACTGGGGCCCG	OK: single match mRNA	1	SLC6A17	CHR1	110693131-110744821	uc009wfq.2	SLC6A17	good	CHR1	110693131	110744821	110718976
ILMN_1768394	20142	ARPC5	ARC16; dJ127C7.3; p16-Arc	1	-	CGAGTAGCTCTAAAACAAACCACCTGACCAAGAGGGAAGTGAGCTTGTGC	OK: single match mRNA	1	ARPC5	CHR1	183595332-183604985	uc001gql.2	ARPC5	good	CHR1	183595332	183604985	1.836e+08
ILMN_1659678	20152	GABRA2		4	-	CTCATGGAACTGCAGACAGAAAGCACTCCATGCGAAAACAGCCATTGCCT	OK: common txStart or txEnd	3	GABRA2	CHR4	46251580-46391396, 46251580-46392056	uc003gxc.3, uc011bzc.1, uc010igc.2	GABRA2	good	CHR4	46251580	46392056	46321818
ILMN_1694140	20154	AFAP1L1	FLJ36748; MGC149773	5	+	GCCTCTAATGACCAGCTGGGTGACCTTGGGAAAGTCACTTGATTGCTCTG	OK: single match RefSeq	3	AFAP1L1	CHR5	148651400-148721365, 148695202-148721365	uc010jgy.2, uc003lqh.2, uc003lqi.1	AFAP1L1	good	CHR5	148651400	148721365	1.48686e+08
ILMN_1875897	20161	HS.562418				CTGGCCAACCCTGGAAGAAGTCATAGAACTATTGGTAGCATCCAGATGGG	no matched mRNA	0						bad [no matched mRNA]
ILMN_2250923	20162	FOXP1	12CC4; HSPC215; MGC99551; QRF1; hFKH1B; MGC12942; FLJ23741; MGC88572	3	-	AGAATATTGGATGACATTTCCTGACATGTGGGAGGGAGAAACTCCCTAAC	OK: single match RefSeq	8	FOXP1	CHR3	71004736-71179739, 71004736-71632904, 71004736-71542706, 71004736-71114074, 71004736-71294316, 71004736-71633140, 71004736-71353911	uc003doj.2, uc003doo.2, uc003don.2, uc003doi.2, uc003dol.2, uc003dop.2, uc003dom.2, uc003dok.2	FOXP1	good	CHR3	71004736	71633140	71318938
ILMN_2052163	20164	YIPF1	FinGER1; DJ167A19.1	1	-	CTACCTGGGGGATCCTCTTCTCTCCAAATGTTAGCCATCCTGAAGTAGCC	OK: single match RefSeq	5	YIPF1	CHR1	54317406-54355453	uc001cvw.2, uc001cvx.2, uc001cvy.2, uc001cvv.2, uc001cvu.2	YIPF1	good	CHR1	54317406	54355453	5.43364e+07
ILMN_1665180	20167	OPN5	PGR12; TMEM13; GPR136	6	+	GGAGCAACACAGAACCAATCTACTAATCTACTCCCTCCTGTACTTGACAG	OK: single match mRNA	1		CHR6	47754861-47794114	uc003ozd.2	OPN5	good [no Gene name] [IPA annotation]	CHR6	47754861	47794114	4.77745e+07
ILMN_1786722	20170	ZNF385A	DKFZP586G1122; RZF; HZF; ZFP385; ZNF385	12	-	AGTCTGTAGCCTCCCCGATCCAAGTTCCTAGACCTCATGGCTGTCCCCTC	OK: common txStart or txEnd	7	ZNF385A	CHR12	54762919-54785083, 54762919-54778481, 54762919-54779552, 54762919-54778348, 54762919-54785083, 54762919-54772973	uc001sfy.3, uc001sfw.1, uc001sfx.1, uc009zno.1, uc001sfz.3, uc010sov.1, uc001sfv.1	ZNF385A	good	CHR12	54762919	54785083	54774001
ILMN_1828257	20176	HS.131428				GTCAAGGCCTTTTGTGAAGTTGCTCTGTTATCTCTGTGGCCCCAAAGACC	no matched mRNA	0						bad [no matched mRNA]
ILMN_1764061	20180	F11	FXI; MGC141891	4	+	CTGCCACTTTTTCACGTACGCCACAAGGCAGTTTCCCAGCCTGGAGCATC	OK: single match RefSeq	2	F11	CHR4	187187117-187196050, 187187117-187210835	uc003iyz.2, uc003iza.1	F11	good	CHR4	187187117	187210835	187198976
ILMN_1846669	20181	HS.542940				ATGGTGGCTCCCAGGAGCAGAGAAATTCAAGCAGGCTGTTGTGTAGGCTG	no matched mRNA	0						bad [no matched mRNA]
ILMN_1850516	20189	HS.445100				CTGTTCACCTGAAGGGCTTTGACTCCTGGGACAAGCTCACCATAGCTCTG	no matched mRNA	0						bad [no matched mRNA]
ILMN_1733667	20192	DHX35	DDX35; C20orf15; KAIA0875; FLJ22759	20	+	CTCAGGAGAGTTCATCAGCTCAGATCCCACAGGGCCTCCTCTTTAGCAGG	OK: single match RefSeq	4	DHX35	CHR20	37590999-37668363	uc002xjh.2, uc010zwa.1, uc010zwb.1, uc010zwc.1	DHX35	good	CHR20	37590999	37668363	37629681
ILMN_1781479	20195	SUV39H1	SUV39H; KMT1A; MG44	X	+	GGACTGAATCTGGTTCTCCTCTTGTACACCCCTCAACCCTATGCAGCCTG	OK: single match RefSeq	3	SUV39H1	CHRX	48555130-48567404, 48553944-48567404	uc004dkn.2, uc011mmf.1, uc011mmg.1	SUV39H1	good	CHRX	48553944	48567404	48560674
ILMN_1758287	20196	LOC652252				GCAAAGGCTTGGCTGTTTCTTCTTGGCAGACAAGGGTCAGGGAGTCTTGC	no matched mRNA	0						bad [no matched mRNA]
ILMN_1776552	20201	FUBP1	FBP; FUBP	1	-	CACTGGCATGTTTTTCCCCCCTTGCAGTATAGTGGTAGATTGGAGGATCT	OK: single match RefSeq	2	FUBP1	CHR1	78413592-78444777	uc010orm.1, uc001dii.2	FUBP1	good	CHR1	78413592	78444777	7.84292e+07
ILMN_1884929	20202	HS.543603				CTGCATTCGAAAGAGATTTGGAAAAGATAACAGCAGCCCCACCAATTAGG	no matched mRNA	0						bad [no matched mRNA]
ILMN_1884246	20204	HS.562138				AACTGCTGGATCAATGAATTCTGATACACGCTGCCAAGCATGTGGGCCAA	no matched mRNA	0						bad [no matched mRNA]
ILMN_1868100	20215	HS.542854				TAGACGTTTCTGTAAAGTGAATGGCTGCTGTCTTTCCTACGGTGGCCAGA	no matched mRNA	0						bad [no matched mRNA]
ILMN_1733684	20228	HIST1H1T	H1FT; dJ221C16.2; MGC163222; H1t	6	-	GGAGCCAAGGGTAAGCAACAGCAGAAGAGCCCAGTGAAGGCAAGGGCTTC	OK: single match mRNA	1	HIST1H1T	CHR6	26107640-26108364	uc003ngj.2	HIST1H1T	good	CHR6	26107640	26108364	26108002
ILMN_1766425	20239	REPS2	POB1	X	+	TGCGGCAACCATGAAACCGCATCCAACAGTCCAAAAGCAGTCTTCCAAAC	OK: common txStart or txEnd	3	REPS2	CHRX	16964813-17171403, 16996666-17171403, 16964813-17171403	uc004cxv.1, uc011miw.1, uc004cxw.1	REPS2	good	CHRX	16964813	17171403	17068108
ILMN_1909227	20240	HS.566034				GGCATCACATGACCAGCAGCATGTTTGGGGAATAGTAAAAATGCTGCCAA	no matched mRNA	0						bad [no matched mRNA]
ILMN_1683859	20241	SLC7A1	CAT-1; REC1L; HCAT1; ATRC1; ERR	13	-	CTCCCCTTTTTGCTGACAACACTGTGTACATTGACCACTTCCTACCATAC	OK: single match mRNA	1	SLC7A1	CHR13	30083551-30169825	uc001uso.2	SLC7A1	good	CHR13	30083551	30169825	30126688
ILMN_1691432	20243	PRDM4	MGC45046; PFM1	12	-	TGCTCAAGGCACAACCTCTGGGCTGGAGTAGAGGACTCTGGTGGGAAGGT	OK: single match RefSeq	3	PRDM4	CHR12	108126643-108136132, 108126643-108154914, 108126643-108155021	uc010sww.1, uc001tmp.2, uc001tmq.2	PRDM4	good	CHR12	108126643	108155021	108140832
ILMN_1708248	20246	LILRB1	ILT2; MIR-7; CD85J; CD85; LIR1; MIR7; LIR-1	19	+	ACGCAGACCCCACACTCCATGGAGTCTGGAATGCATGGGAGCTGCCCCCC	OK: common txStart or txEnd	6	LILRB1	CHR19	55141967-55149002, 55141907-55149002, 55141907-55149002, 55142476-55149002, 55128628-55149002, 55142476-55149002	uc002qgm.2, uc002qgl.2, uc002qgk.2, uc010erq.2, uc002qgj.2, uc010err.2	LILRB1	good	CHR19	55128628	55149002	55138815
ILMN_1697922	20253	LOC645671		4	+	CCCAGCAGATTGACTACAGTAGGGGTTCCATATATCACAGTGTAGAAGGG	OK: single match RefSeq	4	KIAA1109	CHR4	123107190-123161508, 123160670-123197336, 123091757-123283905, 123117789-123161508	uc003iei.1, uc003iek.2, uc003ieh.2, uc010ins.1		good [no IPA annotation]	CHR4	123091757	123283905	123187831
ILMN_1860918	20255	HS.253717				TACTGTAAGACTCCCCATGTGTGAGCATTTGGCTCTGAGTCCCTTCAGGG	no matched mRNA	0						bad [no matched mRNA]
ILMN_1867134	20259	HS.225083				CTTCTGGATGGGAATCCTGGAGCCACCACTTGCCCTATGGTCGCAATGGG	OK: single match mRNA	1		CHR1	151252502-151254405	uc001exo.2		good [no Gene name]	CHR1	151252502	151254405	1.51253e+08
ILMN_1894890	20270	HS.542372				AGAGCCAGGTCAATGCACTTGGTCAGATACCCACAGTTTTGGCTTCTCTC	no matched mRNA	0						bad [no matched mRNA]
ILMN_1732566	20273	TMTC3	DKFZp686M1969; FLJ90492; DKFZp686O2342; DKFZp686O22167; DKFZp686C0968; SMILE	12	+	GGTCTGCATTAGAAGACCCACTCTTACTAGGTTCCCTAAGGATCTGCCAT	OK: single match mRNA	1	TMTC3	CHR12	88536072-88593663	uc001tau.2	TMTC3	good	CHR12	88536072	88593663	8.85649e+07
ILMN_2358760	20274	HPN	TMPRSS1	19	+	TGGCTGTGCCCTGGCCCAGAAGCCAGGCGTCTACACCAAAGTCAGTGACT	OK: common txStart or txEnd	5	HPN	CHR19	35531409-35557475, 35540174-35557475, 35531409-35557475, 35532625-35557475, 35540219-35557475	uc002nxr.1, uc010xsh.1, uc002nxq.1, uc002nxs.1, uc002nxt.1	HPN	good	CHR19	35531409	35557475	35544442
ILMN_1869442	20278	HS.454202				GAGAAGCTGTCTGCTGCAGGTGAGTCTGGATGATGGACAGTGACAAGCAG	no matched mRNA	0						bad [no matched mRNA]
ILMN_1902929	20279	HS.572495				GCCAGGCTCACTGTTGAAGTCTTGTTGTGTGCTCTTCCTTCCAGGCCCAG	no matched mRNA	0						bad [no matched mRNA]
ILMN_1701230	20280	LOC142937				AGACAGGACACTTCGCTGGCCTTTCCTGGCCTCATACTTGTCACTCGGTG	no matched mRNA	0						bad [no matched mRNA]
ILMN_2160209	20286	TACSTD1	EGP40; TROP1; KSA; hEGP-2; MK-1; CO17-1A; MIC18; M4S1; EGP; GA733-2; CD326; Ep-CAM	2	+	GGCAAAGTATGAGAAGGCTGAGATAAAGGAGATGGGTGAGATGCATAGGG	OK: single match RefSeq	2	EPCAM	CHR2	47596286-47614165, 47572296-47614165	uc002rvx.2, uc002rvw.2	EPCAM	good	CHR2	47572296	47614165	4.75932e+07
ILMN_1788778	20288	Sep 11		4	+	AGCAACATGCTTGGTAATTTGGCATCTGTTAAGGTAGGAGAGTGGTGAAC	OK: single match RefSeq	2	Sep 11	CHR4	77870894-77959767	uc003hkj.2, uc011cca.1	40787	good	CHR4	77870894	77959767	7.79153e+07
ILMN_1879039	20291	HS.563190				TGGGGTAGTGCAGCCCCAAAATGGATACAATTCCCTCTGCTGGGCTTCCC	no matched mRNA	0						bad [no matched mRNA]
ILMN_1775962	20292	MCOLN3	FLJ36629; TRP-ML3; TRPML3; FLJ11006; MGC71509	1	-	CTGACTGTGACTTTGGACAACTCAGTAACCCTGGCTTGGACCACTCTCAG	OK: single match RefSeq	3	MCOLN3	CHR1	85483765-85514169, 85483765-85489203	uc001dkp.2, uc001dko.2, uc001dkq.2	MCOLN3	good	CHR1	85483765	85514169	85498967
ILMN_2160124	20296	C4ORF15	MGC4701; IT1; DKFZp686I1868	4	-	GCATGTAGACAGATGAAGCCCAGCTCCCGCCCCTTTTACACTCATTCAGT	OK: single match RefSeq	2	HAUS3	CHR4	2230095-2243860	uc003ges.1, uc003get.1	HAUS3	good	CHR4	2230095	2243860	2.23698e+06
ILMN_1894223	20307	HS.542210				ATCAGGTGGTTTCTCTGTGGCTCTTACCGCATCCAACTGCCAAGATATGA	no matched mRNA	0						bad [no matched mRNA]
ILMN_1848659	20315	HS.571096				AACTGACTAGCGTGGTGGTTCTCTTCCCTGACTGGGGCGTGGAATCAGCG	no matched mRNA	0						bad [no matched mRNA]
ILMN_2294976	20324	RNASE4	RNS4; MGC9306	14	+	GTTGGAAGAGATGGTGATGGGCCTGGGCGTTTTGTTGTTGGTCTTCGTGC	unknown	3	ANG;RNASE4	CHR14	21152335-21162343, 21156931-21162343, 21152335-21168757	uc001vxw.3, uc001vxz.2, uc001vxx.3	RNASE4	unsure [differs from IPA annotation]	CHR14	21152335	21168757	21160546
ILMN_1886535	20326	HS.130074				AGGCTCGCGTCGAACGCACACGTAGAGAATAGCATAGGGACGATGACGGG	no matched mRNA	0						bad [no matched mRNA]
ILMN_1713800	20332	LOC650314				TTTTGGCCCCCTCCGCCGCGGCTTTTTGCGGCTTTTGACGCTGGCGCCCC	no matched mRNA	0						bad [no matched mRNA]
ILMN_1821076	20333	HS.570506				CGGAGCGAGTCCCCTAAGGCAGCGTAGATCTGCATTGAGTTCAGCAAGCG	no matched mRNA	0						bad [no matched mRNA]
ILMN_1708337	20338	NOXO1	SH3PXD5; P41NOXB; MGC20258; P41NOX; SNX28; P41NOXA; P41NOXC	16	-	TCCCTGGCCAGCAGGGATGGGAGGGGGCCATTTGCTGTTCCTCTGAGTAA	OK: single match RefSeq	2	NOXO1	CHR16	2028918-2031440	uc002cnz.2, uc002coa.2	NOXO1	good	CHR16	2028918	2031440	2030179
ILMN_1756407	20343	LOC642398		21	-	AGTGCCCCATTTCCCTCCTCCACCTGTCTGACCTGGCATTCCTATTTTGG	no matched mRNA	0						bad [no matched mRNA]
ILMN_1793831	20347	TRADD	MGC11078; Hs.89862	16	-	TTTGTGGAGTCCTCGCTGGACAAGGTGGTCCTGTCGGATGCCTACGCGCA	OK: single match RefSeq	2	TRADD	CHR16	67189347-67193812, 67188088-67193812	uc010vjb.1, uc002eri.1	TRADD	good	CHR16	67188088	67193812	67190950
ILMN_1871361	20348	HS.340945				CTCACTCCATCAATTTGCTTTTCTTGGCTTCTGGACCTTGACAAAGCCGC	no matched mRNA	0						bad [no matched mRNA]
ILMN_1760992	20356	DPY19L2P2	DKFZp586E1120; DKFZp434E092; DKFZp779M0267; FLJ36166	7	-	GTGTCTGGTGAAGGCTGCTCTCCGCTTCCAAGATGGTGCCTTGATGTTGC	OK: single match mRNA	1	DPY19L2P2	CHR7	102815463-102920759	uc003vbh.3	DPY19L2P2	good	CHR7	102815463	102920759	102868111
ILMN_1695945	20358	MEIS2	MGC2820; MRG1; HsT18361	15	-	TCGAACTCCAGCTTCAAGAATGTGTTTTCATGCCCGGCCTTTGTTCCTCC	OK: common txStart or txEnd	12	MEIS2	CHR15	37183232-37392704, 37183232-37391800, 37183232-37390503, 37183232-37189241, 37183232-37391597, 37183232-37393500, 37183232-37189241, 37183232-37392704, 37183232-37392704	uc001zjo.2, uc001zjn.2, uc001zjl.2, uc001zjp.2, uc001zjj.2, uc001zjm.2, uc010ucj.1, uc001zjt.2, uc001zju.2, uc001zjk.2, uc001zjs.2, uc001zjr.2	MEIS2	good	CHR15	37183232	37393500	37288366
ILMN_1667309	20360	LOC643465		6	-	TTAGAACATGACAATTGGGCTCATGAACAGGATCCTGAGGTGAGTGACCC	no matched mRNA	0						bad [no matched mRNA]
ILMN_1734827	20364	MKI67	KIA; Ki-67	10	-	CCTTAGGCAGGCACCTCCAACCACCACACACTCCCTGCTGTTTTCCCTGC	OK: single match RefSeq	2	MKI67	CHR10	129894926-129924468	uc001lke.2, uc001lkf.2	MKI67	good	CHR10	129894926	129924468	129909697
ILMN_1669565	20369	CASP8	MCH5; MGC78473; MACH; FLICE; CAP4	2	+	AGGGAGAGAACAAAAGCTATACCAAAAGGGCCATGTTTCAAGAAAATGGA	OK: single match mRNA	1	CASP8	CHR2	202122753-202152434	uc002uxu.1	CASP8	good	CHR2	202122753	202152434	2.02138e+08
ILMN_1916352	20370	HS.544145				CATAGGAAGAATCGCTATGTTGTTTACAGAAGTGAAAACTGGATGAGATG	no matched mRNA	0						bad [no matched mRNA]
ILMN_1875692	20376	HS.372832				GGCTCTGCAAGGCCTCAAGTTCTCGAGTTTTAATGTTAAAGGAAACTAGG	no matched mRNA	0						bad [no matched mRNA]
ILMN_1885621	20377	HS.540063				CTTGCTTGAGATTCAGAAGCTTCCCCAAATCAGTTGCTTATCTTGACAGC	no matched mRNA	0						bad [no matched mRNA]
ILMN_1706266	20382	RNF157		17	-	TGGGAGGTGGCATTCTTGTCCCTGTTGCCCCCATCTCTACCCCCTTTTGT	OK: single match RefSeq	2	RNF157	CHR17	74138534-74236390	uc002jra.2, uc002jqz.2	RNF157	good	CHR17	74138534	74236390	74187462
ILMN_1799031	20390	LOC388327				CTCACCAAAAGTCACTGGCCAAGCCCTCCTCTGGCCTTCTAGGCCGTACT	no matched mRNA	0					C17orf100	unsure [no matched mRNA] [IPA annotation]
ILMN_2122952	20392	CISD1	C10orf70; MDS029; mitoNEET; ZCD1; MGC14684	10	+	CATGGAGGATTTGGGAGATAAAGCTGTGTACTGCCGTTGTTGGAGGTCCA	OK: single match mRNA	1	CISD1	CHR10	60028894-60049018	uc001jkc.3	CISD1	good	CHR10	60028894	60049018	60038956
ILMN_1676042	20397	ALOX15				CCTGAGGCATCCGTGTCTTAACCCATCTGCCGTTCACCAGTTGGCAAGCT	no matched mRNA	0					ALOX15	unsure [no matched mRNA] [IPA annotation]
ILMN_2077504	20398	ZNF294	FLJ11053; RNF160; C21orf10; KIAA0714; C21orf98	21	-	CCACATCTGTACAGCGTTGACAACTCTAACTAAAAGGATTACAGCCCTTA	OK: single match mRNA	1	LTN1	CHR21	30300465-30365277	uc002ymr.2	LTN1	good	CHR21	30300465	30365277	30332871
ILMN_1729318	20403	TOR1AIP1	MGC3413; LAP1B; DKFZP586G011; RP11-533E19.1; FLJ13142	1	+	TCCGCGCATCCACTTGTTGCAGTCCAAGTCCTCTAGTGCAACGCCATAGC	OK: single match mRNA	1	TOR1AIP1	CHR1	179851419-179889212	uc001gnq.2	TOR1AIP1	good	CHR1	179851419	179889212	1.7987e+08
ILMN_1738957	20408	LOC645581				GAAGGACCAAGACAACATCATCCTTCAGAGGTCACTGAGCAGCAGCTTGC	no matched mRNA	0						bad [no matched mRNA]
ILMN_2375599	20427	RNH1	MGC54054; RAI; MGC4569; MGC18200; RNH	11	-	AGCCTGGCTCTGTGCTGCGGGTGCTCTGGTTGGCCGACTGCGATGTGAGT	OK: common txStart or txEnd	11	RNH1	CHR11	494511-507273, 494511-503570, 494511-506821, 494511-507273	uc001lps.1, uc001lpk.1, uc001lpm.1, uc001lpo.1, uc001lpq.1, uc001lpp.1, uc001lpr.1, uc009ybw.1, uc001lpn.1, uc001lpt.1, uc001lpl.1	RNH1	good	CHR11	494511	507273	500892
ILMN_1800750	20431	ZNF692	Zfp692; AREBP; FLJ20531	1	-	CCTCTGCATCTCCTCAGGCTCCAACCCTGCTTCCTCAGCAATGAGCTCTC	OK: common txStart or txEnd	8	ZNF692	CHR1	249144204-249153271, 249144204-249151696, 249144204-249150234, 249144204-249153284, 249144204-249152912, 249144204-249153059	uc001ifc.1, uc001ifa.1, uc001iez.1, uc001iff.1, uc001ife.1, uc001ifb.1, uc001ifd.1, uc010pzr.1	ZNF692	good	CHR1	249144204	249153284	249148744
ILMN_1900263	20433	HS.452445				CGAGAAAAGGGTGCCCCAAGCCACGAGGGTAACATGAGCTATGGCAGTCG	no matched mRNA	0						bad [no matched mRNA]
ILMN_2200915	20437	C6ORF159	C6orf59; dJ237I15.1; RIPPLY2	6	+	GATGCCCGATGGCCCTGGAATGACCGCAGCCTCAGGAAAGCTTTACCAAT	OK: single match mRNA	1	RIPPLY2	CHR6	84562984-84567232	uc003pke.2	RIPPLY2	good	CHR6	84562984	84567232	84565108
ILMN_1784981	20438	RAB1C		9	-	CCATCTCCCTCTGGCCCATCTGCCTGCTTCCTGCAGGAAAGCAAGTCTTT	no matched mRNA	0						bad [no matched mRNA]
ILMN_1813043	20440	BHMT2	FLJ20001	5	+	GCACTGCAACAGACTCTACCAGAGATGCAAAGAGAAGCGAGAGAGGCACC	OK: single match RefSeq	2	BHMT2	CHR5	78365582-78385273	uc011cth.1, uc003kft.2	BHMT2	good	CHR5	78365582	78385273	7.83754e+07
ILMN_1894821	20441	HS.254477				GCCTCTGTAGATGAACAATTGAGCCACACCCTGAAGTTTTCTCACCTCCC	no matched mRNA	0						bad [no matched mRNA]
ILMN_1670881	20445	CHST6	MCDC1	16	-	AGCTCCAGCTGATCCGCACGCAGCCACTTCGGCTACCTTCTACTGGCCAA	OK: single match RefSeq	2	CHST6	CHR16	75507024-75528926, 75507022-75528926	uc002feg.1, uc002fef.2	CHST6	good	CHR16	75507022	75528926	75517974
ILMN_1693014	20446	CEBPB	CRP2; TCF5; LAP; IL6DBP; C/EBP-beta; NF-IL6; MGC32080	20	+	GACTGACGCAACCCACGTGTAACTGTCAGCCGGGCCCTGAGTAATCGCTT	OK: single match RefSeq	2	CEBPB	CHR20	48807375-48809212, 48807375-48809197	uc002xvi.1, uc002xvh.2	CEBPB (includes EG:1051)	good [IPA: "Includes other"]	CHR20	48807375	48809212	4.88083e+07
ILMN_1893603	20450	HS.212143				TGGTTAACAATAGAGATCGGGGCAAACCCCTGCTGTGGCCCTTAGAGCTA	no matched mRNA	0						bad [no matched mRNA]
ILMN_1804738	20451	MEFV	MEF; TRIM20; MGC126586; FMF; MGC126560	16	-	GTCTTGAGGATATGGGAAGCCTAGAGAAACGCAAGCAGACTGGATTGGGA	OK: single match mRNA	1	MEFV	CHR16	3292027-3306627	uc002cun.1	MEFV	good	CHR16	3292027	3306627	3299327
ILMN_1850877	20458	HS.446559				TGCCGCCCCCACTAAGGGGTAATCGCCCACGGGGTGTTGAAGGAAGTTTT	no matched mRNA	0					PCNX	unsure [no matched mRNA] [IPA annotation]
ILMN_1800197	20465	MRPL36	MGC104245; BRIP1; RPMJ; L36mt; PRPL36	5	-	CCGAGGCACAAGCAGAGACAGATGTAGACCCTTTCCCTCCAGAGTCACGC	OK: single match mRNA	1	MRPL36	CHR5	1798499-1799956	uc003jcx.3	MRPL36 (includes EG:100430880)	good [IPA: "Includes other"]	CHR5	1798499	1799956	1.79923e+06
ILMN_1705210	20470	GRASP		12	+	TCCCATGAAGCCCTCTCCTCAGCTTTACTTGCTCCCCCGCCCTTAGCCTT	OK: single match RefSeq	2	GRASP	CHR12	52400747-52409671, 52404304-52409671	uc001rzo.1, uc001rzp.1	GRASP	good	CHR12	52400747	52409671	52405209
ILMN_1883404	20471	HS.572121				GTTCCCAACCTGAGCCACTGTCTGTGTGGAGTTTGCATGTTCTGCATGGG	no matched mRNA	0						bad [no matched mRNA]
ILMN_1916901	20474	HS.163526				AGCAGAGTCACTGCAGAAGCCTGGATCCTTGCATAACCTTGTCGAGTGGG	no matched mRNA	0						bad [no matched mRNA]
ILMN_1692844	20475	TBC1D19	FLJ11082	4	+	GCCGTGTTTGCTTTCCGAGCAGTGAACCTGATGGAGGTGACATCACTGGC	OK: single match RefSeq	3	TBC1D19	CHR4	26585545-26756915, 26585545-26755846	uc011bxu.1, uc010iew.2, uc003gsf.3	TBC1D19	good	CHR4	26585545	26756915	26671230
ILMN_1738825	20477	HIC1	hic-1; ZBTB29	17	+	GCTCCACCTCTCGGCGGCCTCACCTGGCCTCACTGCTTCGTGCCTTAGCT	OK: common txStart or txEnd	3	HIC1	CHR17	1958262-1962980, 1957447-1962980, 1959603-1962980	uc002ftz.3, uc002fty.3, uc010cjy.2	HIC1	good	CHR17	1957447	1962980	1.96021e+06
ILMN_1721986	20482	LOC651314				CTGGCAGGCACTGTATCCACCAGAGGAGAGACCCTCGGCAAACCCTCAGA	no matched mRNA	0						bad [no matched mRNA]
ILMN_1852964	20484	HS.568900				CATGTTTCTGAGAACTAAGGGCCTAGGACAGATGCTGGCACACCGCGAGC	no matched mRNA	0						bad [no matched mRNA]
ILMN_2339748	20487	RNF13	RZF; MGC13689	3	+	GACCTGCCAATCATTAGGGAGAGGCAACAAGGTAATTCAGCCTTTCCTCC	OK: common txStart or txEnd	3	RNF13	CHR3	149530474-149679923, 149589815-149679923, 149530474-149679923	uc003exp.3, uc010hvh.2, uc003exn.3	RNF13	good	CHR3	149530474	149679923	1.49605e+08
ILMN_2164242	20491	UBE2F	NCE2; MGC18120	2	+	CCCCTGGATTGCCCCAGTCCTGTGACCATGTTGCCCTGAAGAAGACCATC	OK: single match RefSeq	5	UBE2F	CHR2	238875699-238950676	uc002vxl.2, uc010znp.1, uc010zno.1, uc010znn.1, uc002vxk.2	UBE2F	good	CHR2	238875699	238950676	2.38913e+08
ILMN_1657056	20494	LOC649993				GTTTTGCCCAAGCCACCCCGGCTCCTCCAGAACGGGCTTTGTCCTACCCT	no matched mRNA	0						bad [no matched mRNA]
ILMN_1665554	20500	BRF2	TFIIIB50; FLJ11052; BRFU	8	-	GGCTCTTTGCTGCTGGTTTGAATTGGACACACTGCTGCGGCTCCTCCTGC	OK: single match mRNA	1	BRF2	CHR8	37701401-37707411	uc003xkk.2	BRF2	good	CHR8	37701401	37707411	37704406
ILMN_1819971	20520	HS.545279				GCCTCAGGGGAAGGTCAAAAAATCCCTGGTAGGTTTCATAAACTGCCCCC	no matched mRNA	0						bad [no matched mRNA]
ILMN_1682336	20521	MASTL	RP11-85G18.2; FLJ14813; THC2	10	+	GGACTGGGAAAATCTGCAGCATCAGACTATGCCTTTCATCCCCCAGCCAG	OK: single match RefSeq	4	MASTL	CHR10	27443716-27475848	uc001itl.2, uc001itm.2, uc009xkw.1, uc009xkx.1	MASTL	good	CHR10	27443716	27475848	27459782
ILMN_1730236	20523	LOC652265				GACAGTAGGATAAATGTGAACACTGCTAGCTGGATTCAGGCTTTTCAGGC	no matched mRNA	0						bad [no matched mRNA]
ILMN_1720274	20524	C2ORF53	MGC44505	2	-	GGGCACCAAGGCCCCATTCAGCCCTCCGTGTATCTAATAAAGTCTGACCC	OK: single match mRNA	1	C2ORF53	CHR2	27359714-27362332	uc002rjb.2	C2orf53	good	CHR2	27359714	27362332	27361023
ILMN_1899719	20537	HS.574658				GCTGCAGTGCACATTGAATGGATTTTATCCATGTGTGGATGGCTCATGGA	no matched mRNA	0						bad [no matched mRNA]
ILMN_1867479	20543	HS.522234				GTGGGCGCCACGTCGCACTCTCTGGGTATGTCTCAAGGTGTGGATAATGC	no matched mRNA	0					LOC100130238	unsure [no matched mRNA] [IPA annotation]
ILMN_1679476	20544	GART	PAIS; AIRS; PRGS; GARS; PGFT; GARTF; MGC47764	21	-	ATTTCCTGCAGCCCTTCAGCTGGTGGCCAGTGGAACTGTACAGCTTGGAG	OK: common txStart or txEnd	4	GART	CHR21	34876238-34915195, 34876238-34915198, 34876238-34914464	uc002yrz.2, uc010gmd.2, uc002yry.2, uc002yrx.2	GART	good	CHR21	34876238	34915198	34895718
ILMN_1723042	20546	CLDN3	CPETR2; C7orf1; HRVP1; CPE-R2; RVP1	7	-	CGCTGGGCAGGGACCGGCAGCCCTGGAAGGGGCACTTGATATTTTTCAAT	OK: single match mRNA	1	CLDN3	CHR7	73183327-73184600	uc003tzg.3	CLDN3	good	CHR7	73183327	73184600	7.3184e+07
ILMN_1655485	20553	C1ORF124	DKFZP547N043; PRO4323; DDDL1880; dJ876B10.3; RP5-876B10.3	1	+	GGGTGCTACATTCACTCTTGCCTTAGGTATACTGTAACCCAGGTTCTGCC	OK: single match RefSeq	3	C1ORF124	CHR1	231473681-231489988	uc001hus.2, uc001hut.2, uc001hur.2	SPRTN	good [differs from IPA annotation]	CHR1	231473681	231489988	2.31482e+08
ILMN_1855858	20561	HS.135789				CTGGAACCCAGATGTCCCTGATTGGAATGTCAGCTCTTGCCAGCTGTGTG	no matched mRNA	0						bad [no matched mRNA]
ILMN_1762424	20564	LOC644024		2	-	GGCCACACCCAACCGAAAGCCAGAGAGCAAAGAGGCTTCAGCAAGGCAGA	no matched mRNA	0						bad [no matched mRNA]
ILMN_1694477	20575	NKX1-1				GATGTCCTGGCAATGGTGTGCTTCTCCCTGTCCTTGCCCCGCAGTGTCCT	no matched mRNA	0					NKX1-1	unsure [no matched mRNA] [IPA annotation]
ILMN_1772455	20576	HDAC3	RPD3; HD3; RPD3-2	5	-	GAACGGGTAGACAAGGACTGAGATTGCCTCTGACTTCCTCCTCCCCTGGG	OK: single match RefSeq	2	HDAC3	CHR5	141000442-141016423, 141000442-141014729	uc003llf.2, uc003lle.1	HDAC3	good	CHR5	141000442	141016423	1.41008e+08
ILMN_1845657	20577	HS.541304				GTGCACCAGAAACTCTGCCCTGCTGCCATCCAGAACTTGGTAGGAGAGTT	no matched mRNA	0						bad [no matched mRNA]
ILMN_1722622	20593	CD163	MM130; M130	12	-	AGCCACAACAGGTCGCTCATCCCGTCAGTCATCCTTTATTGCAGTCGGGA	OK: single match RefSeq	3	CD163	CHR12	7623411-7656414	uc001qsz.3, uc009zfw.2, uc001qta.3	CD163	good	CHR12	7623411	7656414	7.63991e+06
ILMN_1846907	20594	HS.120417				GGGAAAAGGCGGACTTGGCCGCGTGGTCACTATGAACGGCTATACACCGA	no matched mRNA	0						bad [no matched mRNA]
ILMN_1747831	20600	LYZL4	1810009N24Rik; MGC26768; LYC4	3	-	ACGTGAGGGCTACACTGGCTTTGGCCTCTTTCAGATGCGTGGCAGTGACT	OK: single match mRNA	1	LYZL4	CHR3	42438576-42452065	uc003cle.2	LYZL4	good	CHR3	42438576	42452065	4.24453e+07
ILMN_1801605	20601	BIRC6	FLJ13726; KIAA1289; BRUCE; APOLLON; FLJ13786	2	+	GAGGCTCTGTAGAGGAGAGAGGATGTACCTCTCTGGTGCTGTTACAGTAC	OK: single match mRNA	1	BIRC6	CHR2	32582095-32843963	uc010ezu.2	BIRC6	good	CHR2	32582095	32843963	32713029
ILMN_2068435	20603	ZNF700	DKFZp434I1610	19	+	GTGCCTCGCACCTTCAACGGCATGGAAGGGTTCACACTTGGGAGAAACTC	OK: single match RefSeq	2	ZNF700	CHR19	12035899-12061577	uc002msu.2, uc010xme.1	ZNF700	good	CHR19	12035899	12061577	12048738
ILMN_2294431	20605	CDC25C	CDC25	5	-	GTAGCCCAGCACAGCTTCTTTGTAGCACTCCGAATGGTTTGGACCGTGGC	OK: single match RefSeq	4	CDC25C	CHR5	137620958-137667516, 137620958-137674044	uc003lcp.1, uc011cyp.1, uc003lcs.1, uc003lcr.1	CDC25C	good	CHR5	137620958	137674044	137647501
ILMN_1730809	20609	SLC29A2	HNP36; ENT2; DER12	11	-	GGTGACAAAACTGAGTCCTGGGGAAAGTGACTGGTCCGTGGTAGAGCCGG	OK: single match RefSeq	6	SLC29A2	CHR11	66129992-66139117, 66129992-66139645, 66129992-66139291, 66129992-66137012	uc010rpb.1, uc009yrf.2, uc001ohv.2, uc001ohu.2, uc001oht.2, uc001ohs.2	SLC29A2	good	CHR11	66129992	66139645	6.61348e+07
ILMN_1744045	20619	ECAT8	FLJ13072			GGGTGCAGAAGGAGGGGCTGAGTCCAAGACGAGCTCAGAAAACCAGAAGC	unknown	2	TDRD12	CHR19	33210678-33312166, 33306353-33320483	uc002ntq.2, uc002nts.1	TDRD12	good	CHR19	33210678	33320483	3.32656e+07
ILMN_1652963	20630	C1ORF194		1	-	GTGAACCGAGAGAAAGAAGATGGAGAGATCACCCTCCAGACGTCGTCGCC	OK: single match mRNA	1	C1ORF194	CHR1	109648573-109656479	uc009wew.2	C1orf194	good	CHR1	109648573	109656479	109652526
ILMN_1653876	20632	SPG21				CGTTAGCCCTGAGGAAAGAAAAGGAGATCAGAGGAGTTTGTCATGCATGC	no matched mRNA	0					SPG21	unsure [no matched mRNA] [IPA annotation]
ILMN_1664320	20634	SLC14A2	HUT2; hUT-A6; FLJ16167; UTR; MGC119566; UT-A2; MGC119567; UT2	18	+	CAAAGTCACCTACCCAGAGGCCAACCGCATCTACTACCTGTCCCAGGAGA	OK: single match RefSeq	2	SLC14A2	CHR18	42792959-43263058, 43194765-43263058	uc010dnj.2, uc002lbe.2	SLC14A2	good	CHR18	42792959	43263058	4.3028e+07
ILMN_1810780	20639	LOC642149				GCTGTGGAACAGGTGGATCTAGATGCAGAAGATTTTTGCAGACATGCAGG	OK: single match mRNA	1		CHR7	100550749-100608372	uc003uxk.1		good [no Gene name]	CHR7	100550749	100608372	1.0058e+08
ILMN_1691428	20646	PSMD12				TGCAGTGGATCCCAGCACTTTGGGAGGCCAAGGCGGGTGGATCATCTAAG	no matched mRNA	0					PSMD12	unsure [no matched mRNA] [IPA annotation]
ILMN_1670379	20647	ANTXR1	ATR; FLJ21776; FLJ11298; TEM8; FLJ10601	2	+	ACCATGCTATAGGAGACTGGGCAAAACCTGTACAATGACAACCCTGGAAG	OK: single match mRNA	1	ANTXR1	CHR2	69240275-69476457	uc002sfg.2	ANTXR1	good	CHR2	69240275	69476457	69358366
ILMN_1743402	20653	SIX4	MGC119452; MGC119453; MGC119450; AREC3	14	-	ACAGAGTCTTTACTGCACTGTTAGGTGATGGCACACAGAGCATGTCCCAG	OK: single match mRNA	1	SIX4	CHR14	61176255-61190792	uc001xfc.2	SIX4	good	CHR14	61176255	61190792	6.11835e+07
ILMN_1671895	20670	ZNF613	FLJ13590	19	+	GTGCGTTCCAAGCAGAGAGCAAAGTAGCCATTGTGAGCCAGCCTGTTGCC	OK: common txStart or txEnd	2	ZNF613	CHR19	52430687-52449005, 52430687-52449005	uc002pya.1, uc002pxz.1	ZNF613	good	CHR19	52430687	52449005	52439846
ILMN_1763540	20671	PSME4	FLJ21864; MGC142228; MGC138374; PA200; KIAA0077	2	-	AAAGAGGGCAAGTCCTGAACCTAACCAATGACCTGATGGATTGCTCGACC	OK: single match RefSeq	6	PSME4	CHR2	54091203-54197977, 54091203-54176420, 54091203-54114604	uc002rxp.2, uc010yoq.1, uc010yop.1, uc010fbu.1, uc010fbv.1, uc010fbt.1	PSME4	good	CHR2	54091203	54197977	54144590
ILMN_1778374	20673	BSG	EMMPRIN; OK; TCSF; M6; 5F7; CD147	19	+	TTTATGAGGGCCACGGGTCTGTGTTCGACTCAGCCTCAGGGACGACTCTG	OK: common txStart or txEnd	7	BSG	CHR19	572536-583492, 578849-583492, 582495-583492, 571324-583492	uc002lpb.2, uc010drr.2, uc002lpc.2, uc002loz.2, uc002lpa.2, uc002lpd.2, uc002loy.2	BSG	good	CHR19	571324	583492	577408
ILMN_1720255	20674	LOC642072				CCAGAAGAACCTCTTGGGCTGCTTGCGGGGTCTGTTGGACACCTACTGCA	no matched mRNA	0						bad [no matched mRNA]
ILMN_1915816	20682	HS.571481				GCTCCAGAGGGAGGAGGAAGAAGAGAAAAGAGAAGTCTCAACCAGCCTCC	no matched mRNA	0						bad [no matched mRNA]
ILMN_1669543	20687	LOC642950		8	-	GCAGTCTTCAGGCCTGGAGCAGAGAAGGGAGAGTTCCTGCTCTAGTAGCC	no matched mRNA	0						bad [no matched mRNA]
ILMN_1779076	20692	HINT3	FLJ33126; MGC22976; HINT4	6	+	CCATTTCCCACTTGCACCTTCATGTTCTGGCACCAGTGGATCAGCTTGGC	OK: single match RefSeq	2	HINT3	CHR6	126277860-126301387, 126277919-126301387	uc003qal.3, uc010keu.2	HINT3	good	CHR6	126277860	126301387	1.2629e+08
ILMN_1776822	20703	FKSG49		13	-	GAATGTTCCAGCCTCATTGCTCACATTTCCCCCAAACATACCCAAAGCTC	no matched mRNA	0						bad [no matched mRNA]
ILMN_1709396	20706	PDCD10	TFAR15; MGC24477; CCM3; MGC1212	3	-	GGTCTCTTGTTTGGAAGTGACTAACAGCATTTTGGCATGAGAAAGCCCTA	OK: single match mRNA	1	PDCD10	CHR3	167401696-167452651	uc003fey.2	PDCD10	good	CHR3	167401696	167452651	1.67427e+08
ILMN_2300396	20707	COMMD5	FLJ13008; HT002; HCARG; MGC72046	8	-	ATTCAGATCCGGCTTGGACAGGCACCTGAGATGGTGCCAAAGTGCAGCTG	unknown	5	COMMD5	CHR8	146065828-146078452, 146075551-146078451, 146075551-146079029, 146075551-146078452, 146075932-146126846	uc003zel.1, uc003zem.2, uc003zeo.3, uc003zen.2, uc010mgf.2	COMMD5	good	CHR8	146065828	146126846	146096337
ILMN_1830806	20711	HS.560098				GGGCTCTCTCCATCTTCATCCTTAGTGTGGGTTGGAGTGATTGCTAGCTC	no matched mRNA	0					SCAF11	unsure [no matched mRNA] [IPA annotation]
ILMN_1814002	20717	TEAD3	TEF-5; TEF5; TEAD5; ETFR-1; DTEF-1	6	-	GCTGTGATGGGTTATATCATAAATGCAGCTTGGGGTTGGAGCAGGGGCCC	OK: single match RefSeq	3	TEAD3	CHR6	35441375-35464861, 35441375-35449019	uc010jvx.2, uc003oku.3, uc003okt.2	TEAD3	good	CHR6	35441375	35464861	35453118
ILMN_2092987	20719	OR2G3	OR1-33	1	+	TCTACGTGTACCTGCAACCTAGTGACAGCTATGCCCAGGACCAAGGGAAG	OK: single match mRNA	1	OR2G3	CHR1	247768887-247769816	uc010pyz.1	OR2G3	good	CHR1	247768887	247769816	2.47769e+08
ILMN_1897299	20730	HS.469395				GCAACACCAAGAGCATCATCACAGGCAACGACCAGCTTGGATGGGCAGCG	no matched mRNA	0						bad [no matched mRNA]
ILMN_1898341	20731	HS.554691				GTTTCCAGCTGGGTGGGAATACAGATCTAAGATTTTGCTTAGCTGGAATC	no matched mRNA	0						bad [no matched mRNA]
ILMN_1701641	20736	LOC642017				GCCCACCCCTTGCACCAGTGTGCCCTGGATGTGAGATATGGAGTCAAAAG	no matched mRNA	0						bad [no matched mRNA]
ILMN_1806892	20739	LOC400236				GCTTATCTGCCCCCATCAGCGTGGGACCTCAGTTCCTCCTCCAAGGAGAA	OK: single match mRNA	1		CHR14	89883697-89886136	uc001xxq.2	LOC400236	good [no Gene name] [IPA annotation]	CHR14	89883697	89886136	8.98849e+07
ILMN_1692198	20746	LOC641765				CCGGAACCTCAACACGTACGACATCCACTGGCTGGAGAAGATCCTGAAGG	no matched mRNA	0						bad [no matched mRNA]
ILMN_2391176	20750	STAR	STARD1	8	-	TTCCCTTTCCCAGGAGTCAAGAGAATTTATGTGAGGTGGCTCCCGCCTGT	OK: single match RefSeq	2	STAR	CHR8	38000217-38008600	uc010lwc.1, uc003xkv.1	STAR	good	CHR8	38000217	38008600	3.80044e+07
ILMN_1665884	20753	REP15		12	+	GAGCCATCTGCCAGGAGGGAAGGCTGTGGCTCAGTTTGTCCTGGAAACTG	OK: single match mRNA	1	REP15	CHR12	27849427-27850566	uc001rig.1	REP15	good	CHR12	27849427	27850566	2.785e+07
ILMN_1891752	20754	HS.565371				TTGCTGAGTCCCTCCCATGAGGCTGAGGCTGTGTCAGCAAACATCTGCAC	no matched mRNA	0						bad [no matched mRNA]
ILMN_2095597	20762	CDH16		16	-	TCTAGCTGGGAGCTTGGCCTCTGGCTCCATCTGAGTCCCCTGGGAGAGAG	OK: single match RefSeq	3	CDH16	CHR16	66942025-66952766	uc010cdy.2, uc002eqm.2, uc002eql.2	CDH16	good	CHR16	66942025	66952766	6.69474e+07
ILMN_1707700	20767	LOC643391		2	+	GGATGGCCATTGAGGTGCTGGCGATATGCCAGGATGTTGCTCACCTCTCT	no matched mRNA	0						bad [no matched mRNA]
ILMN_1759048	50014	SDHALP1	SDHAL1			AAACAGAGTAGGACAGTGGTTGCCAGGGGCTGGGGGAATGCAGACTGTGG	no matched mRNA	0					SDHAP1	unsure [no matched mRNA] [IPA annotation]
ILMN_1844128	50020	HS.12764				GGTGACTGGTGGGGAGAAGGATGAGGGAATTCAGGGGATTGCTGAGCCCA	no matched mRNA	0						bad [no matched mRNA]
ILMN_1771905	50021	LOC389457		7	-	CAGACCTCAAGAGCTCCTTTCTCCTGACCTTTGACGTTGGCTGGTGCCTG	no matched mRNA	0					LOC100129603	unsure [no matched mRNA] [IPA annotation]
ILMN_2068122	50037	TMEM65		8	-	CGCTTCAGAATGCATAAGTGCCATCCTTTAATCATAGACTTTGAGGAGAG	OK: single match mRNA	1	TMEM65	CHR8	125323160-125384940	uc010mdl.2	TMEM65	good	CHR8	125323160	125384940	125354050
ILMN_1889799	50039	HS.112662				GGACATTCCAAGATGGATGCTGCCCCTCTTCAAGCCAACTTTCCTCTAGG	no matched mRNA	0						bad [no matched mRNA]
ILMN_1890332	50040	HS.244783				CCTTCAGCTTTCTGTACTACTTCGGAACAGCACTAGCATCTATCTCAGGG	OK: single match mRNA	1		CHR2	186584607-186603441	uc002upi.3		good [no Gene name]	CHR2	186584607	186603441	186594024
ILMN_1879077	50041	HS.563427				AGGTGCTTAATGCTATAAAACTTCCAAGTACTGCTTCAGCTGCATGCCAC	no matched mRNA	0						bad [no matched mRNA]
ILMN_1762995	50044	LOC642350		9	-	TCTAAGCTGGACTCCCGTAGGCCTGCGGTGGAGTGAAGCGGCCCAGCAGT	no matched mRNA	0						bad [no matched mRNA]
ILMN_1737003	50048	CDIPT	PIS1; PIS; MGC1328	16	-	GCCTTGGCGGGCTCCCTGATCCTGCCCTGTCTCCCCGCGTCCCGTTCCAA	OK: single match mRNA	1	CDIPT	CHR16	29869678-29874525	uc002dul.2	CDIPT	good	CHR16	29869678	29874525	2.98721e+07
ILMN_1788462	50050	AMD1	ADOMETDC; AMD; DKFZp313L1234; FLJ26964	6	+	GGAGCTCTGTTTTGAGGACCAATGCTTAAGGTGGACTTTGTTCGTAAACA	OK: single match RefSeq	5	AMD1	CHR6	111135823-111216913, 111195986-111216913	uc011eay.1, uc003puk.1, uc003pul.1, uc011eaz.1, uc011eba.1	AMD1	good	CHR6	111135823	111216913	111176368
ILMN_1773809	50053	FOXP4	FLJ44184; FLJ40908; hFKHLA	6	+	TCTGTCGCTCACTCGCCCCGCTTTCTCTGTCTCACCTTCATCCACTCTGC	OK: common txStart or txEnd	3	FOXP4	CHR6	41514163-41570121, 41514163-41570121, 41514163-41570121	uc003oql.2, uc003oqn.2, uc003oqm.2	FOXP4	good	CHR6	41514163	41570121	41542142
ILMN_1721337	50056	MRPS18B	HumanS18a; DKFZp564H0223; PTD017; HSPC183; C6orf14; MRPS18-2; MRP-S18-2; S18amt	6	+	CCACCTGAGTCAATGCCCAAGATGCCCCCTAGAACACCAGCGGAAGCCTC	different chromosomes	21	MRPS18B	CHR6	1967341-1976030, 2097538-2106227, 30585485-30594174, 1878392-1887081, 1917764-1926453, 1879123-1887812, 1933557-1942246	uc011hma.1, uc011eyr.1, uc003nqo.2, uc011ijf.1, uc011jgl.1, uc011fxe.1, uc011ijh.1, uc010jsd.1, uc011gtg.1, uc011gti.1, uc011gth.1, uc011ijg.1, uc011fxd.1, uc011jgj.1, uc011eyq.1, uc011hmc.1, uc011fxf.1, uc011jgk.1, uc011eys.1, uc011dml.1, uc011hmb.1	MRPS18B	good	CHR6	30585485	30594174	3.05898e+07
ILMN_1669759	50059	LOC651554				GTTGATGAATGTGGCTACACTGAACAACAGATTTTCAGTGTAGATGAAAC	no matched mRNA	0						bad [no matched mRNA]
ILMN_1652745	50064	LOC642257		11	-	TGTCTGAAAGTTGGTATCTGGAGAGGAACAGTAAGAGGACCTTGTGCATG	no matched mRNA	0						bad [no matched mRNA]
ILMN_1846797	50066	HS.565104				TCTGGGGAACAGTTCGAAGACCACTGGGTCTAAGGAAAACCCCAGCTGGC	no matched mRNA	0						bad [no matched mRNA]
ILMN_1742046	50068	VN1R1	V1RL1; ZVNR1; ZVNH1; VNR19I1	19	-	GCCTGCAGGACAAGGAAAACACTCTTTCCTAATCTGGTTGTCATGCCATG	OK: single match mRNA	1	VN1R1	CHR19	57966541-57967854	uc002qos.1	VN1R1	good	CHR19	57966541	57967854	5.79672e+07
ILMN_1843360	50072	HS.562098				TCCCACTGAAAACAGGGAGCCAGGAAGATAAACAGCCAGCCCAGGAGATG	no matched mRNA	0						bad [no matched mRNA]
ILMN_1714841	50079	OR4D9	OR11-253	11	+	CCCAGGTCCTCAAACTTGCCTGCACTGACACCTTCACTCTGGAGCTCCTG	OK: single match mRNA	1	OR4D9	CHR11	59282385-59283328	uc010rkv.1	OR4D9	good	CHR11	59282385	59283328	5.92829e+07
ILMN_1706536	50082	LOC440871		2	+	CTAGATTTTACCAGCTGCTTCCTTTACAGACAGCTAATGTGGCCACTCAG	no matched mRNA	0						bad [no matched mRNA]
ILMN_2314007	50086	TCF12	HEB; HsT17266; HTF4	15	+	CAGAAGTTGTTGCTTATGATGTGTGAGTGAACATATGCCACTGCCTGGCC	OK: common txStart or txEnd	10	TCF12	CHR15	57511654-57580712, 57210832-57580712, 57210832-57580712, 57540213-57580712, 57540213-57580712	uc010bft.2, uc002aeb.2, uc002aee.2, uc010ugo.1, uc002aea.2, uc002aec.2, uc010ugp.1, uc002aed.2, uc010bfs.2, uc010ugq.1	TCF12	good	CHR15	57210832	57580712	57395772
ILMN_2318568	50088	HCFC1R1	MGC99622; HPIP; FLJ20568; MGC70711	16	-	GGAAGGGAGGCATCCCACCCCCAAGAAGAACTGAATAAAGATTGCTGAGC	OK: common txStart or txEnd	3	HCFC1R1	CHR16	3072625-3074287, 3072625-3074287, 3072625-3074287	uc002csz.1, uc002csx.1, uc002csy.1	HCFC1R1	good	CHR16	3072625	3074287	3073456
ILMN_1706832	50091	TEKT5	MGC163208; FLJ32871; MGC163210	16	-	CCCAACATGGAGCTGTGCAGGGACATCCCGCAGTTGAAGCTGGTGAACGA	OK: single match mRNA	1	TEKT5	CHR16	10721360-10788802	uc002czz.1	TEKT5	good	CHR16	10721360	10788802	10755081
ILMN_1906585	50092	HS.539250				GAGAATCACTTCTTACTGTAGTTTGTACAGCAGGCTTGGGCATCCCCCCA	no matched mRNA	0						bad [no matched mRNA]
ILMN_1903186	50093	HS.12565				GCCTCCCTATGGGACCTGCCTCTGAACACAGACACACTGGAGATCAGTGC	no matched mRNA	0						bad [no matched mRNA]
ILMN_1801610	50095	METRNL				ACAGGCTTCCAGTACGAGCTGGTTAGGAGGCACAGGGCGTCGGACCTGCA	OK: single match RefSeq	2	METRNL	CHR17	81037566-81052589, 81041948-81052589	uc002kgh.2, uc002kgi.2	METRNL	good	CHR17	81037566	81052589	8.10451e+07
ILMN_2364901	50097	FSCN2	RFSN; RP30	17	+	GCGCTACGTGTGCATGAAGAAGAATGGGCAGCTGGCGGCTATCAGCGATT	OK: common txStart or txEnd	2	FSCN2	CHR17	79495416-79504155, 79495416-79504155	uc010wuo.1, uc010wup.1	FSCN2	good	CHR17	79495416	79504155	7.94998e+07
ILMN_1874569	50100	HS.360349				GGGGGACAAATCCAAACCCTGGAGACTACTGTCTTCCCCTTAGTGATGCT	OK: single match mRNA	1		CHR3	137493369-137499717	uc003ern.2		good [no Gene name]	CHR3	137493369	137499717	137496543
ILMN_1679116	50112	LOC652448				TGCTTGGACGTGGCTTTTGTGGGACAGCCATGAACATGCTGCACGAGCTG	no matched mRNA	0						bad [no matched mRNA]
ILMN_1865164	50113	HS.14841				TCAGGGAGCATGGTAGCACATGTTCTTTTATTTCATGCTGGTCAGGTAGT	no matched mRNA	0					ATAD2B	unsure [no matched mRNA] [IPA annotation]
ILMN_1799516	50114	DNAJC9	JDD1; KIAA0974; SB73; HDJC9	10	-	GGCTCTCTACCCAGCTAGAACACCTTCCAGACACTTGCTGGACAGCTATC	OK: single match RefSeq	2	DNAJC9	CHR10	75002583-75008620, 75002583-75007262	uc010qkg.1, uc001jtr.2	DNAJC9	good	CHR10	75002583	75008620	7.50056e+07
ILMN_1669044	50121	FAM69B				CCCCGGCACTGCCTGTGTGAGGGGCTGGCAGCTTTCCAACTGCAGCAAGT	OK: single match mRNA	1	FAM69B	CHR9	139615336-139619169	uc004cil.2	FAM69B	good	CHR9	139615336	139619169	1.39617e+08
ILMN_1743635	50128	ALG14	MGC19780	1	-	CACCACCTTGCACTCCATGTGGCTCTCCTTTCCCCTAATTCACAGGGTGA	OK: single match mRNA	1	ALG14	CHR1	95448278-95538507	uc001dra.2	ALG14 (includes EG:199857)	good [IPA: "Includes other"]	CHR1	95448278	95538507	9.54934e+07
ILMN_1651776	50129	FHOD1	FHOS	16	-	GCCTGGAGGTGTGAAGGTGCTGTATCCCGGAAATCTATCTGGACCCTGGA	OK: single match RefSeq	3	FHOD1	CHR16	67263293-67281425, 67263293-67264701	uc010ced.2, uc002esk.2, uc002esl.2	FHOD1	good	CHR16	67263293	67281425	67272359
ILMN_1898414	50131	HS.518150				TTCAAAATATTTAATTGCATTCATGTTTAAAGGTACATTTTGAAGATTTC	no matched mRNA	0						bad [no matched mRNA]
ILMN_1663897	50132	ALS2CR16		2	+	CCCACCATCACCAGACCACTGATCTGCTTTCTTTATGATCAGTTTGCTAC	no matched mRNA	0					NBEAL1	unsure [no matched mRNA] [IPA annotation]
ILMN_1775373	50136	CMTM5	CKLFSF5; FLJ37521	14	+	TTTGCCTATGATGCCTTCAAGATCTACCGGACTGAGATGGCACCCGGGGC	OK: single match RefSeq	6	CMTM5	CHR14	23846016-23848980	uc010akn.2, uc010ako.2, uc001wjt.2, uc001wju.2, uc010akm.2, uc001wjs.2	CMTM5	good	CHR14	23846016	23848980	23847498
ILMN_1917100	50138	HS.442058				AGTCTGGATTTTCCGAGAGCCCCATTTGTGTTAGTGTCCTCGGGCTACTG	no matched mRNA	0						bad [no matched mRNA]
ILMN_2305249	50139	BRUNOL4	BRUNOL-4; CELF4	18	-	CCCGTGAAGTGTGAGAAAACAAGGAGGGGAACAAATGGGACTTACCAAGC	OK: single match RefSeq	4	CELF4	CHR18	34823007-35146000	uc002laf.2, uc002lag.2, uc010dnd.1, uc002lae.2	CELF4	good	CHR18	34823007	35146000	3.49845e+07
ILMN_1895888	50142	HS.545445				GGGTTATTTTAACTGCAGGCTTGAAAGCCTGTATCTAAGCACATCCTTGA	no matched mRNA	0						bad [no matched mRNA]
ILMN_1853783	50148	HS.572878				TGGTGCCCACGTCTACCTGGCTTGTCCCCACAGGTGGGTTTTCTGAGACA	no matched mRNA	0					LINC00229	unsure [no matched mRNA] [IPA annotation]
ILMN_1913953	50154	HS.564986				TCTGCTGTCTCCTGTCTGCAGGGACCTGCGGGAACACACTGAGGTCTTGT	no matched mRNA	0						bad [no matched mRNA]
ILMN_1883559	50156	HS.131037				CTTGTGGTTTCCTGTACCTGGAGGAGGCCCAGGTCATTCTGTTAAGTCCC	OK: single match mRNA	1		CHR14	90921672-90925248	uc001xyn.2	LOC400238	good [no Gene name] [IPA annotation]	CHR14	90921672	90925248	90923460
ILMN_2125395	50162	GPR128	MGC163260; FLJ29035; MGC142011; FLJ16382; FLJ14454	3	+	CCTTCCAGAACAAAATGACTCCTGATGAACAGTGTGTGGGGATTTGCTTG	OK: single match RefSeq	3	GPR128	CHR3	100328432-100414321, 100354441-100414321, 100373039-100414321	uc003duc.2, uc011bhc.1, uc003dud.2	GPR128	good	CHR3	100328432	100414321	1.00371e+08
ILMN_1905025	50167	HS.559406				CTATCCAGCCATGAACCTATCAGCGATCATGCCTAACTATTGCATACCCC	no matched mRNA	0						bad [no matched mRNA]
ILMN_1782141	50168	GRHL3	SOM; TFCP2L4; MGC46624	1	+	CAGCGCAGGATGTAAATAGCACTAACGATCGACTGGAACAAAGTGACCGC	OK: common txStart or txEnd	3	GRHL3	CHR1	24649529-24681807, 24645880-24681807	uc001biz.2, uc001bix.2, uc001biy.2	GRHL3	good	CHR1	24645880	24681807	2.46638e+07
ILMN_1679045	50170	SBDS	FLJ10917; SWDS; CGI-97; SDS	7	-	CCTTGATAGCTTTCCAAAATGAAAGTTACTTGAGGCAGCTCTTGTGGGTG	unknown	4	SBDSP1;SBDS	CHR7	72300079-72307976, 72299951-72307976, 66452689-66460588	uc003twe.2, uc003twh.2, uc003tvm.1, uc003twg.2	SBDS	unsure [differs from IPA annotation]	CHR7	66452689	72307976	6.93803e+07
ILMN_1699121	50176	TMEM16B	C12orf3; DKFZp434P102	12	-	CACCGCGAGCATTCCCATGTACCCTGGGGCACCCTCTTGTACTTCACCAT	OK: single match mRNA	1	ANO2	CHR12	5671816-6055398	uc001qnm.2	ANO2	good	CHR12	5671816	6055398	5863607
ILMN_1721558	50180	FLJ44313		18	+	GCACTTAGGGTACTCATCAGCTGGGATATTTATTGTTTCTATGCGTTGGG	no matched mRNA	0					FLJ44313	unsure [no matched mRNA] [IPA annotation]
ILMN_1833359	50184	HS.551793				AGAATCCATTGCTGCCTCAGCCCCCTTCAAAGACCAGGCCCAACACCGCA	no matched mRNA	0						bad [no matched mRNA]
ILMN_1709775	50187	CS		12	-	GCATTTGGGAGATGCTTGTCTTACTTGGCTGTTGCTTCTCCTGCTGCTGG	OK: single match mRNA	1	CS	CHR12	56665482-56694175	uc001skr.1	CS	good	CHR12	56665482	56694175	5.66798e+07
ILMN_1723684	50192	DARC	FY; Dfy; WBCQ1; CCBP1; GPD; CD234	1	+	TCTGGTGGCCTCATGGGGTGGTTCTAGGACTGGATTTCCTGGTGAGGTCC	OK: common txStart or txEnd	2	DARC	CHR1	159174509-159176288, 159175200-159176288	uc001fto.2, uc001ftp.3	DARC	good	CHR1	159174509	159176288	1.59175e+08
ILMN_1792305	50193	ZNF318	ZFP318; TZF; HRIHFB2436	6	-	GAACTCATTCCCTGTTCCACAAACCCATATGTATCCTTTCCTCAACCTCC	no matched mRNA	0					ZNF318	unsure [no matched mRNA] [IPA annotation]
ILMN_1791826	50195	RAB25	CATX-8	1	+	CCTTGTCCCCACTTCAGCCCCAGGACCTTTCCTTGCCCTTTGGTTCCAGA	OK: single match mRNA	1	RAB25	CHR1	156030965-156040293	uc001fnc.2	RAB25	good	CHR1	156030965	156040293	156035629
ILMN_1782863	50196	FAM83B	FLJ30642; MGC126677; C6orf143; MGC138480	6	+	CCAAGGCCAACGTCCAGTGAGCTTCTACGATCTCATTCAACTGATCGGCG	OK: single match mRNA	1	FAM83B	CHR6	54711568-54806817	uc003pck.2	FAM83B	good	CHR6	54711568	54806817	5.47592e+07
ILMN_2094396	50201	LRRC8C	AD158; FAD158; DKFZp586J1119; MGC138551	1	+	CCTACATCCCAGAGCATATAAAGAAACTCACCAGCCTGGAACGCCTGTCC	OK: single match mRNA	1	LRRC8C	CHR1	90098643-90185093	uc001dnl.3	LRRC8C	good	CHR1	90098643	90185093	90141868
ILMN_1689234	50202	LOC643836		5	-	CAATTATAGCTCTGTTCTGGACCAGCATAAAAGGATCCACACTGGGGAGA	OK: single match RefSeq	4	ZFP62	CHR5	180274610-180288285, 180274610-180287684	uc011dhe.1, uc011dhf.1, uc010jlk.2, uc003mmn.3	ZFP62	good	CHR5	180274610	180288285	1.80281e+08
ILMN_1768721	50204	DPPA4	2410091M23Rik; FLJ10713	3	-	GGGAGGAAAGTTTGTTGAGAAGCAAGATGTTCTTCTCTCCTGCCCGCCCC	OK: single match RefSeq	2	DPPA4	CHR3	109044988-109056419	uc011bho.1, uc003dxq.3	DPPA4	good	CHR3	109044988	109056419	1.09051e+08
ILMN_1808251	50209	C9ORF38				GCTAGGATTCAGTCCGGTTCAGAGGCCTGAATTCATGCTACCTATGTGGT	no matched mRNA	0					C9orf38	unsure [no matched mRNA] [IPA annotation]
ILMN_1731178	50215	ARHGAP28	FLJ10312; DKFZp686A2038	18	+	CGACAGAGACCAACAGGAGCCCCAAACATGTATTCCTCTTCACTATTGGC	OK: single match RefSeq	3		CHR18	6788492-6898718, 6850789-6898718, 6834483-6898718	uc002knc.2, uc002knf.2, uc002knd.2	ARHGAP28	good [no Gene name] [IPA annotation]	CHR18	6788492	6898718	6843605
ILMN_1715638	50220	GAGE4	GAGE5	X	+	CGCCAGGGAGCTGTGAGGCAGTGCTGTGTGGTTCCTGCCGTCCGGACTCT	unknown	25	GAGE12D;GAGE2A;GAGE12J;GAGE4;GAGE2B;GAGE1;GAGE2D;GAGE2C;GAGE13	CHRX	49315880-49323261, 49216633-49294597, 49334991-49342369, 49197562-49313709, 49178515-49185864, 49306324-49313709, 49178515-49294597, 49216633-49294597, 49235707-49242997, 49216633-49242997, 49207115-49304153, 49363622-49370958, 49354117-49361428, 49296768-49304153, 49344540-49351916, 49197562-49223952, 49178515-49214429, 49354117-49370958, 49325433-49332820, 49207115-49223952, 49226137-49233490, …	uc011mnq.1, uc004dny.3, uc011mns.1, uc004dnr.3, uc010nit.2, uc011mnp.1, uc004dnl.3, uc011mnk.1, uc011mnn.1, uc011mnj.1, uc004dnv.3, uc004dok.1, uc004doi.3, uc011mno.1, uc004doh.3, uc004dnp.3, uc004dnk.3, uc004doj.2, uc004dol.1, uc011mnr.1, uc004dnu.3, uc004dob.3, uc004dnn.3, uc004dno.3, uc010njd.2	GAGE4	unsure [differs from IPA annotation]	CHRX	49178515	49370958	4.92747e+07
ILMN_2385220	50224	DFFA	DFF-45; ICAD; DFF1	1	-	AGTAATTGGCAGTGACTATGGGCGCACTGCCTAACATTTAGCCCTGCCCC	OK: common txStart or txEnd	2	DFFA	CHR1	10520604-10532613, 10520604-10532613	uc001arj.2, uc001ark.2	DFFA	good	CHR1	10520604	10532613	1.05266e+07
ILMN_1784641	50240	NDUFA3	B9	19	+	GAGACAAAGATGGCTGCGAGAGTCGGCGCCTTCCTCAAGAATGCCTGGGA	OK: single match RefSeq	2	NDUFA3	CHR19	54606159-54610280	uc002qdf.2, uc002qde.2	NDUFA3	good	CHR19	54606159	54610280	5.46082e+07
ILMN_1884805	50242	HS.566560				CAAGGAACCAGTCTAAGGACTGTTGATTGAATCAAAAGAGTGATGGTGAC	no matched mRNA	0						bad [no matched mRNA]
ILMN_1857296	50246	HS.565151				TCTTGAGGGAAATCAGAATCTCGGTCTCTGGGTTGGGGAGATAGAGAGGG	no matched mRNA	0						bad [no matched mRNA]
ILMN_2090059	50253	ZFY	MGC138710	Y	+	CCCACATTACAGCTACCTTCTAGCTTTAGTATGGTAGTGCTTCATTCAAC	OK: common txStart or txEnd	3	ZFY	CHRY	2803111-2850546, 2803517-2850546, 2803517-2850546	uc011nan.1, uc004fqj.2, uc010nwe.2	ZFY	good	CHRY	2803111	2850546	2.82683e+06
ILMN_1655740	50255	SNAI2	WS2D; SLUG; SLUGH1; MGC10182	8	-	CCTGCACAAACATGAGGAATCTGGCTGCTGTGTAGCACACTGAGTGACGC	OK: single match mRNA	1	SNAI2	CHR8	49830238-49833988	uc003xqp.2	SNAI2	good	CHR8	49830238	49833988	49832113
ILMN_1659982	50259	GPR152	PGR5; MGC148162	11	-	CAGGCAGACACTAACGTCCAGACCCCTGCACCTGCTGCCAGTTCTGTGCC	OK: single match mRNA	1	GPR152	CHR11	67218772-67220200	uc001olm.2	GPR152	good	CHR11	67218772	67220200	67219486
ILMN_2180252	50270	FAM70A	FLJ20716; RP3-525N14.6	X	-	CTGGATGTTGCTTAAAATCTGTATCACTGCCATGTTGAAAACTCAGACTG	OK: common txStart or txEnd	3	FAM70A	CHRX	119392505-119445391, 119392505-119445391, 119392505-119445391	uc004esp.3, uc010nqo.2, uc004eso.3	FAM70A	good	CHRX	119392505	119445391	119418948
ILMN_1689774	50274	MRFAP1L1	PP784; MGC9651	4	-	TCAGGGCCTGGAAAGTCTCTTCCAGTTCATCAGGGTAGTAGACCTGTCAG	OK: single match RefSeq	2	MRFAP1L1	CHR4	6709434-6711606, 6709434-6711596	uc003gjo.2, uc003gjn.2	MRFAP1L1	good	CHR4	6709434	6711606	6710520
ILMN_1807491	50278	LAIR2	MGC71634; CD306	19	+	CTGAAGCCTCCGGATTTGATGCACCATGAATGAGGAGAAATGGCCTCCCG	OK: single match RefSeq	3	LAIR2	CHR19	55014012-55021895	uc002qgd.2, uc010erl.2, uc002qgc.2	LAIR2	good	CHR19	55014012	55021895	5.5018e+07
ILMN_2316955	50279	SERPINA11		14	-	CCAAGGTGTCACACAAGGCGATGGTGGACATGAGTGAGAAGGGGACCGAG	OK: single match mRNA	1	SERPINA11	CHR14	94908800-94919122	uc001ydd.1	SERPINA11	good	CHR14	94908800	94919122	94913961
ILMN_1807686	50280	C21ORF77	FLJ10932	21	-	CGTTCAACCTGATGAGTTCACTGCTTCTTCCCCAAACATTGCAGAGCTGC	no matched mRNA	0					TCP10L	unsure [no matched mRNA] [IPA annotation]
ILMN_1811616	50286	EEPD1		7	+	CCCAGGAAGTGTGCTGGGCAGCCTGTTCTTACTCCAGCTCAACCCATTGG	OK: single match mRNA	1	EEPD1	CHR7	36192835-36341151	uc003tfa.2	EEPD1	good	CHR7	36192835	36341151	36266993
ILMN_1889019	50288	HS.363154				CTGTCAAGAGGACACTAACGTGGTGACAAGCCTCACTCACACCAGCCACC	no matched mRNA	0						bad [no matched mRNA]
ILMN_1658315	50291	LOC728395		Y	+	CTTCGCAGGATCTAACAAGATTGCTGAGATCCTATGTAAGGACCTGTGGC	unknown	9	TSPY1;NA;TSPY3;TSPY4;TSPY2	CHRY	9304563-9307357, 9175072-9177886, 9236048-9238663, 9365507-9368122, 9215703-9218479, 9345177-9347971, 6114263-6117053, 9324894-9327527, 9195405-9198201	uc004frw.3, uc004fro.1, uc010nwo.1, uc004fse.2, uc010nwl.1, uc004fsc.3, uc004fqr.1, uc004frz.1, uc004frr.1	TSPY1 (includes others)	unsure [ IPA: "Includes other"]	CHRY	6114263	9368122	7.74119e+06
ILMN_1757896	50292	ARSH	sulfatase	X	+	GCAGCCTTGCTGTGGGACCTTCCCCTTCTGTGGGTGTGACAAGGAAGATG	OK: single match mRNA	1	ARSH	CHRX	2924653-2951425	uc011mhj.1	ARSH	good	CHRX	2924653	2951425	2938039
ILMN_1773126	50296	FANK1	HSD13	10	+	GATGCTGGGGCCAATGTGAATGTGAAGGACAGAAATGGAAAGACGCCCCT	OK: single match RefSeq	3	FANK1	CHR10	127585107-127698159, 127668729-127698076	uc009yan.2, uc001ljh.3, uc001lji.2	FANK1	good	CHR10	127585107	127698159	127641633
ILMN_1912197	50300	HS.567480				GCACCCTCACCTTTGGGAAGGGGACTATGCTTCTAGTCTCTCCAGATATC	OK: single match mRNA	1		CHR14	23001449-23021096	uc001wgd.2	YME1L1	good [no Gene name] [IPA annotation]	CHR14	23001449	23021096	2.30113e+07
ILMN_1725105	50301	EEF1E1	AIMP3; P18	6	-	CGCTGGTTTTGTCACATTCAGCATTATCCAGGCATCAGGCAACATCTGTC	OK: single match mRNA	1	EEF1E1	CHR6	8079635-8102828	uc003mxz.2	EEF1E1	good	CHR6	8079635	8102828	8.09123e+06
ILMN_2406532	50307	F11R	JAM; JAM-A; PAM-1; JAM1; JAM-1; JAMA; JCAM; KAT; CD321	1	-	GTGATGGGATTACAGATGTGAGCCACCGTGCCTAGCCAAGGATGAGATTT	OK: single match RefSeq	6	F11R	CHR1	160965001-160990902, 160965001-161008774, 160965001-160991133	uc010pjv.1, uc010pjw.1, uc009wtt.2, uc009wtu.2, uc001fxe.3, uc001fxf.3	F11R	good	CHR1	160965001	161008774	1.60987e+08
ILMN_1792356	50309	DPYSL4	ULIP4; DRP-4; CRMP3	10	+	CCTGCCTCTGATGTGAATCAGGCCCATTAAAGACGTCTGGGTTTGAAGCC	OK: single match mRNA	1	DPYSL4	CHR10	134000413-134019278	uc009ybb.2	DPYSL4	good	CHR10	134000413	134019278	1.3401e+08
ILMN_1681916	50315	KCNA6	KV1.6; HBK2	12	+	CCCCTCCCTACCTCATGGGGAATGTCTGGGAAGCTGGGGACATTGCTATG	OK: single match mRNA	1	KCNA6	CHR12	4918341-4960277	uc001qng.2	KCNA6	good	CHR12	4918341	4960277	4939309
ILMN_1798373	50324	KIAA1754L		2	+	CACAACATGCTCTCTCAGCGGCTCCAGGACATTCTCTGGTTCTTGGGCCG	OK: common txStart or txEnd	4	ITPRIPL1	CHR2	96991061-96994090, 96991934-96994090, 96991944-96994090	uc002svx.2, uc002svy.2, uc010yul.1, uc010yuk.1	ITPRIPL1	good	CHR2	96991061	96994090	9.69926e+07
ILMN_1885833	50326	HS.276442				TGTACCTCTTGGAGTGAGGAACTCTCTGCTGTGTTGTGGATTCTGTCTCC	no matched mRNA	0						bad [no matched mRNA]
ILMN_1654612	50327	ZNF589	SZF1	3	+	AGAAGGAATGGCTGGTCCAGAGGCTTTTGTCCACTCCCTCTCACTGGAAG	OK: single match RefSeq	2	ZNF589	CHR3	48282595-48329113, 48282595-48312477	uc003csn.2, uc003csl.3	ZNF589	good	CHR3	48282595	48329113	48305854
ILMN_1665870	50328	LOC650468				CTGTACAAGTAAGAAGAATCAAGTAGGACAGGTGTCTTCGACTCTCAGGT	no matched mRNA	0						bad [no matched mRNA]
ILMN_1717366	50332	MDFIC	HIC	7	+	CAGACTCTGAATGCCGACTGTGTGGACTCTCTTCCTCAGACTGTGGGGAC	OK: single match mRNA	1	MDFIC	CHR7	114562208-114659263	uc003vhf.2	MDFIC	good	CHR7	114562208	114659263	1.14611e+08
ILMN_2373666	50333	DUSP13	SKRP4; MDSP; DUSP13B; DUSP13A; TMDP; BEDP; FLJ32450	10	-	CGTACGCAGCCCGGGACAAGAGCAAGCTGATCCAGCTGGGAATCACCCAC	OK: common txStart or txEnd	7	DUSP13	CHR10	76854191-76868970, 76854191-76868970, 76854191-76859248	uc001jww.2, uc001jws.2, uc001jwv.2, uc001jwr.2, uc009xrs.2, uc001jwt.2, uc001jwu.2	DUSP13	good	CHR10	76854191	76868970	7.68616e+07
ILMN_1655100	50338	LOC644680		15	+	CTGCAGGCAAACGGAGTCGCCATATGACCCAGCCCTGGTCTTGCTTGGCT	no matched mRNA	0						bad [no matched mRNA]
ILMN_1654893	50341	SCAMP2		15	-	AGCTTCCAGCAGGCCCAGGAGGAGTTTTCCCAGGGCATCTTCAGCAGCAG	OK: single match RefSeq	3	SCAMP2	CHR15	75136072-75146460, 75137196-75165670	uc002aza.1, uc010bkg.1, uc002azb.1	SCAMP2	good	CHR15	75136072	75165670	75150871
ILMN_1661178	50343	NR4A1	N10; NUR77; NP10; NAK-1; MGC9485; GFRP1; NGFIB; HMR; TR3	12	+	TGTTGCCAAGACCTGCCTGAAGCCGGATTCTCCCCACTGCCTCCTTCAAC	OK: single match mRNA	1	NR4A1	CHR12	52445190-52453285	uc001rzs.2	NR4A1	good	CHR12	52445190	52453285	5.24492e+07
ILMN_1800958	50348	ALS2CR4	FLJ33282; DKFZp313L091	2	-	CTCCAGCCATGGATTGTGGTGAATCTCGTGGTGGCTCTTCTGGTTGGATT	OK: common txStart or txEnd	3	TMEM237	CHR2	202484906-202507410, 202484906-202496946, 202484906-202508224	uc002uyg.1, uc010zho.1, uc002uyh.1	TMEM237	good	CHR2	202484906	202508224	202496565
ILMN_1856075	50349	HS.555717				TTCGTGCCCGGCAAGTAAGCTGCTAGGTGTTGTGTCTGGAAACCGACCGT	no matched mRNA	0						bad [no matched mRNA]
ILMN_1669494	50356	LOC644569		6	+	GAGAAATCCAGATTCTATTAGAAAACAGGAACGACAGATATGATGAGATC	no matched mRNA	0						bad [no matched mRNA]
ILMN_1786872	50360	C11ORF31	C17orf10; SELH	11	+	GGACAAAGCCAGCCTTGTGGAGTTGGTAGTCCTTGTGTTTTTCATAGCCC	OK: single match mRNA	1	C11ORF31	CHR11	57508721-57510883	uc010rjx.1	C11orf31	good	CHR11	57508721	57510883	57509802
ILMN_1683194	50368	DCN	PGII; DSPG2; CSCD; PGS2; SLRR1B; PG40	12	-	TCAACCTAGTCACAGAGCAGCACCTACCCCCTCCTCCTTTCCACACCTGC	OK: single match mRNA	1	DCN	CHR12	91539035-91576806	uc001tbu.2	DCN	good	CHR12	91539035	91576806	9.15579e+07
ILMN_1672975	50369	LOC645708		6	-	GGGCCGCTGCCAGGGAGCTTGGCGATCGCGCCACACTCTCCGGAGCCCCA	no matched mRNA	0						bad [no matched mRNA]
ILMN_1780842	50370	RANBP6		9	-	GGGAGGATGCTGTTACTAGGAGAGTTTTGAGATACTGCAGTGGATGTGGG	OK: common txStart or txEnd	3	NA;RANBP6	CHR9	6011019-6015640, 6011019-6015618	uc011lmf.1, uc003zjs.2, uc003zjr.2	RANBP6	good	CHR9	6011019	6015640	6.01333e+06
ILMN_1831751	50372	HS.539420				GGCATGTCAGTTGCAAAGTAAGGGTGGTAAATCTTGGGTAGGTGCCTGAG	no matched mRNA	0						bad [no matched mRNA]
ILMN_1796141	50373	PKP3				TGAGCGATGGGCCCAGCCCGAGGGGGACGATCTGAGCTCTGCAGTCTGGA	no matched mRNA	0					PKP3	unsure [no matched mRNA] [IPA annotation]
ILMN_1778631	50377	DEFB137	DEFB136	8	-	CTGTCTTGCTGTAAAAATATGACACGTTTTCAACCCCCGCAAGCCAAATG	no matched mRNA	0					DEFB136	unsure [no matched mRNA] [IPA annotation]
ILMN_1749168	50379	OR2AE1	OR2AE2	7	-	GTGGGCCTCGGAAAGTCTACCACTTCTACTGTGAGTTCCCAGCTGTTGTG	OK: single match mRNA	1	OR2AE1	CHR7	99473684-99474656	uc003usc.1	OR2AE1	good	CHR7	99473684	99474656	99474170
ILMN_1901921	50382	HS.570095				ACCAGGGCTGTCATTCAACCACGACTCACAGGCTAGTGACATCAGCTGGC	no matched mRNA	0						bad [no matched mRNA]
ILMN_2132828	50386	RAB6C	WTH3	2	+	TTGAGGTCAAATTGAAGACGGAAGACGGAAGACGGAAACCGGAAACCGTT	OK: single match mRNA	1	RAB6C	CHR2	130737234-130740311	uc002tpx.1	RAB6C/WTH3DI	good [differs from IPA annotation]	CHR2	130737234	130740311	1.30739e+08
ILMN_1824307	50390	HS.571901				TCCAGAAGCCACCGGAGCCCCCCAACTTCCAGTCACTACCCTAAAAAGGG	no matched mRNA	0						bad [no matched mRNA]
ILMN_1820883	50392	HS.128163				TCACAGGTGAGAAATGGAGACCCTGACTGGAGAACTTTCTTGGGTCACAC	no matched mRNA	0						bad [no matched mRNA]
ILMN_1684385	50397	COPB2	beta'-COP	3	-	GGAAACCTGCTTCTCCTACTCCGGTTATTGTGGCCTCCCACACAGCCAAC	OK: common txStart or txEnd	3	COPB2	CHR3	139076434-139108522, 139076434-139108518, 139076434-139108522	uc003etf.3, uc011bmv.1, uc010hui.2	COPB2	good	CHR3	139076434	139108522	139092478
ILMN_1857897	50398	HS.436379				GCAGGGGCAGGGAAGGCCAACCCACCTTGCAGCCAGTTTTCTGTTTCTGT	no matched mRNA	0					AGAP1 (includes EG:100148154)	bad [no matched mRNA] [IPA annotation]
ILMN_1765796	50402	ENO2	NSE	12	+	TGCGTTGGTCCAGAGCGGAGGCTGTGTGCCTGGGGGAGTTTTCCTCTATA	OK: single match RefSeq	4	ENO2	CHR12	7023613-7032859, 7024370-7032859	uc001qru.1, uc009zfi.1, uc010sfq.1, uc001qrv.1	ENO2	good	CHR12	7023613	7032859	7028236
ILMN_1733655	50403	LOC643936				GACTGGGTGCGATCCCAATCGTCCCGTTGCTCGCGGGCCACCTTATTCGG	no matched mRNA	0					LOC643936	unsure [no matched mRNA] [IPA annotation]
ILMN_1835005	50408	HS.552249				GGACAGGCCTAGGTCAGGCAACCATCTGGGGTAATGCAGGTGTCACAGCT	no matched mRNA	0						bad [no matched mRNA]
ILMN_1737818	50414	C12ORF43	FLJ12448	12	-	GGTGTCTCTGAGCCGACCAGATTATGGAAACTCAATTGTCAGAGGACCCA	OK: single match RefSeq	5	C12ORF43	CHR12	121441237-121454300, 121440847-121454300	uc010szo.1, uc009zxa.1, uc001tzi.1, uc010szp.1, uc001tzh.1	C12orf43	good	CHR12	121440847	121454300	1.21448e+08
ILMN_1879058	50424	HS.542137				CTCAACAGCTTTGGGTCTTTGGGGGGCTGGCTGCTTGTCCACAGCATTCC	no matched mRNA	0						bad [no matched mRNA]
ILMN_1726288	50427	TMEM106B	FLJ11273; MGC33727	7	+	GAAGTCTGGGAGGTACTATATCAGCTGTAGTTGGGTAATTCCAAGTGCTG	OK: single match RefSeq	2	TMEM106B	CHR7	12250847-12276889	uc003ssh.2, uc011jxk.1	TMEM106B	good	CHR7	12250847	12276889	12263868
ILMN_2046751	50431	PGLYRP3	PGRPIA; MGC149197; PGRP-Ialpha	1	-	CCTCATTTCAAGCACTGAAGGAGGCCCCACTCCCTTTGAGACTGCCCTCC	OK: single match mRNA	1	PGLYRP3	CHR1	153270337-153283194	uc001fbn.1	PGLYRP3	good	CHR1	153270337	153283194	1.53277e+08
ILMN_2286800	50435	DNM1L	DLP1; DVLP; DYMPLE; DRP1; VPS1; HDYNIV	12	+	GCTGTGGTGTGCATACTGTGTAGTTACATAGCCCTTCCAATTCTGGGTCC	OK: common txStart or txEnd	7	DNM1L	CHR12	32832136-32898584, 32832136-32898584	uc001rlf.2, uc001rlh.2, uc010ski.1, uc010skh.1, uc001rlg.2, uc001rld.2, uc001rle.2	DNM1L	good	CHR12	32832136	32898584	32865360
ILMN_1733583	50437	ART5	MGC22848	11	-	GTTACCAGATTCTCTCAGGATGGAGCCCAGAGCTTGGTGACTCTCTGGAG	OK: common txStart or txEnd	2	ART5	CHR11	3659735-3663546, 3659735-3663485	uc001lyc.1, uc001lyb.1	ART5 (includes EG:116969)	good [IPA: "Includes other"]	CHR11	3659735	3663546	3.66164e+06
ILMN_1866868	50438	HS.551438				TCAGCAGATGTCCTAAGCTATGGGTGGTGGGGCAGTCAGCAGAGAAGGCC	no matched mRNA	0						bad [no matched mRNA]
ILMN_1766247	50440	ZBTB2	ZNF437	6	-	GGGCCTCACAAGACAAAACAGGAGCCAGAAGTAAGGACTGAAGGAGAAGG	OK: single match mRNA	1	ZBTB2	CHR6	151685250-151712677	uc003qoh.2	ZBTB2	good	CHR6	151685250	151712677	1.51699e+08
ILMN_1685714	50446	INHBB		2	+	CCGCCCGCATAGCACTTGCAGACCTGCCTGAACGCACATGACATAGCACT	OK: single match mRNA	1	INHBB	CHR2	121103718-121109383	uc002tmn.2	INHBB	good	CHR2	121103718	121109383	1.21107e+08
ILMN_1877892	50450	HS.563859				AAACTCCGAATCTCTGATTCGTGTCTCCATACTCATGGAGTCATTTCACC	no matched mRNA	0						bad [no matched mRNA]
ILMN_1818857	50451	HS.540798				GGGATGAATCTAAACAGCTGGAAGCTTCTCCCGGGGGAAGAAGGGGCCTG	no matched mRNA	0						bad [no matched mRNA]
ILMN_1821842	50458	HS.134088				GTGACTCAGGGGAAACACCAGGAGCAAAGCAGACATGATTCCTCCCTGCC	no matched mRNA	0						bad [no matched mRNA]
ILMN_1786278	50463	FAM149A	DKFZP564J102; MSTP119; MST119	4	+	CGTCTTCGAGAAAGAACAGCCACCCTGGAACGGTTGTCAAGGCCCAGCAC	OK: single match RefSeq	5	FAM149A	CHR4	187065994-187093816, 187073056-187093816, 187070326-187093816, 187065214-187088484	uc003iyu.3, uc011clb.1, uc010isl.2, uc011cla.1, uc003iyt.3	FAM149A	good	CHR4	187065214	187093816	187079515
ILMN_1770260	50465	NFKBIZ	INAP; FLJ34463; MAIL; IKBZ; FLJ30225	3	+	CTCGCCCGGCTCCGACTCCTCCGACTTCTCCTCTGCCTCGTCGGTGTCCT	OK: single match RefSeq	2	NFKBIZ	CHR3	101568357-101579865	uc003dvq.2, uc003dvp.2	NFKBIZ	good	CHR3	101568357	101579865	101574111
ILMN_1766000	50470	PM20D2	bA63L7.3; ACY1L2	6	+	TCTGAGCAACATTGGGACTGAGGGAACATCTGAAAGCTACCATCTTGAAA	OK: single match mRNA	1	PM20D2	CHR6	89855768-89875283	uc003pmz.2	PM20D2	good	CHR6	89855768	89875283	8.98655e+07
ILMN_1906828	50471	LOC728241				AGGCCAGCGCGAGTGGGTAGGTCCTGGTGGCTTTGTATGATCTCACTGCT	no matched mRNA	0						bad [no matched mRNA]
ILMN_1820987	50474	HS.579290				GCCCAGATCCTCTTTACTGCACCCTGATTCTGTGCTTGGGAACGTGCAGG	no matched mRNA	0						bad [no matched mRNA]
ILMN_1685369	50475	SLU7	hSlu7; 9G8; MGC9280	5	-	GGCCCGCCTTCTTCATGTCAAGGAGACCATGCAGATTGATGAGAGGAAGC	OK: single match mRNA	1	SLU7	CHR5	159828648-159846168	uc003lyg.2	SLU7 (includes EG:10569)	good [IPA: "Includes other"]	CHR5	159828648	159846168	159837408
ILMN_1743857	50482	LOC402145				GCATGGACAGGCCCCTAAGATGATGCAGGGTCAGATTCCAGAGCAGATGC	no matched mRNA	0						bad [no matched mRNA]
ILMN_1876145	50484	HS.545349				CCTGTATGTGGTTTATTTCTAACCTACCATTTCAATGAGAGAGCCTACTC	no matched mRNA	0						bad [no matched mRNA]
ILMN_1749210	50487	BUD13	MGC13125	11	-	GGGCTGTGGTAGTGGGCATAGGCAGCGAGATATCCAGTGGTAACAGTTGT	OK: common txStart or txEnd	2	BUD13	CHR11	116618887-116643714, 116618887-116643714	uc001ppn.2, uc001ppo.2	BUD13 (includes EG:215051)	good [IPA: "Includes other"]	CHR11	116618887	116643714	1.16631e+08
ILMN_1765729	50491	MAML2	MAM2; MAM-3; DKFZp686N0150; MGC176701; KIAA1819; MAM3; MLL-MAML2	11	-	CCTCACTTTTACAATTTTCCCACAATCCTCTACTTCAGTGGGATGCTGTG	OK: single match mRNA	1	MAML2	CHR11	95711439-96076344	uc001pfw.1	MAML2	good	CHR11	95711439	96076344	9.58939e+07
ILMN_1797164	50494	MYH15				CACAGTCGACCTACAGTGACTTCAGGCCCAGAACCAGATGCAGAGGGAAC	OK: single match mRNA	1	MYH15	CHR3	108099215-108248169	uc003dxa.1	MYH15	good	CHR3	108099215	108248169	108173692
ILMN_1811478	50497	MFI2	CD228; MAP97; MTF1; FLJ38863; MGC4856	3	-	GGAAGGGGTGTGTGACAAGAGCCCCCTGGAGAGATACTACGACTACAGCG	OK: common txStart or txEnd	3	MFI2	CHR3	196745824-196756686, 196730156-196756686	uc003fxl.3, uc003fxk.3, uc011bua.1	MFI2	good	CHR3	196730156	196756686	196743421
ILMN_1791678	50500	TAT		16	-	AAGTGAGAGCACGCCTGTACTAGAGCAAGCAGGAATCAGAGACCTTCCAG	OK: single match mRNA	1	TAT	CHR16	71600753-71610998	uc002fap.2	TAT	good	CHR16	71600753	71610998	7.16059e+07
ILMN_1716367	50519	SULT1A1	MGC5163; MGC131921; TSPST1; STP; PST; HAST1/HAST2; P-PST; ST1A3; STP1	16	-	CCCTAGGCCTCAGTGACTTCCCTGAAAGCAAGAATTCCACTTTCTTGCTG	OK: single match mRNA	1	SULT1A1	CHR16	28616917-28620649	uc002dqi.2	SULT1A1	good	CHR16	28616917	28620649	28618783
ILMN_1870484	50520	HS.577839				GAGTCTGCCTATCAGAGCTAAACTTGAGGGGAAAAAGAGCTGAGTTGTAG	no matched mRNA	0						bad [no matched mRNA]
ILMN_1749738	50521	NECAB3	SYTIP2; dJ63M2.4; XB51; NIP1; EFCBP3; STIP3; NECAB3; dJ63M2.5; APBA2BP	20	-	AAGCAGGGCTGATGCTCAGGGACCCCCCAACCCTCAAACCTTGCCTCCGA	OK: single match RefSeq	8	NECAB3	CHR20	32244893-32262264, 32244893-32250584	uc002wzq.3, uc002wzl.2, uc002wzm.3, uc002wzp.3, uc002wzo.3, uc002wzn.3, uc010geo.2, uc002wzr.3	NECAB3	good	CHR20	32244893	32262264	3.22536e+07
ILMN_1778291	50523	LOC642359		2	-	GTTCTGTGAAAGTCCTCTGCTGCTGGGTGAGTTTTGTGTTACGGTTTTAT	no matched mRNA	0						bad [no matched mRNA]
ILMN_1813585	50528	FEZF1	ZNF312B	7	-	CAGGAACTTTGACCTCAAGAAGCATGTCCGCAAGCTGCACGACAGCAGCC	OK: single match RefSeq	2	FEZF1	CHR7	121941448-121944565	uc003vkd.2, uc003vkc.2	FEZF1	good	CHR7	121941448	121944565	1.21943e+08
ILMN_1672034	50538	PIM3				TTGAGCGGCTCTGCCTCTGTGGTGGGCGTGCTAAGCCCTGTGTCCCCTTA	no matched mRNA	0					PIM3	unsure [no matched mRNA] [IPA annotation]
ILMN_1704987	50541	LOC388494				GCCAGGAGAGCTGCCCAGCTGATCCCCGCCTGCAGAATCACAAGTGAAAT	OK: single match RefSeq	2	ZFR2	CHR19	3851805-3869027	uc010xhy.1, uc002lyx.3	ZFR2	good	CHR19	3851805	3869027	3860416
ILMN_1838863	50543	HS.497591				GCCCGTGGACTCCCGGCCTGTTTCTACCTTCTATTCAACCACTCTGACGT	OK: single match mRNA	1	CCDC85C	CHR14	99977603-100070727	uc010avr.2	CCDC85C	good	CHR14	99977603	100070727	100024165
ILMN_1807177	50544	KIAA1797	FLJ20375	9	+	CAGCATCATGGAAAGCCCTAAAGAAGCCCTCTCAGCACAGTCCAGGGATC	OK: single match RefSeq	2	KIAA1797	CHR9	20820292-20995954, 20658308-20995954	uc003zoh.1, uc003zog.1	FOCAD	good [differs from IPA annotation]	CHR9	20658308	20995954	20827131
ILMN_1903956	50546	HS.157349				CTGCTATGGAGTTCCAAGACTGTAAAGTGAAGGTGTGAGGGAGCAGCTAC	no matched mRNA	0						bad [no matched mRNA]
ILMN_2089365	50551	TTTY18		Y	-	ATCTTAGGCAGGGTGACAGCTCTGAGAGCCAGGAGCCCGAGTCTGTCTCA	OK: single match mRNA	1	TTTY18	CHRY	8551410-8551919	uc004fri.1	TTTY18	good	CHRY	8551410	8551919	8.55166e+06
ILMN_1862029	50553	HS.572007				CCTCTGCTCGGTACAGTGGGTTGTCATTGGCTGAAACCGCAAGAAAGCCA	no matched mRNA	0						bad [no matched mRNA]
ILMN_1908058	50561	HS.542123				TGGGAGTCTATTTCTGAACTCTATACTCTCTTCTATTGATTTGGCTGGTC	no matched mRNA	0						bad [no matched mRNA]
ILMN_1654212	50563	DOK7	FLJ90556; C4orf25; FLJ33718; FLJ39137; Dok-7	4	+	AGGAAACTGAAGCTCAGGAGGCTGTGTGGCTTGCGGGGTCTCTGGGTTCT	OK: common txStart or txEnd	3	DOK7	CHR4	3465032-3496208, 3486270-3496208, 3465032-3496208	uc003ghd.2, uc003ghf.2, uc003ghe.2	DOK7	good	CHR4	3465032	3496208	3480620
ILMN_1904471	50577	HS.541454				CAGTTCATCAGCCAGCATTTGCTACAACAGGGTAGTGCCAGGGCAGTGAC	no matched mRNA	0						bad [no matched mRNA]
ILMN_1756146	50592	WDR45	JM5; WDRX1; WIPI-4; WIPI4	X	-	AAGAGCTCACTTCCCCCCAGCACTTCTTGATGACTGTGTGCCCCAAGGGC	OK: common txStart or txEnd	8	WDR45	CHRX	48932091-48937564, 48932091-48957998, 48932091-48935406, 48932091-48958059, 48932091-48937756	uc010nim.1, uc004dml.1, uc004dmo.1, uc004dmk.1, uc004dmj.1, uc004dmp.1, uc004dmn.1, uc004dmm.1	WDR45	good	CHRX	48932091	48958059	48945075
ILMN_1812380	50593	CHKA				CTGCCCGTCACATCGGTGGGCTGAGAAACCTTCCTTAAAGACCTGTGATG	no matched mRNA	0					CHKA	unsure [no matched mRNA] [IPA annotation]
ILMN_1685387	50600	PIGR	MGC125362; MGC125361	1	-	CTCTACAAGAGCCCCTGCCCCTCTGTTGGAGGCACAGTTTTAGAATAAGG	OK: single match RefSeq	2	PIGR	CHR1	207101868-207119811	uc001hez.2, uc009xbz.2	PIGR	good	CHR1	207101868	207119811	2.07111e+08
ILMN_2127328	50601	PURA	PURALPHA; PUR-ALPHA; PUR1	5	+	CGTGCAGCAATTTCCAGTGAACCTGTACTTGGACATCAGGTAGTGAGTCT	OK: single match mRNA	1	PURA	CHR5	139493707-139496320	uc003lfa.2	PURA	good	CHR5	139493707	139496320	1.39495e+08
ILMN_1762139	50603	CRB1	LCA8; RP12	1	+	ACCTCCAACAAAAGGGCAACTCAGGGAACCTACAGCCCCAGCCGTCAGGA	OK: single match RefSeq	6	CRB1	CHR1	197237407-197447584, 197170591-197447584, 197329443-197447584	uc010ppb.1, uc010poz.1, uc001gtz.2, uc010ppd.1, uc009wza.2, uc010ppa.1	CRB1	good	CHR1	197170591	197447584	1.97309e+08
ILMN_1699190	50605	SORCS1	FLJ41758; FLJ43475; FLJ44957	10	-	TCTGAAAGCAGGCCCAATGTCCCTCAGACTGAACTAAGGAGGCCTGGCCA	OK: common txStart or txEnd	3	SORCS1	CHR10	108338825-108924292, 108333421-108924292, 108336955-108924292	uc001kyo.2, uc001kyl.2, uc001kyn.1	SORCS1	good	CHR10	108333421	108924292	1.08629e+08
ILMN_2372040	50608	MTP18	HSPC242	22	+	CCCTGGCACCTGGGTGGGTTTGAGCTGGACAGAAGCTTAGAGACAAAGGC	OK: common txStart or txEnd	5	MTFP1	CHR22	30805414-30825041, 30821719-30825041, 30805175-30825041, 30805175-30825041, 30821719-30825041	uc010gvy.1, uc003ahx.1, uc003ahv.1, uc010gvx.1, uc003ahw.1	MTFP1	good	CHR22	30805175	30825041	30815108
ILMN_1755786	50609	KRT76	KRT2P; KRT2B; HUMCYT2A	12	-	ACCTTCCTGCAATGGCCCCTTACTTTGGACAGCAACCCCTGAGCCCAAGC	OK: single match mRNA	1	KRT76	CHR12	53161939-53171129	uc001sax.2	KRT76	good	CHR12	53161939	53171129	53166534
ILMN_1850115	50612	HS.141748				GAGGCAGAGAAACTAGCTGAGAATGGGACCTTCGAGACGAACGGGTGTGG	no matched mRNA	0						bad [no matched mRNA]
ILMN_1807413	50619	LOC728772		17	+	CATGTAGCCCAGGAATCGGCTTGGCCCTTCGGGGAGGTCAGCGTCCTTAC	no matched mRNA	0					TMEM106A	unsure [no matched mRNA] [IPA annotation]
ILMN_1746769	50626	PLA2G3	GIII-SPLA2; SPLA2III	22	-	CCCCCCTGCGACACCTAGCTGAACTATGGTTTGGTGTCTGATCTTGAGAG	OK: single match mRNA	1	PLA2G3	CHR22	31530793-31536469	uc003aka.2	PLA2G3	good	CHR22	31530793	31536469	31533631
ILMN_1876724	50630	HS.538183				CTGTGGCTCCTGTGAGGGGAAAAGCTCTCACGAGTATCAGCATCCTGCAA	no matched mRNA	0						bad [no matched mRNA]
ILMN_1793670	50632	LOC649813				GCTGCTCCTGTTCCAATCACTCTGGGAACGCTGGACTCATGACAATTGCC	no matched mRNA	0						bad [no matched mRNA]
ILMN_1694011	50634	WNT2	IRP; INT1L1	7	-	TCTGATGTAACAAGGTGGGGACGTGTGTCCTTTGGTACTATGGTGTGTTG	OK: common txStart or txEnd	2	WNT2	CHR7	116916687-116963343, 116916687-116963343	uc003vja.2, uc003viz.2	WNT2	good	CHR7	116916687	116963343	116940015
ILMN_1851667	50639	HS.583554				TGCCAGGGATCTGGGGGGCAGCCTTGTGGCTTCTGGTCGACTTGGGATCT	no matched mRNA	0						bad [no matched mRNA]
ILMN_1889525	50646	HS.538984				TCCCAATTCTAACCATCGGGCGGCGATGTTGCATAAATAAAGACCCGCGG	no matched mRNA	0						bad [no matched mRNA]
ILMN_1770576	50647	FLJ43505		1	+	CTCCACCCCTGTGATACAAGTCCCATGAGTACTGACATTTGCACAGTAGC	OK: single match RefSeq	2	FAM177B	CHR1	222910557-222924001	uc001hnt.2, uc009xeb.2	FAM177B	good	CHR1	222910557	222924001	222917279
ILMN_1851305	50669	HS.119921				CAGCCTGGCCCCTGAGCCTGCCCTCTTAACCATGACTGTAGCTTGCATCT	no matched mRNA	0						bad [no matched mRNA]
ILMN_1718742	50670	LOC646226		3	-	CACTGTTCTGGAGAGGTCAGAGGAGATGAGCGTGGGCTCCTGAAGACATC	no matched mRNA	0						bad [no matched mRNA]
ILMN_2179063	50671	DDHD2	SAMWD1; KIAA0725	8	+	TGTAAAAGCTGATGAACCTGAAATTGTGTAGCCTCTACAGGCTGCTGAGG	OK: common txStart or txEnd	3	DDHD2	CHR8	38104377-38120286, 38089008-38120286, 38089470-38120286	uc003xld.2, uc003xlb.2, uc003xlc.2	DDHD2	good	CHR8	38089008	38120286	38104647
ILMN_1762255	50672	GSTM1	MGC26563; GSTM1-1; H-B; GSTM1b-1b; GTH4; GTM1; GSTM1a-1a; MU; MU-1; GST1	1	+	GGACATTTTGGAGAACCAGACCATGGACAACCATATGCAGCTGGGCATGA	OK: common txStart or txEnd	2	GSTM1	CHR1	110230417-110236366, 110230417-110236366	uc001dyk.2, uc001dyl.2	GSTM1	good	CHR1	110230417	110236366	1.10233e+08
ILMN_1708664	50674	LOC644126		2	+	GGTGCCACGCGCCAGAGTCAATTTCCGCCCAACACCACGACTGTTACTCT	no matched mRNA	0						bad [no matched mRNA]
ILMN_1691692	50678	PDE9A	HSPDE9A2	21	+	AAGAGCGGTTCCGTGAGCCCACTGTGCTGAGTCACATATATTCCATCGGT	no matched mRNA	0					PDE9A	unsure [no matched mRNA] [IPA annotation]
ILMN_1797046	50681	MTHFSD	FLJ12998; MGC138264; FLJ13893; MGC138262	16	-	GGAGAATGGGTTTCATCCCAGCCTACGTCACATTTGCCCAGTGCCTTATG	OK: common txStart or txEnd	7	MTHFSD	CHR16	86563782-86588841, 86563782-86588841, 86563782-86588841	uc010vop.1, uc010voq.1, uc002fjo.2, uc002fjn.2, uc010voo.1, uc002fjm.2, uc010vor.1	MTHFSD	good	CHR16	86563782	86588841	8.65763e+07
ILMN_1660554	50682	VWA1	DKFZp761O051; VWA-1; WARP; FLJ22215	1	+	ACTGACAGGAAACCTTCCGTCGTGAGGGAGCACTTCCCAGGGGCCGCAGG	OK: single match RefSeq	2	VWA1	CHR1	1370908-1376145	uc001afs.2, uc001afr.2	VWA1	good	CHR1	1370908	1376145	1.37353e+06
ILMN_1672656	50685	LOC645733		2	-	CCTGCCTTGCCAAAAATGATTGATTACGCTGGGCCAACTGGGTGTCCGGC	no matched mRNA	0						bad [no matched mRNA]
ILMN_2246083	50689	C7ORF28B	H_NH0577018.2; MGC19819; DKFZP586I1023	7	-	GCAATACTTGCTTTGAAGAATCAGATTTCGACTCGGTCTGCTGATCTGAG	OK: single match RefSeq	2	CCZ1B	CHR7	6838571-6865861	uc003sqx.1, uc011jxd.1	CCZ1/CCZ1B	good [differs from IPA annotation]	CHR7	6838571	6865861	6852216
ILMN_1781182	50692	RAB43	MGC90481; RAB11B; ISY1; RAB41	3	-	GGACGAGCAGTACGATTTCCTGTTCAAGCTGGTGCTGGTGGGCGACGCAA	OK: single match RefSeq	2	RAB43	CHR3	128806417-128840619	uc003eln.1, uc010hsy.1	RAB43	good	CHR3	128806417	128840619	128823518
ILMN_1659077	50706	CD40LG	CD154; TRAP; gp39; IMD3; CD40L; IGM; hCD40L; TNFSF5; HIGM1; T-BAM	X	+	CTACCACTATAGATGAGGGTGAGGAGTAGGGAGTGCAGCCCTGAGCCTGC	OK: single match RefSeq	2	CD40LG	CHRX	135730335-135742548	uc010nsd.2, uc004faa.2	CD40LG	good	CHRX	135730335	135742548	1.35736e+08
ILMN_1838504	50707	HS.545716				GGATGAGCTGACTGCATCTGAGTTGTTCAGGATCATGTATAGGTTGTGAC	no matched mRNA	0						bad [no matched mRNA]
ILMN_2190126	50709	FLJ25439		5	+	GGAGGAACCACAACCAGGCCATCCAGTACTTGCAGCAGGCTCATTCTGTC	OK: single match mRNA	1	TTC23L	CHR5	34839268-34899562	uc003jiu.2	TTC23L	good	CHR5	34839268	34899562	34869415
ILMN_1870633	50711	HS.580956				AATTCACAGCAAATGCAGTACTTCAGGATACAACCTCCAGACACCTTGTC	no matched mRNA	0						bad [no matched mRNA]
ILMN_1758497	50719	TTYH1		19	+	TCGCACCCTTCATCCCTGGCTGCCGGTCCCATCCTTGGAGGGACTAAGCT	OK: common txStart or txEnd	3	TTYH1	CHR19	54926634-54948052, 54926634-54948052	uc002qfr.2, uc002qfq.2, uc002qft.2	TTYH1	good	CHR19	54926634	54948052	54937343
ILMN_2331348	50722	TCOF1	MFD1; treacle	5	+	GTCTCCATCCAAGGTGAAGCCACCAGTGAGAAACCCCCAGAACAGTACCG	OK: common txStart or txEnd	6	TCOF1	CHR5	149737201-149764193, 149737201-149779870, 149737201-149779870, 149737201-149779870	uc003lrw.2, uc003lsa.2, uc011dch.1, uc003lrx.2, uc003lry.2, uc003lrz.2	TCOF1	good	CHR5	149737201	149779870	1.49759e+08
ILMN_1736655	50725	LCE1B	LEP2; SPRL2A	1	+	TCCGTCTTCCTTCTCCTTCTGGGCCTGCCCATGTTGTTGAGAGGTCTTGG	OK: single match mRNA	1	LCE1B	CHR1	152784446-152785586	uc001faq.2	LCE1B	good	CHR1	152784446	152785586	152785016
ILMN_2379063	50731	NDRG4	FLJ42011; MGC19632; SMAP-8; KIAA1180; FLJ30586; DKFZp686I1615	16	+	AACGGGAGAGAGCAGTGAAAACATGCAGGGCTGTGGACGGGGGAAGGGTT	unknown	10	NDRG4	CHR16	58539894-58547073, 58534046-58547522, 58497548-58547522, 58497993-58547522, 58498764-58547522	uc002enq.1, uc010vih.1, uc010vii.1, uc010cdk.2, uc002enk.2, uc002enp.2, uc010vig.1, uc002enm.2, uc010vif.1, uc002eno.2	NDRG4	good	CHR16	58497548	58547522	58522535
ILMN_1655935	50735	ADCY7	KIAA0037; FLJ36387	16	+	CCCGGCGGGGGCTCTCCTGGCAAGTCAGGAAGGTTTCTGTTGCTAATATA	OK: single match mRNA	1	ADCY7	CHR16	50321822-50352043	uc002egd.1	ADCY7	good	CHR16	50321822	50352043	5.03369e+07
ILMN_1704424	50739	PLA2R1	CLEC13C; PLA2R; PLA2IR; PLA2G1R; PLA2-R	2	-	ATGGACTCTCCTACCGCCCCTACCCCCTTGGTACATGGCTGGCTTGGTAT	OK: single match mRNA	1	PLA2R1	CHR2	160802326-160919121	uc002ubf.2	PLA2R1	good	CHR2	160802326	160919121	1.60861e+08
ILMN_1756091	50743	PP8961	FLJ33842	14	-	GGCCCGGTTTTGGTATTTACATGCTTATCTCTCCCCTGCAATAGGGACAG	OK: single match mRNA	1		CHR14	92038787-92041383	uc010aua.1		good [no Gene name]	CHR14	92038787	92041383	92040085
ILMN_1811370	50746	HSD11B1	MGC13539; HSD11B; HDL; HSD11L; HSD11; 11-beta-HSD1; 11-DH	1	+	GCTGCTGCCTGCTTAGGAGGTTGTAGAAAGCTCTGTAGGTTCTCTCTGTG	OK: single match mRNA	1	HSD11B1	CHR1	209878190-209908294	uc001hhk.2	HSD11B1	good	CHR1	209878190	209908294	209893242
ILMN_1677633	50747	NFATC3	NFATX; NFAT4	16	+	GTTCTTGAAGTAGTGAAGATTCAGGGACTTTATTCTCCCAAGTGTCATGA	OK: single match RefSeq	8		CHR16	68118653-68226113, 68118680-68226113, 68120540-68226113, 68119374-68226113, 68119763-68226113, 68122603-68226113, 68120603-68226113	uc010vkl.1, uc010vko.1, uc010vku.1, uc002evl.2, uc010vkr.1, uc002evk.2, uc010vla.1, uc010vkx.1	NFATC3	good [no Gene name] [IPA annotation]	CHR16	68118653	68226113	68172383
ILMN_1843692	50750	HS.566775				GTGCTCAGGAACACCATGGAGTAAGACAAAATGGGATATGGCCATTCTCG	no matched mRNA	0						bad [no matched mRNA]
ILMN_1831179	50753	HS.386102				CAGCCAGTCATCTCCCATGTTTCTCTATTGAGGTCAAAGTTAGCTGGATG	no matched mRNA	0						bad [no matched mRNA]
ILMN_1733560	50754	SPG21	BM-019; GL010; ACP33; MAST	15	-	GCCTCCCGCACGCACCGCGCAGCCTGCTGTGCCCGTGGGTCCCGAGTGCT	OK: single match RefSeq	3	SPG21	CHR15	65255363-65282251	uc010bhb.2, uc002aoe.2, uc010bhc.2	SPG21	good	CHR15	65255363	65282251	65268807
ILMN_1662418	50762	LOC643261		21	-	TGACAAAAGTCTGTCCCAGTGTGTTGACAGACTTTACTCTTCCTGTGAAT	no matched mRNA	0						bad [no matched mRNA]
ILMN_1736101	50767	GLIS1	FLJ36155	1	-	TGGGCCACATCCCCTCCATCTACACAGACACCTGAAGGAGCCCCCACATG	OK: single match mRNA	1	GLIS1	CHR1	53971905-54199877	uc001cvr.1	GLIS1	good	CHR1	53971905	54199877	54085891
ILMN_1764436	50768	LOC650227				TGGCCACCGGTGTTGCCTGCGTAAGGGGGCGCGCGAGGAGCAGGGACAAT	no matched mRNA	0						bad [no matched mRNA]
ILMN_1654641	60008	LOC642521		10	-	ATGACCCCAAGCTCTCCAGAGGAGAAGGACGTCTTGTGGCTGAAAGAGAC	no matched mRNA	0						bad [no matched mRNA]
ILMN_1670807	60014	FAM84B	BCMP101; NSE2	8	-	GGTGCTTTGGCCCTAATAGCACTGGACAACACCACGACCACATGGAAACA	OK: single match mRNA	1	FAM84B	CHR8	127564686-127570466	uc003yrz.1	FAM84B	good	CHR8	127564686	127570466	127567576
ILMN_1667314	60017	T1560		8	+	CTCAGGGAACTCGGTTTTTGGAGACATGAGTCTGCTGATGCTCCTGACTG	no matched mRNA	0						bad [no matched mRNA]
ILMN_1721560	60020	LOC643807		2	-	CAAGGAGCTATTCCTGGCTCTCTCCGCTGGACTGCATACATTGAGCACAG	no matched mRNA	0						bad [no matched mRNA]
ILMN_1759698	60021	LOC642372		4	-	CACCTGCCTGGGTCTCCCAAAGAGCTTGGATTATAGACATGACCCACTGC	OK: single match mRNA	1		CHR4	33897964-34041515	uc003gsn.2		good [no Gene name]	CHR4	33897964	34041515	3.39697e+07
ILMN_1792415	60022	C3ORF39	AGO61; FLJ14566	3	-	AAGGGACCTGACTTCCCCTTCTCCCATCCTGAACATTTGTACCCCTGGAG	OK: single match RefSeq	2	C3ORF39	CHR3	43120728-43132015, 43120728-43147565	uc003cmq.1, uc003cmr.1	GTDC2	good [differs from IPA annotation]	CHR3	43120728	43147565	4.31341e+07
ILMN_1672405	60037	TMED7	FLJ90481; CGI-109	5	-	GGTCAGCATGGGCATATGTAAAATGTCCTTTTCTGGTTGCCTCTCTATGC	no matched mRNA	0					TMED7	unsure [no matched mRNA] [IPA annotation]
ILMN_1785549	60039	SLC30A2	FLJ36708; ZnT-2; MGC11303; PP12488; ZNT2	1	-	TGCACTAACAGCCTCCAAGCCCCCTGGCACTTCTGTTGCCCTGAGAGTGT	OK: single match RefSeq	2	SLC30A2	CHR1	26364513-26372604	uc001blh.1, uc001blg.1	SLC30A2	good	CHR1	26364513	26372604	2.63686e+07
ILMN_1696031	60040	C15ORF21	D-PCa-2; FLJ39426	15	+	CAGTGTGTCAGGCAATCTGGACTTTGCCCTCAAAAGAGCAGTGGTTCCTG	OK: single match RefSeq	2	HMGN2P46	CHR15	45803333-45848928	uc001zvn.1, uc001zvm.1	HMGN2P46	good	CHR15	45803333	45848928	4.58261e+07
ILMN_2356311	60041	C21ORF51				CACAGTCTACCATGAATTGGAAGGTTCTTGAGCACGTGCCCCTGCTGCTG	OK: single match RefSeq	2	FAM165B	CHR21	35747748-35775074, 35747748-35761442	uc002ytw.2, uc002ytu.3	FAM165B	good	CHR21	35747748	35775074	35761411
ILMN_1836277	60044	HS.582229				GTTTCCTGGCTTCCACAGTTTCCATTAAGAAGTCCATGTCATCTGAGCTG	no matched mRNA	0						bad [no matched mRNA]
ILMN_1863081	60047	HS.402378				AGGCTATGGTTCTCAAACTGTAGGGGCCACAGTGAGTTCACAGGGGTGCC	no matched mRNA	0						bad [no matched mRNA]
ILMN_1692973	60048	BICD1	BICD	12	+	CCAAGGGCACCGGCTCAGCAAGGAAAAAAGGTTAACCGTGGCTCCACCAG	OK: single match RefSeq	2	BICD1	CHR12	32260184-32531140	uc010skd.1, uc001rku.2	BICD1	good	CHR12	32260184	32531140	32395662
ILMN_2088234	60050	GTF2IRD2P		7	-	CCTCACAAAGTGCTGGGATTACAGGCATGAACCACTGTGCCCAGCTGACG	OK: single match mRNA	1	GTF2IRD2P1	CHR7	72656901-72685658	uc003txs.1	GTF2IRD2P1	good	CHR7	72656901	72685658	7.26713e+07
ILMN_1672446	60053	RPL11	GIG34	1	+	GCATTGGGGCCAAACACAGAATCAGCAAAGAGGAGGCCATGCGCTGGTTC	OK: single match RefSeq	4	RPL11	CHR1	24019085-24022913, 24018293-24022913, 24019101-24022869	uc001bhm.2, uc001bhk.2, uc001bhn.1, uc001bhl.2	RPL11	good	CHR1	24018293	24022913	24020603
ILMN_1689965	60059	KIAA1432	FLJ12580; CIP150; bA207C16.1	9	+	ACTATGGGTAAGACTCCAGAACAGACTAGCCCCCGGGCAGAGGAGAGCAG	OK: single match RefSeq	2	KIAA1432	CHR9	5656582-5776554	uc003zji.2, uc003zjl.3	KIAA1432	good	CHR9	5656582	5776554	5716568
ILMN_1685825	60064	ZNF136				GTCAGCATGGGTCAGTCATCCCTTAATAGACACATCAAAGATCACAGTGG	OK: single match RefSeq	2	ZNF136	CHR19	12273918-12300063	uc002mti.2, uc010xmh.1	ZNF136	good	CHR19	12273918	12300063	1.2287e+07
ILMN_2151277	60070	LPGAT1	NET8; FAM34A; FAM34A1	1	-	CTTGGCCACAGGCAGGTCCAGTCACTGCAAAAGTGACCAAGCCAGCAGGT	OK: single match RefSeq	2	LPGAT1	CHR1	211916799-212004114, 211916799-212003577	uc001hiv.2, uc001hiu.2	LPGAT1	good	CHR1	211916799	212004114	2.1196e+08
ILMN_1711359	60072	NRN1L	UNQ2446; MGC118993; MGC118990	16	+	AGTGTGGGAATCACTACAGCAAGAAGCTCGCCAGGCCCCCCGTCCGAATA	OK: common txStart or txEnd	2	EDC4;NRN1L	CHR16	67916363-67920270, 67918780-67920270	uc002eut.1, uc002euu.2	NRN1L	good [differs from IPA annotation]	CHR16	67916363	67920270	6.79183e+07
ILMN_1894881	60075	HS.26038				CGCAACAAGGACTACCCCCAAAAGGGCTACCATTCAAGTCTGGTGTCCAC	no matched mRNA	0						bad [no matched mRNA]
ILMN_1775304	60079	DNAJB1	Sis1; Hsp40; HSPF1; Hdj1	19	-	CATTTCTGTAAGGCAATCTTGGCACACGTGGGGCTTACCAGTGGCCCAGG	OK: single match RefSeq	2	DNAJB1	CHR19	14625581-14640049, 14625581-14629201	uc010xnr.1, uc002myz.1	DNAJB1	good	CHR19	14625581	14640049	14632815
ILMN_1789398	60086	RP13-360B22.2	bB360B22.3; FLJ20173	X	+	CTTGAGCCTGGGGTGTAGTGCTGGGCGCTGGATTTTCCTCCTTCCCTTTG	no matched mRNA	0					TMEM164	unsure [no matched mRNA] [IPA annotation]
ILMN_1756081	60088	LOC643662		12	+	TCGCCATCCTACATGGCCACTCTCCTGCCGATGCTGCCCGCTACTCAGCA	no matched mRNA	0						bad [no matched mRNA]
ILMN_1898748	60091	HS.583754				GATGTGGTTACGAGCCAAGGAATGCTGACAGCCACACACATTGGAAGAGC	no matched mRNA	0						bad [no matched mRNA]
ILMN_1662658	60092	PUS1	MLASA; MGC11268	12	+	CCGGCGTTGTAACCTCAGGACCTTCCCTTGTAGGAACAGCCTTTCTCGAA	OK: common txStart or txEnd	4	PUS1	CHR12	132413788-132428402, 132413788-132428402, 132413788-132428402, 132416059-132428402	uc001ujh.2, uc001ujf.2, uc001ujg.2, uc001uji.2	PUS1	good	CHR12	132413788	132428402	132421095
ILMN_1788538	60093	NCALD	MGC74858	8	-	ATGTCACTCCTCTGCTGGGCTGTTCATTGTCATTGCTGTGTTCAGGGACC	OK: common txStart or txEnd	8	NCALD	CHR8	102698770-103136562, 102698770-103136562, 102698770-102803439, 102698770-103137135	uc003ykj.2, uc003ykf.2, uc003yki.2, uc003ykh.2, uc003ykk.2, uc003yke.2, uc003ykg.2, uc003ykl.2	NCALD	good	CHR8	102698770	103137135	1.02918e+08
ILMN_2409290	60095	CCPG1	KIAA1254; CPR8	15	-	AGCCAGGCATGCAACAGATTTTGTGCATGAAATGAGACTTCCTTTCAGTG	unknown	6	CCPG1	CHR15	55647446-55790782, 55647437-55665150, 55647437-55700574, 55647446-55700574	uc002acy.2, uc002acu.1, uc002acv.1, uc002acw.1, uc010bfk.1, uc002acx.2	CCPG1	good	CHR15	55647437	55790782	5.57191e+07
ILMN_1916847	60097	HS.569196				CTGGAACCCCAGCTTCCTGAAAGGGGGACCCAGTTACATGAGTCACATGC	no matched mRNA	0						bad [no matched mRNA]
ILMN_1891506	60100	HS.144776				GCCCTCTGGAATAGGAGGTAAACTGACATCTGTGTGAGAATGTCCTTCCG	no matched mRNA	0						bad [no matched mRNA]
ILMN_2268068	60102	MAPKAP1	MGC2745; MIP1; SIN1b; SIN1g; SIN1	9	-	TCCTCTGCAGTGTGATTTAGCACCCTGGATCCCCATCAACCAGTTTTGGC	OK: single match mRNA	1	MAPKAP1	CHR9	128283750-128469513	uc004bqa.2	MAPKAP1	good	CHR9	128283750	128469513	1.28377e+08
ILMN_1903670	60110	HS.116129				GCAATGTTTCCATGCTGAGAGGGCTCCAGAGAGATGTAGGGAAGCTCTGC	no matched mRNA	0						bad [no matched mRNA]
ILMN_2156115	60113	IFT80	WDR56; MGC126543; KIAA1374	3	-	CTGCAAACCCATTTCTGAAAATGGTACATTATAGGGTGGGTATAGATGCA	OK: single match RefSeq	4	IFT80	CHR3	159974787-160102434, 159974787-160117320	uc003fdb.1, uc011boy.1, uc003fde.1, uc003fdd.1	IFT80	good	CHR3	159974787	160117320	1.60046e+08
ILMN_1717466	60114	ABCC3	cMOAT2; MRP3; MLP2; ABC31; MOAT-D; EST90757	17	+	TGCTAAACCCTGACCCTCTGCGGGGCTGCCTGCCGGGCTTCACCTCCCCC	no matched mRNA	0					ABCC3	unsure [no matched mRNA] [IPA annotation]
ILMN_2359742	60121	CTSB	CPSB; APPS	8	-	GTGCACTCCAGCCTCGGTGACAGCGCAAGGCTCCGTCTCAATAATTAAAA	OK: common txStart or txEnd	9	CTSB	CHR8	11700035-11706212, 11700035-11725646, 11700035-11725646, 11700035-11725646, 11700035-11725646	uc003wul.2, uc003wur.2, uc003wuq.2, uc003wuo.2, uc003wum.2, uc003wup.2, uc003wun.2, uc011kxl.1, uc010lsc.2	CTSB	good	CHR8	11700035	11725646	1.17128e+07
ILMN_1688753	60128	PTDSS1	PSSA; KIAA0024	8	+	GGCGAGTATACACCAATCAGGAGAGGGTAGCTGCCTGCATAGGAGCCTCG	OK: single match RefSeq	2	PTDSS1	CHR8	97274166-97346774	uc003yht.1, uc003yhu.1	PTDSS1	good	CHR8	97274166	97346774	97310470
ILMN_1753013	60131	RBL1	p107; PRB1; MGC40006; CP107	20	-	GTAAGGTGAATAGGCTAAAAGTTGGATTTCAGATTAACAGTCAGTAACTG	OK: single match mRNA	1	RBL1	CHR20	35631976-35724410	uc002xgj.1	RBL1	good	CHR20	35631976	35724410	35678193
ILMN_1735499	60132	DCBLD2	ESDN; CLCP1	3	-	CACCTTTGCCCTGGCTCTGCATTGTCACCTAGAGAGCAAGAGGTCTATAG	OK: single match RefSeq	2	DCBLD2	CHR3	98514814-98620533	uc003dte.2, uc003dtd.2	DCBLD2	good	CHR3	98514814	98620533	9.85677e+07
ILMN_2400759	60136	CPVL	HVLP; MGC10029	7	-	CTGACAGTGAAGTGGCTGGTTACATCCGGCAAGCGGGTGACTTCCATCAG	OK: single match RefSeq	3	CPVL	CHR7	29035248-29186153, 29035248-29234892	uc003szw.2, uc003szv.2, uc003szx.2	CPVL	good	CHR7	29035248	29234892	29135070
ILMN_2305112	60138	CTH	MGC9471	1	+	CACACTGATTCGACTTTCTGTGGGCTTAGAGGATGAGGAAGACCTACTGG	OK: single match RefSeq	3	CTH	CHR1	70876954-70905252	uc001dfe.2, uc010oqq.1, uc001dfd.2	CTH	good	CHR1	70876954	70905252	70891103
ILMN_1824297	60139	HS.145307				GAAAGGGGAGTTTAAGCCTTTGCATGTTGACATTGTTCCTTCCCCGCGCC	no matched mRNA	0						bad [no matched mRNA]
ILMN_1849121	60142	HS.151117				GGACGTTCCCATTCCGTGGGCTTCCTTGCACTTTACCACATATCCACCCC	no matched mRNA	0					GDNF-AS1	bad [no matched mRNA] [IPA annotation]
ILMN_1782633	60148	BOLA2	BOLA2A; My016	16	-	ATGGAACTCAGCGCCGAATACCTCCGCGAGAAGCTGCAGCGGGACCTGGA	OK: single match RefSeq	6	BOLA2	CHR16	30204256-30205627, 29464914-29466285, 29556382-30205627, 29454225-29466285	uc002dxa.2, uc002dsr.2, uc002dxb.2, uc010bzb.1, uc002dso.3, uc002dss.2	BOLA2/BOLA2B	good [differs from IPA annotation]	CHR16	29454225	30205627	29829926
ILMN_1880537	60152	HS.543182				TAAGCCTATCATCTTCTCTCTCAGCTGATGACCTTCATATGTCACTGAGG	no matched mRNA	0						bad [no matched mRNA]
ILMN_1700461	60154	AARSD1	MGC2744	17	-	ACTGTGGGCGATGAGAAAGGTGGTGGACTCTTCTTACTGGCAGGGCCACC	OK: common txStart or txEnd	5	AARSD1	CHR17	41102544-41132020, 41102544-41116460, 41102544-41132545, 41102544-41132507	uc002icd.2, uc002icc.2, uc010whg.1, uc002icf.2, uc002ice.2	AARSD1	good	CHR17	41102544	41132545	4.11175e+07
ILMN_1768165	60161	LOC650755				GGACAACGGGGAATTAAGGGGAAAAACACCCCTGGCATCCACACGAAGGC	no matched mRNA	0						bad [no matched mRNA]
ILMN_1850533	60162	HS.308615				GCCAGGAAGGCTAGGAAGTGGCAATGGAGAAACCATCCATGTTCCCTGGG	no matched mRNA	0						bad [no matched mRNA]
ILMN_1678781	60167	SNX26	FLJ39019; TCGAP	19	+	GGGGGGACAACTCCTACCCTTCTTTCCCCACATGCCCCACTAAACCATCT	OK: single match RefSeq	4	ARHGAP33	CHR19	36266475-36279724, 36273498-36279724, 36273274-36279700	uc002obt.1, uc002obv.1, uc010eel.2, uc002obs.1	ARHGAP33	good	CHR19	36266475	36279724	3.62731e+07
ILMN_1792570	60176	LOC653483				TGGACTGAAGCTAAACAAACCTGCACTGGGCGAAGTTGAAAAAGACCTTT	no matched mRNA	0					MLLT4-AS1	unsure [no matched mRNA] [IPA annotation]
ILMN_2076567	60180	UBE2V2	UEV2; EDPF-1; EDAF-1; EDPF1; DDVit-1; MMS2; DDVIT1; UEV-2	8	+	AACAAAAAGGAAATAGGTGTATGGATATGTGATTTTGAGATTAAAGTTAG	OK: single match mRNA	1	UBE2V2	CHR8	48920994-48974452	uc003xqm.2	UBE2V2	good	CHR8	48920994	48974452	48947723
ILMN_1670166	60181	LOC644058				ATAAATGAAAGCCACTGTCTTCCTAGAGCAGGCATGTTTGGTAGCTGGAA	no matched mRNA	0					LOC644058	unsure [no matched mRNA] [IPA annotation]
ILMN_1692058	60184	NDN	HsT16328	15	-	GGCCCTTCATGACCTTGCTGGGCACAGAAAACACCCTCGTGGAGTACACT	OK: single match mRNA	1	NDN	CHR15	23930561-23932450	uc001ywk.2	NDN	good	CHR15	23930561	23932450	2.39315e+07
ILMN_1802762	60187	LOC648763				GATGTGTCAAATGTTAAAAATTAATTTCACCCATTTTTGTGACGTGGCTA	no matched mRNA	0						bad [no matched mRNA]
ILMN_1856907	60189	HS.548227				GCGGAGACACACAACCACCTATTGGCTCCACACTGACAATAATAAAAGCC	no matched mRNA	0						bad [no matched mRNA]
ILMN_2161577	60192	CXCL6	GCP2; GCP-2; CKA-3; SCYB6	4	+	TCCTGTGTGTCATGTTGGTTTTTGGTACTTGTATTGTCATTTGGAGAAAC	OK: single match mRNA	1	CXCL6	CHR4	74702272-74704476	uc003hhf.2	CXCL6	good	CHR4	74702272	74704476	74703374
ILMN_2367440	60193	WDR17	FLJ26618	4	+	CCAGCACTTCAGGAGGCCGAGATGGGCAGATCTTGAGGTCGGTAGATGGA	OK: single match RefSeq	4	WDR17	CHR4	176987131-177103965, 177071618-177103965	uc003iuk.2, uc003iun.2, uc003ium.3, uc003iuj.2	WDR17	good	CHR4	176987131	177103965	177045548
ILMN_2090782	60196	GCSH	NKH; GCE	16	-	TGGCAGCTGGGGGTGGGCGCCGTCCGTACGCTGCGCACTGGACCCGCTCT	OK: single match RefSeq	2	GCSH	CHR16	81115930-81129980	uc002fgd.2, uc002fge.2	GCSH	good	CHR16	81115930	81129980	81122955
ILMN_1830985	60201	RAD51AP2		2	-	GGCATTTCAAGAGTACGACCGCTTAAGACATGCAGTAGGCCAATCAGGAT	OK: single match RefSeq	2	RAD51AP2	CHR2	17691985-17699706, 17691985-17711681	uc002rcl.1, uc010exn.1	RAD51AP2	good	CHR2	17691985	17711681	17701833
ILMN_1718044	60202	ELAC2	ELC2; FLJ10530; FLJ36693; HPC2; FLJ42848	17	-	AAGAGCACGGTCCCCCAGGAGGCAGCTCAGGATAGGTGGTATGGAGCTGT	OK: single match RefSeq	9	ELAC2	CHR17	12895702-12921359, 12895702-12907425, 12895702-12904214, 12895702-12909863, 12895702-12916592, 12895702-12921321, 12895702-12908418	uc002gnz.3, uc002gnv.3, uc002gnu.3, uc010vvr.1, uc002gnx.3, uc010vvo.1, uc010vvp.1, uc010vvq.1, uc002gnw.3	ELAC2	good	CHR17	12895702	12921359	1.29085e+07
ILMN_1860225	60204	HS.565741				CTACAGATGCTCAGACACACCTGAGATAGGGCCCAGGGATTGGTCCTTTT	no matched mRNA	0						bad [no matched mRNA]
ILMN_1728550	60209	CYP4Z1	CYP4A20	1	+	GGGCTCTTCACCACAACCCCTATTTCTGGGAAGACCCTCAGGTCTTTAAC	OK: single match mRNA	1	CYP4Z1	CHR1	47533159-47583992	uc001cqu.1	CYP4Z1	good	CHR1	47533159	47583992	4.75586e+07
ILMN_2341611	60215	CDCP1	SIMA135; TRASK; CD318	3	-	GCGGGGAACTTCAACCTCTCTCTGCAAGGCTGTGACCAAGATGCCCAAAG	OK: common txStart or txEnd	2	CDCP1	CHR3	45123769-45187914, 45151732-45187914	uc003com.2, uc003con.2	CDCP1	good	CHR3	45123769	45187914	4.51558e+07
ILMN_1759411	60220	C16ORF79	MGC21830	16	-	AGCAGAGGGGCCCCGGAGACAGCGGCTGATTTATCTCTGCATCGACATCT	OK: single match mRNA	1	C16ORF79	CHR16	2259253-2261011	uc002cpi.1	C16orf79	good	CHR16	2259253	2261011	2260132
ILMN_2399497	60221	RFXANK	BLS; RFX-B; MGC138628; F14150_1; ANKRA1	19	+	TGTGAATCCTGAACCGGATGCCAGTGTTTCCTCTCCACAGGGCAGCTCCC	OK: common txStart or txEnd	2	RFXANK	CHR19	19303649-19312677, 19303007-19312677	uc002nlw.2, uc002nlt.2	RFXANK	good	CHR19	19303007	19312677	19307842
ILMN_1849885	60224	HS.545282				CCACCTTGAAAATTACCAATGCAGACCCACCGCTGAGGAGCACCACTCTC	no matched mRNA	0						bad [no matched mRNA]
ILMN_1689043	60228	DRD5	DRD1B; DRD1L2; DBDR; MGC10601	4	+	CAGTCAAATGTACCCAGCCTACCAGAGATGGACCAACGATCCTATGAGAG	OK: single match mRNA	1	DRD5	CHR4	9783257-9785632	uc003gmb.3	DRD5	good	CHR4	9783257	9785632	9.78444e+06
ILMN_1710985	60239	GLIS2	FLJ38247; NPHP7	16	+	CTGTCATGCAGGGAGAGCTGTGCTCCTGGGTGCTGAAGCCTCGCTCCTGT	OK: single match mRNA	1	GLIS2	CHR16	4382215-4389598	uc002cwc.1	GLIS2	good	CHR16	4382215	4389598	4.38591e+06
ILMN_1824795	60240	HS.559864				GGGTCTGGAACCCAGGAGAGAAATTGGGGTTGGAAATGCAGACTTGGGAG	no matched mRNA	0						bad [no matched mRNA]
ILMN_1686948	60241	CASC4	MGC74708; H63; DKFZp459F1927	15	+	GATGATGGTAACGTAGGTGAGTATGAGGCAGACAAGCAGGCTGAGCTGGC	OK: single match RefSeq	2	CASC4	CHR15	44580928-44707958, 44580928-44695391	uc001ztp.2, uc001zto.1	CASC4	good	CHR15	44580928	44707958	44644443
ILMN_1717324	60243	C16ORF52		16	+	GAATTTCCCCATGGACTCCAGATCCTTTACTACTGAACTCACAGGGCTGT	OK: single match mRNA	1	C16ORF52	CHR16	22019529-22098852	uc002dkb.1	C16orf52	good	CHR16	22019529	22098852	2.20592e+07
ILMN_2281404	60246	ZNF74	Zfp520; ZNF520; Cos52	22	+	AGAGAATCTCGAGGATATATCGGGTTGGGGTCTTCCCGAAGCCAGGTCCA	OK: single match RefSeq	4	ZNF74	CHR22	20748478-20762751, 20748479-20762751	uc002zsg.2, uc010gsm.2, uc002zsh.2, uc010gsn.2	ZNF74	good	CHR22	20748478	20762751	2.07556e+07
ILMN_1811877	60255	ANTXR1	ATR; FLJ21776; FLJ11298; TEM8; FLJ10601	2	+	TCCCTAATGACACATGCCCGAATGAAGGAGCGGGGCTGAGCTTGTCCTGC	OK: single match mRNA	1	ANTXR1	CHR2	69240275-69373494	uc002sfe.2	ANTXR1	good	CHR2	69240275	69373494	6.93069e+07
ILMN_1739343	60259	SPACA5B		X	+	GATGGTTGTCACTGTGGATGCCAAGATCTATGAACGCTGCGAGCTGGCGG	OK: single match RefSeq	2	SPACA5	CHRX	47863733-47869126, 47986602-47991995	uc004diu.2, uc004diy.2	SPACA5/SPACA5B	good [differs from IPA annotation]	CHRX	47863733	47991995	47927864
ILMN_1792663	60270	C8ORFK29		8	-	CGTCTTCGTGCTCGAATACTACCTGGACACACTGTGGAAGGGGATGCTGC	OK: single match RefSeq	2	C8ORFK29	CHR8	145576886-145579269, 145576886-145578505	uc003zby.3, uc011llb.1	C8ORFK29	good	CHR8	145576886	145579269	1.45578e+08
ILMN_1735779	60273	KCNJ8	uKATP-1; KIR6.1	12	-	GTCGGTGACTCCTGAAGGTTTCCTGGTCCATCTCATTGCGGCCTGTTGGG	OK: single match mRNA	1	KCNJ8	CHR12	21917889-21927747	uc001rff.2	KCNJ8	good	CHR12	21917889	21927747	21922818
ILMN_2380453	60274	USP45	MGC14793	6	-	AGGCATGGTGGCTCATGCTGTTGGGAGGCTGAGTGGGGAAGATGCTTGAG	OK: single match RefSeq	3	USP45	CHR6	99880183-99912623, 99880183-99963252, 99880183-99956658	uc003ppv.2, uc003ppx.2, uc003ppw.2	USP45	good	CHR6	99880183	99963252	9.99217e+07
ILMN_2401457	60278	SLC7A3	CAT-3; ATRC3; FLJ14541; MGC20687	X	-	GTGGTCATCTGGAGACAGCCACAGAGTTCCACTCCCCTTCACTTTAAGGT	OK: common txStart or txEnd	2	SLC7A3	CHRX	70145434-70150959, 70145434-70150959	uc004dyo.2, uc004dyn.2	SLC7A3	good	CHRX	70145434	70150959	7.01482e+07
ILMN_1729680	60279	LOC400581		17	+	AGGTGCCCAATCATAACAGCAGCACCCACCTGGAGCCCCTTATAGCAGCC	no matched mRNA	0					GRAPL	unsure [no matched mRNA] [IPA annotation]
ILMN_1678323	60280	AASS	LORSDH; LKR/SDH; LKRSDH	7	-	CCGTGGGGTTACCCACCGCCATGGCAGCCAAAATGTTGCTTGATGGTGAA	OK: single match RefSeq	5	AASS	CHR7	121713599-121784344, 121713599-121773876	uc003vkb.2, uc011knv.1, uc011knw.1, uc011knu.1, uc003vka.2	AASS	good	CHR7	121713599	121784344	1.21749e+08
ILMN_1765103	60288	CST8	CRES	20	+	AGCAATGGCAGGTGGGAGGCTCTTCCCAATGTGCTTTCTTCATGCATGCC	OK: single match mRNA	1	CST8	CHR20	23471765-23476655	uc002wth.1	CST8	good	CHR20	23471765	23476655	23474210
ILMN_1710479	60291	RGMB	FLJ90406; MGC86970; DRAGON	5	+	GTGTCCCGACTAACCACCTCCTTCCGTGTCTTTTCCAACCACAAAACCAC	OK: single match mRNA	1	RGMB	CHR5	98104998-98116889	uc003knb.2	RGMB	good	CHR5	98104998	98116889	9.81109e+07
ILMN_1891930	60292	HS.581224				ACTTCGCTCAATCGTCCCTTTCCACACCCAGGGTACTGGTTTAAGACCTG	no matched mRNA	0						bad [no matched mRNA]
ILMN_1849285	60296	HS.349049				ACCAGGTCCTCAAAGAGGGAAACAGCCCAGCAGTGGCAGGAGAGAGGAGT	no matched mRNA	0						bad [no matched mRNA]
ILMN_2189869	60307	FCF1	C14orf111; MGC99629; Bka; CGI-35	14	+	TGCGTGCCACCACGTCCAGCCACTGATGCTGTTTTGCCACTGATGCTGTT	OK: single match mRNA	1	FCF1	CHR14	75179849-75203388	uc001xqh.2	FCF1	good	CHR14	75179849	75203388	7.51916e+07
ILMN_2358784	60309	ASB3	FLJ10123; ASB-3; MGC996; MGC132002; FLJ10421; MGC12531	2	-	CGTCTACGGTCTGACAGTTATATTAGTCAGCTGCCACTTCCCAGAAGCCT	OK: single match RefSeq	4	ASB3	CHR2	53897117-53927672, 53897117-54014079, 53897117-54087170	uc002rxf.1, uc002rxg.1, uc002rxh.1, uc002rxi.3	ASB3/GPR75-ASB3	good [differs from IPA annotation]	CHR2	53897117	54087170	5.39921e+07
ILMN_1665585	60315	LOC644298		20	-	GAGACAAAGGGACACCTCGAAGGTGTCAGAGAGACGGTTGTTTTGGACAG	no matched mRNA	0						bad [no matched mRNA]
ILMN_1760855	60324	OCRL	NPHL2; OCRL1; LOCR; INPP5F	X	+	GACCCAGACAGAAGAAATCTGCTTCCCTACCATGGCTATTCCAGCACCCC	OK: single match RefSeq	3	OCRL	CHRX	128722862-128726528, 128674251-128726528	uc010nrb.2, uc004euq.2, uc004eur.2	OCRL	good	CHRX	128674251	128726528	1.287e+08
ILMN_1729130	60326	C7ORF42	FLJ13090; FLJ10099	7	+	ATTCAGAAATTGGTCCAATAATGCACGTGCTTTGCCCTGGGTACAGCCAG	OK: single match RefSeq	3	C7ORF42	CHR7	66387198-66423537, 66386202-66423537	uc003tvl.2, uc003tvk.2, uc010lah.2	TMEM248	good [differs from IPA annotation]	CHR7	66386202	66423537	6.64049e+07
ILMN_1900190	60327	HS.434660				GCCTCCCAGGGGCATTTCCATGACTTGCAGGCCCAGAAACTAGACTTGGG	OK: single match RefSeq	2	LINC00486	CHR2	33107765-33151756, 33050509-33154206	uc002roq.1, uc002roo.2		good [no IPA annotation]	CHR2	33050509	33154206	3.31024e+07
ILMN_1713686	60328	C16ORF77	MGC34647	16	+	ACAGCAGGGCTCAGCTTCCTGCCTTCCATAGCTGTCATGGCCTCACCTGG	OK: single match RefSeq	2	IL34	CHR16	70680467-70694584	uc002ezi.1, uc002ezh.1	IL34	good	CHR16	70680467	70694584	7.06875e+07
ILMN_1843642	60332	HS.543048				GATGGCAGAAGAGGGGGTCCCAAGCCTGTGTCGTCCCAGAGAAACAAATA	no matched mRNA	0						bad [no matched mRNA]
ILMN_1794816	60333	CHRNA3	MGC104879	15	-	GCCCCCATGGCCTAATCACCTTTCCAAGGCCCCACCTTCTATCTAAGACA	OK: single match mRNA	1	CHRNA3	CHR15	78887651-78913322	uc002bec.2	CHRNA3	good	CHR15	78887651	78913322	7.89005e+07
ILMN_1669119	60338	LOC728946		17	+	AGACCAGCTTCTGTGGATTTCCTAGCTTCTCAACCGGTGGGACTTGTGAC	OK: single match mRNA	1	KRTAP1-1	CHR17	39196810-39197713	uc002hvw.1		good [no IPA annotation]	CHR17	39196810	39197713	3.91973e+07
ILMN_1715702	60341	LOC653171		6	+	AGGATCGTATCCCACACCAGGACTCTATCCTACTCCTAGTAATCCTTTCT	no matched mRNA	0						bad [no matched mRNA]
ILMN_1886439	60343	HS.582810				TGGTCGCCTTGGGTTTCAGTTTCTCCTCCTCGGTTTTTAGCTCCACGACC	no matched mRNA	0						bad [no matched mRNA]
ILMN_1699251	60347	TMTC1	OLF; FLJ41625; FLJ31400; ARG99	12	-	CCCTTTCCAACAAGCAAGACAAGTCGAGCAATGGGGCCCTCTGTCCACGC	OK: single match RefSeq	2	TMTC1	CHR12	29653758-29937692, 29685500-29935979	uc001rjb.2, uc001rjc.1	TMTC1	good	CHR12	29653758	29937692	29795725
ILMN_1749327	60349	MAPK13	MGC99536; SAPK4; PRKM13; p38delta	6	+	ATCCTTCCTTGGCTCTTTTTAGCTTGTGGCGGCAGTGGGCAGTCCGTGGC	OK: single match RefSeq	2	MAPK13	CHR6	36098261-36107841	uc003olt.2, uc003ols.2	MAPK13	good	CHR6	36098261	36107841	36103051
ILMN_1671819	60356	LOC643906		6	-	CCTTTATCAAATCTTCAATGGAGCTTTTGTGAAGCTGAACAAGGCTTCAA	no matched mRNA	0						bad [no matched mRNA]
ILMN_1891129	60358	HS.340743				GCGGCACAATCTACATTCTTCTCTGCAGAAGATGGATCTTTGCGTAGGCC	no matched mRNA	0					FTX	unsure [no matched mRNA] [IPA annotation]
ILMN_1796430	60360	PSMD3	RPN3; P58; S3	17	+	GCCCAGGGCACTGTCCCCATTTTCCCACACACAGCTCATATGCTGCATTC	OK: single match RefSeq	3	PSMD3	CHR17	38137088-38154212, 38137112-38154212, 38137059-38154212	uc010wen.1, uc010weo.1, uc002htn.1	PSMD3	good	CHR17	38137059	38154212	3.81456e+07
ILMN_1719533	60364	PCDHGB4	PCDH-GAMMA-B4; FIB2; MGC142167; CDH20; MGC138293	5	+	TCCAGTCTCTACCCAACCTAATTATGGAGGACGCCGAGCTGGGAACACAT	OK: common txStart or txEnd	2	PCDHGB4	CHR5	140767451-140892546, 140767451-140769861	uc003lkc.1, uc011dav.1	PCDHGB4	good	CHR5	140767451	140892546	1.4083e+08
ILMN_1671646	60368	LOC646999		7	+	CACCGAAGCAGCCCACGGAGCTCGAGGCGACGCTGCTGAGCCTGGTTCCC	OK: single match mRNA	1	LOC646999	CHR7	39649085-39651687	uc011kbe.1	LOC646999	good	CHR7	39649085	39651687	39650386
ILMN_1809662	60369	LOC440145	MGC150539; FLJ21869	13	-	CCAGAAGCTTTATCATCGGTTATTAAGGAGCTTCGCAAGGCTACTGAAGC	OK: single match mRNA	1	MZT1	CHR13	73282494-73301938	uc001viu.2	MZT1	good	CHR13	73282494	73301938	73292216
ILMN_2054213	60370	MPHOSPH8	TWA3; FLJ35237; HSMPP8; mpp8	13	+	GGACTGGGCGGAGTTCTCTTCAGACCGATTCCTATACTCTCTTTGACAGC	OK: single match mRNA	1	MPHOSPH8	CHR13	20207879-20246638	uc001umh.2	MPHOSPH8	good	CHR13	20207879	20246638	2.02273e+07
ILMN_1834398	60373	HS.571012				CCTAGTTGAAAGTCACTTCTCCTGCTGGTTGTCCAGGAAATCTGGGAGAG	no matched mRNA	0						bad [no matched mRNA]
ILMN_1891845	60376	HS.545342				CAACTTACCTCTTGTTAGATTCATTTAGGCGCAATGTTCTGGACACGCTG	no matched mRNA	0						bad [no matched mRNA]
ILMN_1755694	60377	LY6H				TCCGGACGCACCTGCAGCTCCCCGGGGAGAAGAGGACGCCCCCCATCCGC	OK: single match mRNA	1	LY6H	CHR8	144239331-144241457	uc011lka.1	LY6H	good	CHR8	144239331	144241457	144240394
ILMN_2118201	60382	SPAG11A	HE2	8	+	ACGGTCTGTGGCTCTGACTAAGCCTGGACTGCCTCTCGGCTGTGCTCCGT	OK: single match RefSeq	3	SPAG11A	CHR8	7705401-7721318, 7706212-7721318	uc003wrz.2, uc003wsa.2, uc003wsb.2	SPAG11A	good	CHR8	7705401	7721318	7.71336e+06
ILMN_1774196	60390	URM1	C9orf74; RP11-339B21.4; MGC2668	9	+	CTGGGGAGATACTTGATGGCGCGAATGTCCGTTTTCTCTCCCTTCCCACC	OK: single match RefSeq	3	URM1	CHR9	131133597-131153015	uc004buw.2, uc004buv.2, uc011may.1	URM1 (includes EG:2768949)	good [IPA: "Includes other"]	CHR9	131133597	131153015	131143306
ILMN_1776125	60397	TRK1		11	-	GCATCAGACTTTTAATCTGAGGGTCCAGGGTTCAAGTCCCTGTTCGGGCG	no matched mRNA	0					TRNAK1	unsure [no matched mRNA] [IPA annotation]
ILMN_1800179	60398	KCNJ4	IRK3; MGC142068; MGC142066; Kir2.3; HRK1; HIRK2; HIR	22	-	TGCCCTCTTTGCTCTCAGAACCTTGGGGAAGGTGGCTGGACTGCTGGGCG	OK: common txStart or txEnd	2	KCNJ4	CHR22	38822332-38840033, 38822332-38851203	uc003avs.1, uc003avt.1	KCNJ4	good	CHR22	38822332	38851203	3.88368e+07
ILMN_1751378	60400	RARS	ArgRS; DALRD1; MGC8641	5	+	TGTGGCGTATGCTGCTATGTGAAGCAGTAGCTGCTGTCATGGCCAAGGGG	OK: single match RefSeq	2	RARS	CHR5	167913462-167946307	uc011deo.1, uc003lzx.2	RARS	good	CHR5	167913462	167946307	1.6793e+08
ILMN_1795312	60402	LOC646734		9	+	AGTGTTACAGCTCGATTAGAGAAACGTGCGGACCCAAAGAGCGTGGGGCG	no matched mRNA	0						bad [no matched mRNA]
ILMN_1653718	60403	ZFAND2B		2	+	GCCAGGCCCTACTCTTAGCCCCTTCATCATGTCATCTCCCTTATGCTGGA	OK: single match RefSeq	6	ZFAND2B	CHR2	220071537-220074369, 220071950-220074369, 220071537-220074328, 220071528-220074369, 220071528-220074328	uc002vka.2, uc002vkb.1, uc002vjy.1, uc010fwd.1, uc002vjz.1, uc010zkt.1	ZFAND2B	good	CHR2	220071528	220074369	2.20073e+08
ILMN_1718990	60408	NFRKB	DKFZp547B2013	11	-	CCCTGCATCCCATCTCCAACAGGGAACAGCTTCTGGCTCCTCCAAAGCAG	OK: common txStart or txEnd	4	NFRKB	CHR11	129733670-129765490, 129733670-129744811, 129733670-129762904	uc001qfi.2, uc001qfh.2, uc009zcr.2, uc001qfg.2	NFRKB	good	CHR11	129733670	129765490	129749580
ILMN_1725098	60411	RTN4RL2	NGRH1; NgR2	11	+	GCCCCCAGCCGATCCCTCCACCCTCTACCGAGATCTGCCTGCCGAAGACT	OK: single match mRNA	1	RTN4RL2	CHR11	57228338-57244383	uc010rjt.1	RTN4RL2	good	CHR11	57228338	57244383	5.72364e+07
ILMN_1655913	60427	NUCB2	NEFA	11	+	TCAACTGGAGGCTCAGAAGCTGGAATATCATCAGGTCATACAGCAGATGG	OK: single match RefSeq	4	NUCB2	CHR11	17298285-17353069, 17316870-17353069, 17336927-17352601, 17336927-17371521	uc001mmw.2, uc009ygz.2, uc009yha.2, uc001mmx.3	NUCB2	good	CHR11	17298285	17371521	17334903
ILMN_1894259	60431	HS.549921				GCTCAGTTTGATAAAAGCTTGTGACAGCAGAAGCCACGGGGCCCAAGGCC	no matched mRNA	0						bad [no matched mRNA]
ILMN_1818872	60433	HS.163346				GCTCCTCAAGGACACACCCTGTGTGAGGAATAAGCAGGGTTTCTACCAAG	no matched mRNA	0						bad [no matched mRNA]
ILMN_1838645	60435	HS.550384				GGACAGCTGCATAGCCAGTCTTCTGTCAGAGTGCAGAGGCACAACCATGC	no matched mRNA	0						bad [no matched mRNA]
ILMN_1684391	60437	PLOD1	LLH; PLOD; LH	1	+	CCTGTCCTGGATGCCTCTGAAGAGAGGGACAGACCGTCAGAAACTGGAGA	OK: single match RefSeq	2	PLOD1	CHR1	11994745-12035593	uc010obb.1, uc001atm.2	PLOD1	good	CHR1	11994745	12035593	12015169
ILMN_1656615	60438	FLJ20397				CAGCTTTGCTGCAGTTTTCCTGCTCGATGTGTGCTGCTGGTGAGGCCACC	no matched mRNA	0					HEATR2	unsure [no matched mRNA] [IPA annotation]
ILMN_1668554	60440	LOC642772		16	-	GCCCCGCAGGACCACGGGGTCACAGCTCCATACAGAAGCCTCCTAGTAAT	no matched mRNA	0						bad [no matched mRNA]
ILMN_1850795	60441	HS.156568				CCTCGGGGCAGGTTCTGAGGGAGAATGTACAACTTTATTTTGATGGCAGG	no matched mRNA	0						bad [no matched mRNA]
ILMN_1659199	60445	GRIN1	NMDAR1; NMDA1; NR1	9	+	TAGGGCTATCACCTCCACCCTGGCTTCCAGCTTCAAGAGGCGTAGGTCCT	OK: single match RefSeq	4	GRIN1	CHR9	140033608-140063207, 140033608-140059874	uc004clk.2, uc004clj.1, uc004cli.1, uc004cln.2	GRIN1	good	CHR9	140033608	140063207	1.40048e+08
ILMN_1788232	60446	FGF20		8	-	GAATTCATCAGTGTGGCAGTGGGACTGGTCAGTATTAGAGGTGTGGACAG	OK: single match RefSeq	2	FGF20	CHR8	16850333-16859674, 16850333-16859565	uc003wxc.1, uc010lsv.1	FGF20	good	CHR8	16850333	16859674	1.6855e+07
ILMN_1668541	60451	LOC641815				TGTTGTTGTTCCCTGCCACATTGATGAGGTGGATACATATTCAGAAGGTG	no matched mRNA	0						bad [no matched mRNA]
ILMN_1682015	60452	GAL	GALN; GMAP; GLNN; MGC40167	11	+	TGAGTTTCTGTCTTTCTTGCATCTCAAAGAGGCCGGTGCCCTCGACCGCC	OK: single match mRNA	1	GAL	CHR11	68451982-68458642	uc001oob.2	GAL	good	CHR11	68451982	68458642	68455312
ILMN_1660170	60458	LOC650013				AGTGTTACAGCTCGATTAGAGAAACGTGCGGACCCAAAGAGCGTGCGGCG	no matched mRNA	0						bad [no matched mRNA]
ILMN_2088847	60463	OTUD5	MGC104871; DUBA; DKFZp761A052	X	-	TGGGGCATGGAGGAGGGTGCAAAGATATGGGTTGCTGTCTTCTGGCCTCC	OK: common txStart or txEnd	4	OTUD5	CHRX	48779304-48814893, 48779304-48814893, 48779304-48815648, 48779304-48814893	uc004dlt.3, uc004dlv.2, uc011mmp.1, uc004dlu.2	OTUD5	good	CHRX	48779304	48815648	48797476
ILMN_1662008	60465	CDAN1				TGCAGGAGATGGGTACCACGAAGGCTCTGGGGAGTCAGTCATTCGAGCTC	no matched mRNA	0					CDAN1	unsure [no matched mRNA] [IPA annotation]
ILMN_1898253	60468	HS.540475				CGTCAAGACATTTCTGCCCAGGGGAGGTGGTAACAGTCTCTAAGATCCCT	no matched mRNA	0						bad [no matched mRNA]
ILMN_1720771	60470	STX11	FHL4; HLH4; HPLH4	6	+	TCCCTGGTTCTGTTCCATTTTGAGCGAAATTGGCCTTGGGAAAAACCACG	OK: single match mRNA	1	STX11	CHR6	144471653-144513075	uc003qks.3	STX11	good	CHR6	144471653	144513075	144492364
ILMN_1742549	60471	LOC649926				CCCTTAAAAAAGACAAGATTAGGAACAACGGCTGGCAAGAGAGGAGGGGA	no matched mRNA	0					DLGAP1	unsure [no matched mRNA] [IPA annotation]
ILMN_1879135	60475	HS.555208				CAGGAAGATGATGGGGACTGGAGTAAGACAGGCAATGAGGCAAGGAAGGG	no matched mRNA	0						bad [no matched mRNA]
ILMN_1885116	60477	HS.136345				GGAGAATTTGGATGCCTTTCAGGGAACAACAGGGAAACCCCCTCACCTTC	no matched mRNA	0						bad [no matched mRNA]
ILMN_1679910	60482	LOC729759		1	+	GGTAGATAATGGTGGTGATTCTATTTCTTGTGAAAGTCCACTTACTCTAG	no matched mRNA	0					OR4F16 (includes others)	unsure [no matched mRNA] [IPA annotation]
ILMN_1783705	60484	LOC643226				GAGGCAGGGACCAGCACGATAGACCTTTGGTGGAGGCAGAAAGCACATTC	no matched mRNA	0					GRXCR2	unsure [no matched mRNA] [IPA annotation]
ILMN_1846430	60487	HS.423734				TCTTCGGCAATGCGGGCGTGACTTGGCGGGATGTCGgtgtttgtgtttgc	OK: single match mRNA	1	LOC100128239	CHR11	133902166-133911236	uc001qha.1	LOC100128239	good	CHR11	133902166	133911236	133906701
ILMN_2221808	60491	DGCR5	KIAA1647	22	+	AGCCACACGGCCAGCTTCGAGGTGCTCATGGACGTCTCCAGGTGTGAGAT	OK: single match mRNA	1	DGCR5	CHR22	18958026-18982141	uc002zom.1	DGCR5	good	CHR22	18958026	18982141	1.89701e+07
ILMN_1907971	60494	HS.116161				TCTGGGCAGTGGGAACATCATGGACAGAAGCCTGAATGCAGCGGAGAGAC	no matched mRNA	0						bad [no matched mRNA]
ILMN_1797534	60500	RIOK1	FLJ30006; MGC12903; AD034; bA288G3.1	6	+	CACCCACAGTTCAGCTGGCTGTTGATTTTCACTGCAACTCTGCCTTTGTG	OK: common txStart or txEnd	2	RIOK1	CHR6	7390061-7418268, 7402879-7418268	uc003mxn.2, uc003mxo.2	RIOK1	good	CHR6	7390061	7418268	7.40416e+06
ILMN_2144574	60504	CTBS	CTB	1	-	ACCATTGCAAAAGTCCCTTTCCGGGGGGCTCCTTGTAGTGACGCTGCAGG	OK: single match RefSeq	4	CTBS	CHR1	85018803-85040113, 85018803-85040163	uc001dkc.2, uc001dkd.2, uc001dkb.2, uc001dka.2	CTBS	good	CHR1	85018803	85040163	85029483
ILMN_1681643	60520	PCP4L1		1	+	CCCGAGGGCCACTCGCCTCACCTGTGCGTGCAGCGCCTCGCGCGCCCTGT	OK: single match mRNA	1	PCP4L1	CHR1	161228516-161255239	uc001gad.2	PCP4L1	good	CHR1	161228516	161255239	1.61242e+08
ILMN_1790029	60521	P2RY6	P2Y6; MGC15335	11	+	CCCACAGGATGAGGGGCTGGTTTTCAGATGAGTTTTCTGCTTGCCTGTCA	OK: single match mRNA	1	P2RY6	CHR11	72980938-73009656	uc001otq.2	P2RY6	good	CHR11	72980938	73009656	72995297
ILMN_1821397	60523	HS.126889				CACCTTGTTGCTGGGGTACCTTCTTCAGGGTACATCTAAACACAGTGGCC	no matched mRNA	0						bad [no matched mRNA]
ILMN_1727315	60524	DENND1A	RP11-230L22.3; FLJ38464; KIAA1608; FAM31A	9	-	AGAAAAGCATTACCCATTTTGCGGCCAAGTTCCCGACGAGAGGCTGGACC	OK: single match RefSeq	2	DENND1A	CHR9	126163869-126692417	uc004bob.1, uc004boa.1	DENND1A	good	CHR9	126163869	126692417	126428143
ILMN_1784113	60537	NAT14	KLP1	19	+	CTGGGACCTGGATTGGGTCAGATGCCTGTCCTTGGAGGGGACAAGGTTGA	OK: single match mRNA	1	NAT14	CHR19	55996593-55998935	uc002qle.1	NAT14	good	CHR19	55996593	55998935	55997764
ILMN_1867352	60543	HS.545397				GGCAGAATGTGTCTTGGGGAAAGGGAGTGGGGCAGATAGGCACATCCCAG	no matched mRNA	0						bad [no matched mRNA]
ILMN_1722450	60544	NSUN5B	WBSCR20B; MGC129801	7	+	CGGGGCGGGGAAGTGAACCCCGACGGTCAGCGCTTTGTCATCTGGTTTCA	unknown	3	TRIM74;NA	CHR7	75024902-75040277, 75039645-75046065, 72424049-72439870	uc010ldc.2, uc003ude.1, uc010lao.2	NSUN5P1	unsure [differs from IPA annotation]	CHR7	72424049	75046065	73735057
ILMN_1885940	60546	HS.581868				GCGGAGCTGCATGTCCAGGAGGAAGGGAGGAATAGATTCTGGTTAACAGC	no matched mRNA	0						bad [no matched mRNA]
ILMN_2342851	60551	ARHGAP8	PP610; FLJ20185; BPGAP1	22	+	GTGCTGGGTGCAGTGAGGAAGAGGCCCTCGGTGGTGCCCATGGCTGGCCA	unknown	10	ARHGAP8;PRR5-ARHGAP8	CHR22	45182336-45258662, 45148437-45258662, 45148437-45246843, 45098082-45258662, 45098371-45258662, 45121123-45205681, 45121123-45258662	uc003bfl.2, uc010gzv.2, uc003bfi.2, uc003bfd.2, uc011aqi.1, uc003bfk.2, uc003bfg.1, uc003bfj.2, uc003bfc.2, uc011aqj.1	ARHGAP8/PRR5-ARHGAP8	unsure [differs from IPA annotation]	CHR22	45098082	45258662	45178372
ILMN_1751452	60553	NDFIP1	N4WBP5; MGC10924	5	+	TTCTCAGTTGAATGCACCAACTGGTTTGAGTCCTGTGAGCATTCAGTCAG	OK: single match mRNA	1	NDFIP1	CHR5	141488323-141534006	uc003lmi.3	NDFIP1	good	CHR5	141488323	141534006	1.41511e+08
ILMN_2117623	60554	PLXNC1	CD232; VESPR; PLXN-C1	12	+	GGTTCCACTTTGGGCACTGTCTTTTTAAGAGACCAAGGCACATGCACAGC	OK: single match RefSeq	3	PLXNC1	CHR12	94656296-94699224, 94648303-94699224, 94542498-94699224	uc009zsv.2, uc010sut.1, uc001tdc.2	PLXNC1	good	CHR12	94542498	94699224	94620861
ILMN_1889137	60561	HS.565875				GGGGTGACTGGCTTTGTAGAAATAATTAGGGAGGATTCCCTTCACCTGGA	no matched mRNA	0						bad [no matched mRNA]
ILMN_2202894	60563	F2RL2	PAR3	5	-	GACATTAGTGATTAGACAGGAGGGAAGATATTAGTGATTAGACAGCAGGG	OK: single match RefSeq	2	F2RL2	CHR5	75911307-75919238, 75911307-75919240	uc011csw.1, uc003kem.2	F2RL2	good	CHR5	75911307	75919240	7.59153e+07
ILMN_1656404	60575	ZNF251	FLJ34319	8	-	CAAGTGTGGTACAGAGAACTTGGGCCTGCTGGGGGCGCTTAGCCTTACTC	OK: single match mRNA	1	ZNF251	CHR8	145946294-145980970	uc003zdv.3	ZNF251	good	CHR8	145946294	145980970	145963632
ILMN_1767810	60576	LOC642639		9	-	CCGTTCCTCCCTCTGCGCCTCTGCTGTAGGTAGTAAAGGCTTTCTGCTAG	no matched mRNA	0						bad [no matched mRNA]
ILMN_1876177	60577	HS.584041				AACAGGGAAAAGAAGTGGGACTGGGTGAGGGGAGGAGCAGGACACATCTG	no matched mRNA	0						bad [no matched mRNA]
ILMN_2168079	60593	C11ORF76		11	+	GGCCCTAGAGAGTTCTCTGGTACCCTGGTTTCAGACTTCTAGCCTCCAGA	OK: single match mRNA	1		CHR11	70708894-70711219	uc009yso.1	SHANK2-AS3	good [no Gene name] [IPA annotation]	CHR11	70708894	70711219	7.07101e+07
ILMN_1657619	60594	DNAJB14	PRO34683; EGNR9427; FLJ14281; MGC22187	4	-	ATGCAGCAAAAGTATACCGTGATGATCGACTCCGAAGGAAGGCAGATGCC	OK: single match RefSeq	3	DNAJB14	CHR4	100820711-100867879, 100820711-100851778	uc010ili.2, uc003hvk.2, uc003hvl.2	DNAJB14	good	CHR4	100820711	100867879	100844295
ILMN_2105549	60598	LOC388335		17	-	GTAGTGCCTTCCACAGGTTAGGAGAGTGTAAATGAGTCTGGTAGTTTGTC	OK: single match RefSeq	2	TMEM220	CHR17	10616639-10633646	uc002gmx.2, uc002gmy.2	TMEM220	good	CHR17	10616639	10633646	1.06251e+07
ILMN_1683939	60600	VIPR2	VPAC2; FLJ16511; VPCAP2R	7	-	CAGGCACTGGTTGTTGATGGTCGGTGGTTGGGTGTGGGCAGTCATCAGTC	OK: single match RefSeq	2	VIPR2	CHR7	158820866-158937649	uc010lqx.2, uc003woh.2	VIPR2	good	CHR7	158820866	158937649	1.58879e+08
ILMN_1747442	60601	P4HA1	P4HA; 4-PH alpha-1	10	-	CACCATTTCAAACCCAATAACAGGAGACTTGGAGACGGTACATTACAGAA	OK: single match RefSeq	2	P4HA1	CHR10	74766981-74856732	uc010qka.1, uc001jtg.2	P4HA1	good	CHR10	74766981	74856732	7.48119e+07
ILMN_1669631	60603	GLRB		4	+	GCCTCCCCCTGCGAAACCTGTTATTCCAACAGCAGCAAAGCGAATTGATC	OK: single match mRNA	1	GLRB	CHR4	157997276-158093242	uc003ipj.2	GLRB	good	CHR4	157997276	158093242	158045259
ILMN_1705447	60609	AFG3L1	FLJ45200; AFG3	16	+	CGGGGATGACTCTGATTGTCCTTCAGCAGGGATGAGTCTGTTTTGCTCCG	OK: single match RefSeq	6	AFG3L1P	CHR16	90038987-90063028, 90046649-90063028, 90056739-90063028	uc002fpu.1, uc002fqa.1, uc002fqc.1, uc002fpv.1, uc002fpw.1, uc002fpt.1	AFG3L1P	good	CHR16	90038987	90063028	9.0051e+07
ILMN_1817370	60612	HS.543728				TTCTTAGTTATGCAGCTCAAATGCAGTGGTCGTGCTGGAGCTCAGGCCTC	no matched mRNA	0						bad [no matched mRNA]
ILMN_1908952	60615	HS.561385				GCCGGAATAGCCAATACAATTTAGGAAACAACACAGTTGGAAGACTCAAC	no matched mRNA	0						bad [no matched mRNA]
ILMN_2055781	60619	KLRF1	MGC119907; CLEC5C; MGC119908; MGC119909	12	+	ACTTTGTTTCCAGGCTTTTGCTACTCTTCACTCAGCTACAATAAACATCC	OK: single match RefSeq	7	KLRF1	CHR12	9980076-9997601	uc001qwm.2, uc009zgy.2, uc009zgx.2, uc009zgz.2, uc010sgw.1, uc009zha.2, uc009zgw.2	KLRF1	good	CHR12	9980076	9997601	9.98884e+06
ILMN_1743654	60626	OR2A25	OR2A25P; OR2A27; OR2A24P	7	+	TTCTATGTGCCATTCTAAAGATCCAGTCAGGAGAGGGGTGCCAGAAAGCC	OK: single match mRNA	1	OR2A25	CHR7	143771312-143772244	uc011ktx.1	OR2A25	good	CHR7	143771312	143772244	143771778
ILMN_1766637	60630	GLA	GALA	X	-	CCATCGCAGTTGCTTCCCTGGGTAAAGGAGTGGCCTGTAATCCTGCCTGC	OK: single match mRNA	1	GLA	CHRX	100652778-100663001	uc004ehl.1	GLA	good	CHRX	100652778	100663001	1.00658e+08
ILMN_1751492	60634	FAM18B	NPD008; YDR084C; FLJ46240; CGI-148	17	+	AGGTGCCAACCTGTATGGTTACATCAGGTGTAAGGTGCGCAGCAGAAAGC	unknown	4	FAM18B1;NA;FAM18B2	CHR17	18684581-18710026, 15339337-15466945, 18692651-18710026, 15440293-15466945	uc002gum.2, uc010vvw.1, uc002gun.2, uc010cor.2	FAM18B1	unsure [differs from IPA annotation]	CHR17	15339337	18710026	1.70247e+07
ILMN_1652913	60639	EZH2	EZH1; ENX-1; MGC9169; KMT6	7	-	TGCAGTTGCTTCAGTACCCATAATGTATTCTTGGTCTCCCCTACAGCAGA	OK: single match RefSeq	6	EZH2	CHR7	148513775-148581414, 148504474-148581414, 148504474-148580601, 148514968-148581414	uc011kui.1, uc003wfb.1, uc011kug.1, uc011kuj.1, uc011kuh.1, uc003wfd.1	EZH2	good	CHR7	148504474	148581414	148542944
ILMN_1897387	60646	HS.334146				ACCTTTAAGATCCCCGGCGGTAGGCCCTGGAAGCTCCCCTTCGGCGGTCT	no matched mRNA	0						bad [no matched mRNA]
ILMN_1749662	60647	GPX1	MGC14399; GSHPX1; MGC88245	3	-	CTACGCAGGTACAGCCGCCGCTTCCAGACCATTGACATCGAGCCTGACAT	OK: single match RefSeq	2	GPX1	CHR3	49394610-49395791	uc011bcm.1, uc011bcl.1	GPX1 (includes EG:14775)	good [IPA: "Includes other"]	CHR3	49394610	49395791	4.93952e+07
ILMN_1677509	60653	PRR7	MGC10772	5	+	ACGGAGCTTGGCGTCTGCCGGTCTCCATCCCCTTGTTCGGGAGGACTACA	OK: single match RefSeq	3	PRR7	CHR5	176873795-176883283, 176875334-176883283	uc003mgu.1, uc003mgv.1, uc003mgw.1	PRR7	good	CHR5	176873795	176883283	176878539
ILMN_1707292	60661	C17ORF67		17	-	GGCTGCCTGCCCTAAGGAATTTGGGGAATCCTTGTTCAGAGTAGTGAAGC	OK: single match RefSeq	2	C17ORF67	CHR17	54869274-54911256, 54869274-54893371	uc002iuq.2, uc010dci.2	C17orf67	good	CHR17	54869274	54911256	54890265
ILMN_1657948	60669	LOC649317				GGGCACCTTACAGAGCTGGTTGGCTCCTTGGCCCTCACCTTATTTTTTAA	no matched mRNA	0					C11orf95	unsure [no matched mRNA] [IPA annotation]
ILMN_1723962	60670	LXN	TCI; ECI	3	-	GAGATTATTCCCTGGCAAATGCAAGTTCTCTGGCATCCACAATACGGCAC	OK: single match mRNA	1	LXN	CHR3	158384203-158390482	uc003fch.2	LXN	good	CHR3	158384203	158390482	1.58387e+08
ILMN_1755303	60672	ZNF217	ZABC1	20	-	GCTCCTGTGTTACAAGGGAGAACTCATTTGAGATCAGTCTGTTGGCATTG	OK: single match mRNA	1	ZNF217	CHR20	52183611-52199707	uc002xwq.3	ZNF217	good	CHR20	52183611	52199707	52191659
ILMN_1802743	60673	MLL2	ALR; MLL4; AAD10	12	-	CGGAACGAGGTGGCCAACCGGCGGGAGAAAATCTACGAAGAGCAGAATCG	OK: single match mRNA	1	MLL2	CHR12	49412761-49449107	uc001rta.3	MLL2	good	CHR12	49412761	49449107	49430934
ILMN_1743797	60674	LOC652102				TGGACCTGGAGGGTCTTCTGCTTGCTGGCTGTAGCTCCAGGTGCTCACTC	no matched mRNA	0						bad [no matched mRNA]
ILMN_1659905	60681	FKBP10	FLJ22041; hFKBP65; FKBP65	17	+	CCTTCCTCCCCAATCCTGACTGGCTCCTAGGGAAGGGGAAGGCTCCTGGA	OK: single match RefSeq	2	FKBP10	CHR17	39975461-39979469, 39968961-39979469	uc002hxw.1, uc002hxv.2	FKBP10	good	CHR17	39968961	39979469	39974215
ILMN_1766542	60682	LOC641705		1	+	CCGGAGACCCCTGGAATTTAAATCATTAGCACCGCGCCCTTCCCCGAAGA	no matched mRNA	0						bad [no matched mRNA]
ILMN_1899221	60687	HS.542360				TAAGTGGGCTTGTGTTCAGGCTCTGTGGGACTCCCTACCCCACTGGGTCA	no matched mRNA	0						bad [no matched mRNA]
ILMN_1755321	60689	AAAS	ADRACALA; AAASb; DKFZp586G1624; GL003; ADRACALIN; AAA	12	-	CATGACCTGCCCCTCTTTACTGAGACATCCCCAACCTCTGCCCCTTGGGA	OK: single match RefSeq	2	AAAS	CHR12	53701240-53715412	uc001scr.3, uc001scs.3	AAAS	good	CHR12	53701240	53715412	53708326
ILMN_1701776	60692	OR1D4	OR17-30; MGC125396	17	-	ATGTACATCCTGCTGTGGCTGGCATGTTCCAACACCCACATCATTCACAC	unknown	2		CHR17	2965963-2966955, 3143916-3144906	uc010vra.1, uc002fvf.2	OR1D4	good [no Gene name] [IPA annotation]	CHR17	2965963	3144906	3.05543e+06
ILMN_1652540	60703	RELL2	RELL2; FLJ90583; C5orf16	5	+	ACCACAGGGAGCAGGGAGTATGTGAGTCTCCTTCATTGTGCTGATGGACT	OK: single match RefSeq	3	RELL2	CHR5	141016578-141020630, 141016516-141020630	uc003llg.2, uc003llh.2, uc003lli.2	RELL2	good	CHR5	141016516	141020630	141018573
ILMN_2380850	60706	SDCCAG3	NY-CO-3	9	-	TTGATCGCAAGAGTCCAGTGTCGTGCCCTCAGCCAGTTCTTGGCCACCAC	OK: single match RefSeq	3	SDCCAG3	CHR9	139296374-139305054	uc004chi.2, uc004chk.2, uc004chj.2	SDCCAG3	good	CHR9	139296374	139305054	139300714
ILMN_2312732	60707	DPP8	FLJ20283; MGC26191; MSTP141; FLJ14920; DPRP1; DP8	15	-	TGGGTCACCCTGACCAGAATGAACAGGGCTATTACTTAGGATCTGTGGCC	unknown	10	DPP8	CHR15	65737998-65810035, 65737998-65809609, 65744297-65782637, 65737998-65810035, 65737998-65759561, 65737998-65809608, 65739021-65799704	uc002aoz.2, uc010uiv.1, uc010bhj.2, uc010bhk.1, uc002aoy.2, uc010bhi.2, uc002aow.2, uc002aov.2, uc002apa.2, uc002aox.2	DPP8	good	CHR15	65737998	65810035	6.5774e+07
ILMN_1844004	60711	HS.120542				TGCAAGATGTTCAGAAAGTGAGAGTCCCACGGAGAAACTGTCCTCCAACG	no matched mRNA	0						bad [no matched mRNA]
ILMN_1780334	60719	KCNJ2	IRK1; HHBIRK1; SQT3; HHIRK1; KIR2.1; LQT7	17	+	GTGTGGCATAGCTACCTGCCCATCCCCAACCCTCAGCAAAGTAGAATCTC	OK: single match RefSeq	2	KCNJ2	CHR17	68165675-68176181, 68164813-68176181	uc002jir.2, uc010dfg.2	KCNJ2	good	CHR17	68164813	68176181	68170497
ILMN_1705991	60722	GUSBL1	bA239L20.5; SMAC3L; bGLU-Lp; b55C20.1; GUSBP4; bA239L20.1; SMAC3L2; SMA3-L; GUSBP2	6	-	TGGTGATTGCTCACACCAAAGCCTTGGACCCCTCCCAGCCTGTGACCTTT	different chromosomes	31	LOC100170939;GUSBP4;NA;GUSBP3;GUSBP1;GUSBP2	CHR5;CHR6	69434953-69517842, 69422176-69881629, 58250694-58287724, 69140556-69275148, 68921202-69006272, 68936018-69586092, 69697279-70092798, 21341941-21544886, 69790941-69881629, 69497638-69851200, 69777166-69881629, 69497638-69554864, 69423289-69521622, 70500092-70516131, 69170990-70092798, 70422488-70585523, 69517757-69812309, 69140556-69416666, 69140556-69217749, 70015685-70291803, 69199602-69770097, …	uc003jyo.1, uc010ixu.2, uc011dxq.1, uc011crg.1, uc003jxd.3, uc003jxm.2, uc011cro.1, uc011cnn.1, uc010iyc.2, uc003jyr.1, uc003jzj.2, uc003jyp.1, uc003jyl.2, uc003jxc.3, uc011crw.1, uc011crh.1, uc010iyn.2, uc011crn.1, uc003jxp.3, uc011crf.1, uc010iyh.1, uc011crl.1, uc010iub.2, uc003nim.2, uc011crv.1, uc010ixn.2, uc003jys.2, uc011crx.1, uc003jzx.2, uc003jzw.2, uc011dxp.1	GUSBP2	unsure [>1 matched chromosome] [IPA annotation]
ILMN_1842740	60730	HS.568640				GGAACAGGAAACTCCTTAAGATTCTCTCCTCTGCGAATATGGATGCTCCC	no matched mRNA	0					CCDC30	unsure [no matched mRNA] [IPA annotation]
ILMN_1680730	60735	GGTLC1	dJ831C21.2; MGC50550	20	-	CGTCCTCGTCCAGCCGCCAACTCGGCCAAAGGCGAAGCCAGCAGTTTCTT	OK: single match mRNA	1	GGTLC1	CHR20	23965690-23969416	uc002wtu.2	GGTLC1	good	CHR20	23965690	23969416	23967553
ILMN_1719393	60736	TRHR	MGC141920	8	+	AGGAAGCAGGTCACCAAGATGCTGGCAGTGGTTGTAATTCTGTTTGCCCT	OK: single match mRNA	1	TRHR	CHR8	110099725-110131810	uc003ymz.3	TRHR	good	CHR8	110099725	110131810	1.10116e+08
ILMN_1888658	60739	HS.130260				CAACTCGAGAAGTCATCCTGTGTGGGGAGAGTGGGTATCACATGAAACTC	no matched mRNA	0						bad [no matched mRNA]
ILMN_1702712	60743	TRIM55	MURF-2; RNF29	8	+	TGGTGACACTTTCATGGTCCAGAAAGCTGAAGGCCTGGGCATCTCTTGTG	OK: single match RefSeq	4	TRIM55	CHR8	67039277-67087716	uc003xvx.2, uc003xvu.2, uc003xvv.2, uc003xvw.2	TRIM55	good	CHR8	67039277	67087716	6.70635e+07
ILMN_2088825	60746	CENTB2	KIAA0041; CNT-B2; ACAP2	3	-	TCCCCACCCTCCATTTTTTGGATATTAAACAGGGAAAGCTTGCTACATTA	OK: single match mRNA	1	ACAP2	CHR3	194995474-195163817	uc003fun.3	ACAP2	good	CHR3	194995474	195163817	1.9508e+08
ILMN_1823746	60747	HS.557940				CTTGAAGGGTTCAGGGCAGTAGGCCACGGTGCTGGGCTCCCCACAGATCT	no matched mRNA	0						bad [no matched mRNA]
ILMN_1735439	60754	FTHL17		X	-	TGAGTACCTGTTCGACAAGCTCACCCTGGGCGGCCGCGTCAAAGAGACTT	OK: single match mRNA	1	FTHL17	CHRX	31089357-31090170	uc004dcl.1	FTHL17	good	CHRX	31089357	31090170	3.10898e+07
ILMN_1702972	60762	GJA5	CX40; MGC11185	1	-	GAAGAAGCAGCCAGAGTGTGAAGAAGCCCACGGAAGGAAAGTCCAGGGAG	OK: single match mRNA	1	GJA5	CHR1	147228331-147245484	uc001ept.1	GJA5	good	CHR1	147228331	147245484	1.47237e+08
ILMN_1693438	60768	FBXL12	Fbl12; FLJ20188	19	-	AGGGGCACCTGAGGGTCTGAGCCCCCTTATGAGTACCCAAGAAGGACTGT	OK: single match RefSeq	5	FBXL12	CHR19	9920944-9929731, 9920944-9938492, 9920944-9929505, 9920944-9929752	uc002mmf.2, uc002mme.2, uc002mmh.2, uc002mmd.2, uc002mmg.2	FBXL12	good	CHR19	9920944	9938492	9929718
ILMN_1796642	70008	NCF2	p67phox; NOXA2; P67-PHOX	1	-	GGGGAGAGGAAAAGTGGATGGAAGTGTCTGGAAAGGGCACGAGAGAGTCT	OK: common txStart or txEnd	4	NCF2	CHR1	183524697-183559739, 183524697-183560046	uc001gqj.3, uc001gqk.3, uc010pod.1, uc010poe.1	NCF2	good	CHR1	183524697	183560046	1.83542e+08
ILMN_1752107	70010	MIB2				AGATGGGCCTGCTCCCACCTGGCCTACAGCCTTTTTCCTGGTTCACGGAA	no matched mRNA	0					MIB2	unsure [no matched mRNA] [IPA annotation]
ILMN_1711270	70019	SFRS14	DKFZp779L2418	19	-	GGACAACAGGCATCTGGAAGTGCTCTCTCGCCACTCTGGGTGCTTTACTG	OK: single match mRNA	1	SUGP2	CHR19	19101696-19144380	uc002nkx.2	SUGP2	good	CHR19	19101696	19144380	19123038
ILMN_1728098	70021	LOC653080		8	+	CCAACAGTGATGGCCCGCCGGCGCCGCGCTCGAATTTTCGCTGGGCCTCA	no matched mRNA	0						bad [no matched mRNA]
ILMN_1692365	70025	KCTD1	C18orf5	18	-	AAACACGGGTGACAGCCGCAGTTGGTGCTGTGAAAGTGGCGAGAAGTGTC	no matched mRNA	0					KCTD1	unsure [no matched mRNA] [IPA annotation]
ILMN_1810875	70026	SYNGR1	MGC:1939	22	+	CAACCAGTGGCAGGTCTCCAAGCCCAAGGACAACCCACTGAACGAAGGGA	unknown	5	TAB1;SYNGR1	CHR22	39745953-39827885, 39745953-39774393, 39760174-39774393, 39745953-39781591	uc003axr.2, uc003axp.3, uc003axs.3, uc003axq.3, uc003axo.3	SYNGR1	unsure [differs from IPA annotation]	CHR22	39745953	39827885	39786919
ILMN_1751127	70035	ZFP42	REX1; ZNF754	4	+	GCACCACTGTACTCCAGACTGGATAACAGCAAGAGCCCATCTTTTAAAAA	OK: single match RefSeq	2	ZFP42	CHR4	188916924-188926199	uc003izi.1, uc003izh.1	ZFP42	good	CHR4	188916924	188926199	1.88922e+08
ILMN_1774974	70037	CLUAP1	FLJ13297; KIAA0643	16	+	CAGCCAGGCAGCTTGCGTCTGAAATCACCTCCAAAGGAGCATCTCTGTAT	OK: common txStart or txEnd	3	CLUAP1	CHR16	3550962-3587669, 3550962-3586825	uc002cvl.1, uc002cvk.1, uc002cvj.1	CLUAP1	good	CHR16	3550962	3587669	3.56932e+06
ILMN_1841945	70039	HS.562084				GCTGGGACAAGGAAAACCATGATGATCCTGGAAAATCCTATGGTGCCAGA	no matched mRNA	0						bad [no matched mRNA]
ILMN_1875919	70040	HS.565921				GAGACGAGAGAGAAAGGAGTAACAGAGAGGGCACTGGTCTAAGAGGCTGC	no matched mRNA	0						bad [no matched mRNA]
ILMN_1671742	70041	UPF3A	UPF3; RENT3A; HUPF3A	13	+	GCCTAGAATATCCTGCAGTGGTAGAGTTTGCTCCATTCCAGAAGATAGCC	OK: single match RefSeq	4	UPF3A	CHR13	115051455-115071281, 115047077-115071281, 115051776-115071281	uc001vut.2, uc001vup.2, uc001vur.2, uc001vuu.2	UPF3A	good	CHR13	115047077	115071281	115059179
ILMN_2206716	70044	JTB	B PAR; PAR; HJTB; hJT; HSPC222	1	-	TTGGAAGTTCGAAGGGGCTGTCGTGTGTGTGGCCCTGATCTTCGCTTGTC	OK: single match mRNA	1	JTB	CHR1	153946746-153950451	uc001fds.2	JTB	good	CHR1	153946746	153950451	1.53949e+08
ILMN_1902080	70047	HS.559957				TTCAGACTACCCAGATTCCAAGCATTCAATAGCCACGTGAGGCTAGTGAC	no matched mRNA	0						bad [no matched mRNA]
ILMN_1727205	70048	ARHGEF10L	FLJ10521; KIAA1626; RP11-473A10.1; GrinchGEF	1	+	GTGTTTTGGGGAGGAGTTTTAGGGCTTGGGGAGAGGGAGGACACATCTGG	OK: single match RefSeq	8	ARHGEF10L	CHR1	17907047-18024369, 17944810-18024369, 17866329-18024369, 17952450-18024369, 18020541-18024369, 17941582-18024369	uc001bao.2, uc001bap.2, uc001bar.2, uc001ban.2, uc010ocs.1, uc009vpf.2, uc001bas.2, uc001baq.2	ARHGEF10L	good	CHR1	17866329	18024369	17945349
ILMN_1907926	70050	HS.565004				AGAAGATGTGGCCATTGTGAACCAGTTTTAATTTTGACTGGAGAATAAAG	no matched mRNA	0						bad [no matched mRNA]
ILMN_1801098	70053	TSLP		5	+	CTTCTCTCTGACTCTCGACTTGTGTTCCCCGCTCCTCCCTGACCTTCCTC	OK: single match mRNA	1		CHR5	110409025-110413722	uc010jbt.1	TSLP	good [no Gene name] [IPA annotation]	CHR5	110409025	110413722	1.10411e+08
ILMN_1669314	70056	LOC648041				ATCCTCCTACACTTCAGTCAACAGGCTAAGAATGGAGTTACGGTGTTGGC	no matched mRNA	0						bad [no matched mRNA]
ILMN_1897864	70059	HS.260074				GGGACCCTTTTCAATCTATATCAGCTGGGCTCTGGGACTGAATCTCTCAC	OK: common txStart or txEnd	2	CYP19A1	CHR15	51500254-51630795, 51500254-51630795	uc001zza.3, uc001zyz.3	CYP19A1	good	CHR15	51500254	51630795	5.15655e+07
ILMN_1654413	70064	C10ORF108	FLJ38681	10	+	TCTCATCCGTGACCGAGAAACGGAGCTGCAGTGGGAGGCGGGACATGCTG	OK: single match mRNA	1	C10ORF108	CHR10	695887-698588	uc010qab.1	C10orf108	good	CHR10	695887	698588	697238
ILMN_1809550	70066	LOC401620		X	+	GGAAGGGAATCAGAACTCAAAGTAAGATCAATGTGGCCAGGTGCGGTGGC	no matched mRNA	0						bad [no matched mRNA]
ILMN_1676288	70068	ACBD4	HMFT0700; FLJ90623; FLJ13322	17	+	AGGAGGTTGAGCTCTTGAGCAAGTTGGGACTTGGGCTGGGGCCTGGAAGA	no matched mRNA	0					ACBD4	unsure [no matched mRNA] [IPA annotation]
ILMN_1796490	70070	GRINA	HNRGW; NMDARA1; TMBIM3; MGC99687	8	+	GTGCCACCTCCTGTCTACTCATTGTTGCATGAGCCCTGTCTGCCAGCCCA	OK: single match RefSeq	3	GRINA	CHR8	145064225-145067583, 145065170-145067583	uc003zan.1, uc003zap.1, uc003zao.1	GRINA	good	CHR8	145064225	145067583	145065904
ILMN_1764225	70075	GAGE6		X	+	GTGAAAAGCAATCACAGTGTTAAAAGAAGACACGTTGAAATGATGCAGGC	unknown	25	GAGE12D;GAGE2A;GAGE12J;GAGE4;GAGE10;GAGE8;GAGE2D;GAGE13	CHRX	49315880-49323261, 49296768-49304153, 49334991-49342369, 49197562-49313709, 49325433-49332820, 49306324-49313709, 49178515-49294597, 49216633-49294597, 49160124-49176311, 49207115-49304153, 49354117-49361428, 49344540-49351916, 49189207-49294597, 49197562-49294597, 49216633-49304153, 49227285-49332820, 49189207-49351916, 49207115-49214429, 49188093-49323261, 49188093-49313709	uc004doe.3, uc004doc.3, uc011mnq.1, uc011mns.1, uc004dnr.3, uc004dof.3, uc011mnp.1, uc004dnl.3, uc011mnk.1, uc004dog.3, uc010nir.1, uc004dnv.3, uc004doi.3, uc011mno.1, uc004doh.3, uc011mnf.1, uc004dnq.3, uc004dnz.3, uc011mnm.1, uc004dod.3, uc011mnr.1, uc011mng.1, uc004dnt.3, uc004dnn.3, uc011mne.1	GAGE6	unsure [differs from IPA annotation]	CHRX	49160124	49361428	49260776
ILMN_1825461	70082	HS.561926				GCCATGTTCTCCAAAGAGGCTGCTATGTCTCCTTACCTTGTGCCGCTGCC	no matched mRNA	0						bad [no matched mRNA]
ILMN_1718295	70086	STAC2	24b2; 24b2/STAC2; MGC129694	17	-	CCTCCCCCAAGCTCAGATCCTCCTCTTATGCCCTTGATTGTGCCAGCCCA	OK: single match RefSeq	2	STAC2	CHR17	37366789-37381974	uc010cvt.2, uc002hrs.2	STAC2	good	CHR17	37366789	37381974	3.73744e+07
ILMN_1763457	70088	SGCD	SG-delta; SGCDP; CMD1L; MGC22567; 35DAG; SGD; DAGD	5	+	CCTAGAAAATGGCAGAGCTGGAATGTAGGTTTAACTCCTGACCACTATGC	OK: common txStart or txEnd	2	SGCD	CHR5	155753766-156194796, 155753766-156194796	uc003lwd.3, uc003lwc.3	SGCD	good	CHR5	155753766	156194796	155974281
ILMN_1812517	70091	FGF8	HBGF-8; AIGF; MGC149376	10	-	GCCAGACCGCAGAGAGGCTCATCCTGTAGGGCACCCAAAACTCAAGCAAG	OK: common txStart or txEnd	5	FGF8	CHR10	103529886-103535827, 103529886-103535827	uc009xwr.1, uc001kts.1, uc001ktp.1, uc001ktr.1, uc001ktq.1	FGF8	good	CHR10	103529886	103535827	1.03533e+08
ILMN_1699383	70092	POLR2J4	RPB11-phi; MGC13098			TTTTGGAGGTCATGGCGGGAGGATCACCTGAGGCCAGGAGTTTGAGGCCA	no matched mRNA	0					POLR2J4	unsure [no matched mRNA] [IPA annotation]
ILMN_1901068	70093	HS.128325				CAGATGACATGAGCCCTGCTTCCAGGTTGCTGAGAAGGAGCACCTCACAG	no matched mRNA	0						bad [no matched mRNA]
ILMN_1808102	70095	LOC644175		9	-	AGCATGACCCTGTCTGCATGTCGCCTCTCCAGTGTGACCCTATCAAACTT	no matched mRNA	0						bad [no matched mRNA]
ILMN_1843096	70097	HS.49962				CCAGCAGAAAGAGTGCCCATCACCCAACCTGTATTTGCCTGCAGGTGCAT	no matched mRNA	0						bad [no matched mRNA]
ILMN_2133038	70100	UGT3A1	FLJ34658	5	-	TGCCTGAGACCCCTTCCTTAGAGAGCACCTCCTTTGCTGGTCAGACATGG	OK: single match RefSeq	2	UGT3A1	CHR5	35953209-35991499, 35953209-35991707	uc003jjv.1, uc003jjw.1	UGT3A1	good	CHR5	35953209	35991707	35972458
ILMN_1687508	70102	ALDH7A1	ATQ1; PDE; EPD	5	-	GACTGTGACAGTGACTAATCCCCCTATGACCCCAAAGCCCTGATTAAATC	OK: single match RefSeq	4	ALDH7A1	CHR5	125878917-125897175, 125878917-125931082	uc003ktv.2, uc011cxa.1, uc003ktx.2, uc003kty.2	ALDH7A1	good	CHR5	125878917	125931082	1.25905e+08
ILMN_1788841	70110	TCL1A	TCL1	14	-	CGTGCAGCTCAAGGAAAGGCCTGAAAGGAGCCCTTATCTGTGCTCAGGAC	OK: single match RefSeq	2	TCL1A	CHR14	96176304-96180533	uc001yfc.3, uc001yfb.3	TCL1A	good	CHR14	96176304	96180533	9.61784e+07
ILMN_1698191	70112	SCML2		X	-	CCCATCGTTGCTATCACCAGTACCTCTCAGCTTACTCTTCAGGGGATATG	no matched mRNA	0					SCML2	unsure [no matched mRNA] [IPA annotation]
ILMN_1825412	70113	HS.434903				GCTGTATGTTGGTCTTTCCCATGGTGGACACTGGAACTAAAGCTGCAACC	no matched mRNA	0						bad [no matched mRNA]
ILMN_1796377	70114	C14ORF37	c14_5376	14	-	GCTGCTATCAGGCCGTTAGTCCTAGTGTCTGCTGGGTGCTGGGTAGTAGA	OK: single match RefSeq	2	C14ORF37	CHR14	58470808-58618847, 58470808-58764850	uc001xdc.2, uc010tro.1	C14orf37	good	CHR14	58470808	58764850	58617829
ILMN_1831834	70128	HS.362343				CCCCTCAAGGATTCTGTGATTCTAATGTAACAAGGTACACACGCTCTCTC	no matched mRNA	0						bad [no matched mRNA]
ILMN_1656600	70129	LOC643186		21	-	ATTTTACAGACTCACAATCCTACCTGGGCTGATTGTCACCAGCTGCTCAT	no matched mRNA	0						bad [no matched mRNA]
ILMN_1847998	70131	HS.163781				CAGGGTGCCCTCACCATGCTAGCCTCCACTTTCTGGGAAGTATGTGGTTC	no matched mRNA	0						bad [no matched mRNA]
ILMN_1695878	70132	TIGD3		11	+	GTAAGGAGGAGATAGGCACTGAAGACGAGAAGGGGGACAGAGAGGGTGCC	OK: single match mRNA	1	TIGD3	CHR11	65122281-65125080	uc001odo.3	TIGD3	good	CHR11	65122281	65125080	6.51237e+07
ILMN_1841218	70133	HS.575565				GCTATGAAAAGGTGAAGTTTCCCTCCCATTTCTCATTGCTCCAAAGCAGG	no matched mRNA	0						bad [no matched mRNA]
ILMN_1830474	70136	HS.565377				GCCAGCAGGGGGGAAAAATAGTAATCTCCTCGGAGCCATTGTCATTGCTG	no matched mRNA	0						bad [no matched mRNA]
ILMN_1911383	70138	HS.581431				ACCTCTCCACAGAGAATGGTAATGACTGAGAGCCTTGCTTGTCCACCTGG	no matched mRNA	0						bad [no matched mRNA]
ILMN_1786834	70139	PRKX	PKX1			CAAACCTTATGGCCTTGCACCCCGCAGAACAGTCCCTTCCTAATAGCAGG	OK: single match mRNA	1	PRKX	CHRX	3522412-3631661	uc010nde.2	PRKX	good	CHRX	3522412	3631661	3.57704e+06
ILMN_1815320	70142	NR5A1	SF1; FTZ1; ELP; FTZF1; AD4BP; SF-1	9	-	TGAAACATGTGCCCCTGCCAAGGCCGGAGACCCACAGCCCTGAAACGAGA	OK: single match mRNA	1	NR5A1	CHR9	127243514-127269699	uc004boo.1	NR5A1	good	CHR9	127243514	127269699	1.27257e+08
ILMN_1845824	70148	HS.574776				GTGAAGCCATCGGATCATAACACTCGCCTCCCACTGGTGCCCCTACAATC	no matched mRNA	0						bad [no matched mRNA]
ILMN_1667665	70152	C16ORF46	FLJ32702	16	-	CGCTGCCTGCATTGGTCCCTCCTGTCTGAGAAAAACCTGGCGTGCCCTCC	OK: common txStart or txEnd	3	C16ORF46	CHR16	81094585-81110872, 81087102-81110872	uc002fgc.3, uc010chf.2, uc010vno.1	C16orf46	good	CHR16	81087102	81110872	81098987
ILMN_1797701	70154	ZNF214	BAZ1	11	-	CACAGTTCTAATCTTCACATTCATCAGAGGGTCCATACAGGAGAGAAGCC	OK: single match RefSeq	3	ZNF214	CHR11	7020548-7041586	uc009yfh.1, uc001mfa.2, uc010ray.1	ZNF214	good	CHR11	7020548	7041586	7031067
ILMN_1905470	70156	HS.16633				AAGAGATCCATGTTGAGTTGTGGCTGGAGGACCAGACGATTCCAGAACCC	no matched mRNA	0						bad [no matched mRNA]
ILMN_2052891	70161	PKD2	PC2; PKD4; APKD2; MGC138468; MGC138466	4	+	ATTTGAAGTGCAGCTATTATGTGGTATCCATGTGTATCGACCATGTGCCA	OK: single match RefSeq	4	PKD2	CHR4	88973142-88998928, 88928819-88998928, 88964384-88998928	uc011cdh.1, uc003hre.2, uc011cdg.1, uc011cdf.1	PKD2 (includes EG:18764)	good [IPA: "Includes other"]	CHR4	88928819	88998928	8.89639e+07
ILMN_1782331	70162	TDG		12	+	TGAATGAACAGCAAATGCCAGAAGAAGTTCCAGCCCCAGCTCCTGCTCAG	OK: single match RefSeq	3	TDG	CHR12	104359592-104382655, 104359592-104374446	uc009zuk.2, uc010swh.1, uc001tkg.2	TDG	good	CHR12	104359592	104382655	1.04371e+08
ILMN_1842319	70164	HS.123349				TGATAGCATGTGGGGGCCTCAACGTACCTCTTTTGTACTGATCTAGTCAC	no matched mRNA	0						bad [no matched mRNA]
ILMN_1724533	70167	LY96	MD-2	8	+	TGGGAGCCCAGAAGAAATGCTCTTTTGCTTGGAGTTTGTCATCCTACACC	OK: single match mRNA	1	LY96	CHR8	74903586-74941305	uc003yad.2	LY96 (includes EG:17087)	good [IPA: "Includes other"]	CHR8	74903586	74941305	7.49224e+07
ILMN_1728360	70168	MED29	IXL; DKFZp434H247; MED29	19	+	ACTCGGAGGCTGAGAGGTGGGAGGATGCCTTGAGCTTGAGAGGTTGAAGC	OK: single match RefSeq	2	MED29	CHR19	39881962-39891201	uc002olf.2, uc010xux.1	MED29	good	CHR19	39881962	39891201	3.98866e+07
ILMN_1816080	70176	HS.551277				CCCCTAGTCTCAGTCTCTCTACCTCAGAAGAAATGAGGATCCCCTCCTTG	no matched mRNA	0						bad [no matched mRNA]
ILMN_1804327	70181	NAP1L4	MGC4565; hNAP2; NAP2; NAP2L	11	-	GGGCCCCACCATTCATCCTGTCTGAAGGTCCTGGGTTTGGTGTGACCGCT	OK: single match RefSeq	5	NAP1L4	CHR11	2965660-3013607, 2965660-2981139, 2965660-2973999	uc001lxc.2, uc010qxm.1, uc009ydt.2, uc001lxb.2, uc010qxn.1	NAP1L4	good	CHR11	2965660	3013607	2.98963e+06
ILMN_1815619	70184	CDX1	MGC116915	5	+	AGGGAGCCCCCAGAGGACTTTATTCGGACCAAGCAGAGCTCACAGCTGGA	OK: single match mRNA	1	CDX1	CHR5	149546343-149564120	uc003lrq.2	CDX1	good	CHR5	149546343	149564120	1.49555e+08
ILMN_1651624	70187	C6ORF201	dJ1013A10.5; MGC87625	6	+	CCTGGCAGCTTCCTGAACGGACGATGACAAACAACCTCAGCCCATGGTCA	OK: single match RefSeq	3	C6ORF201	CHR6	4079439-4130998, 4087582-4130998	uc003mvz.3, uc003mwa.3, uc003mwb.3	C6orf201	good	CHR6	4079439	4130998	4.10522e+06
ILMN_1703111	70189	BBS7	FLJ10715; BBS2L1	4	-	TCAACTGGCTATTTCCCAAGGATCATGTAAGAGAAGCTGGGCAGAAAGAT	OK: single match mRNA	1	BBS7	CHR4	122748882-122791642	uc003iee.1	BBS7	good	CHR4	122748882	122791642	122770262
ILMN_1915132	70192	HS.576302				GTGGACACTGCGGGATGGCCTGACCTCGGCTCTGCATTTTCACTTCTCTT	no matched mRNA	0						bad [no matched mRNA]
ILMN_1693459	70193	LOC643293		X	+	TGCGCTGCACCTTCACTCTGGTCACGGGTCTGGCAGTCAGCTCACCAATT	OK: single match RefSeq	3	LOC100272228	CHRX	149106765-149392815, 149106765-149185018, 149113850-149121272	uc004fea.2, uc004feb.2, uc004fec.1	LOC100131434	good [differs from IPA annotation]	CHRX	149106765	149392815	149249790
ILMN_2102330	70196	COL8A2	PPCD2; FECD; MGC116972; FLJ00201; MGC116970; PPCD	1	-	AGCTTCTGCCAAATTTCATTCCTCAAACCTTTCAGGAGGGGTGGTTGGCG	OK: single match RefSeq	2	COL8A2	CHR1	36560845-36565850	uc001bzw.1, uc001bzv.1	COL8A2	good	CHR1	36560845	36565850	3.65633e+07
ILMN_2377746	70201	RUNX2	PEBP2A2; MGC120023; PEA2aA; CBFA1; MGC120022; AML3; OSF2; PEBP2aA1; PEBP2A1; PEBP2aA; CCD1; CCD	6	+	CAATGGAGGGCCAAGGAGGGCAAGGGGCTGTGGAGTTTGGTGTCTACTAG	OK: common txStart or txEnd	3	RUNX2	CHR6	45296053-45518818, 45389913-45518818	uc011dvx.1, uc003oxt.2, uc011dvy.1	RUNX2	good	CHR6	45296053	45518818	4.54074e+07
ILMN_1753830	70209	ETV4	E1A-F; PEA3; E1AF; PEAS3	17	-	AGGCGCTTCCCAACTTCATACTGGCAGGAGGGTGAGGAGGTTCACTGAGC	OK: common txStart or txEnd	7	ETV4	CHR17	41605211-41623305, 41605211-41623762, 41605211-41623081, 41605211-41607802	uc002idw.2, uc010wij.1, uc010wii.1, uc010czh.2, uc010wih.1, uc002idv.2, uc002idx.2	ETV4	good	CHR17	41605211	41623762	4.16145e+07
ILMN_1848481	70215	HS.545071				GCACAAGGGAACAATAGTACCGGCCCCCAGGTCTCTTCACAGCAGCATTA	no matched mRNA	0						bad [no matched mRNA]
ILMN_1689736	70220	LOC646399		8	-	TCGGGGATAAGTGACTCTGCTCCTTCGGCGGATCTTCAGCTCACCCTGAA	no matched mRNA	0						bad [no matched mRNA]
ILMN_1817193	70221	LOC728516				CGCGGCCTCCTTTATCCTCCTGGTTTGGGTGCAGTACCAGACAACAACTT	no matched mRNA	0						bad [no matched mRNA]
ILMN_1701376	70224	MGC34821		11	-	GGCCTAGTCCTGAGCCATGATGTCCATAGTACCTATTGTGTCACCTGAGA	no matched mRNA	0					SLC22A24	unsure [no matched mRNA] [IPA annotation]
ILMN_1678674	70228	FLJ13224		12	+	TCCCTCAACTCCGGCGACTCCTCAATTATGCCCAGGCTCCACTCACTTCC	OK: single match mRNA	1	FLJ13224	CHR12	31477249-31478879	uc001rkf.1	FLJ13224	good	CHR12	31477249	31478879	31478064
ILMN_2064917	70239	AGGF1	VG5Q; FLJ10283; HUS84971; GPATCH7; HSU84971; GPATC7	5	+	GGACCCCTCCAAATAGGTTTTGCTTCTGGTGAATCTTGGTCATTGGGTTA	OK: single match mRNA	1	AGGF1	CHR5	76326231-76361035	uc003ket.2	AGGF1	good	CHR5	76326231	76361035	76343633
ILMN_2069615	70240	CHID1	GL008; SI-CLP; MGC3234; FLJ42707	11	-	GGTTTAGAGTCAGTAATGTTAGGGCGCAGTGGGCAGGGGGTCAGGACATC	OK: common txStart or txEnd	7	CHID1	CHR11	867859-915058, 867859-910874, 867859-910874, 867859-910874, 867859-910874, 867859-908659, 867859-910821	uc010qww.1, uc001lsn.2, uc001lsm.2, uc001lso.2, uc001lsp.2, uc001lsl.2, uc010qwv.1	CHID1	good	CHR11	867859	915058	891458
ILMN_1847870	70241	HS.445121				GGGCATGGTACGGCTGGCTCCACTTGGTATTTGTTGCAGGAGGGAAGAAC	no matched mRNA	0						bad [no matched mRNA]
ILMN_2262462	70243	C19ORF29	cactin; NY-REN-24	19	-	CCCCGAGTTTTGCCCATATCAGGACAGTGGCTCCTTCTCACTCCCCTTTC	OK: single match RefSeq	3	C19ORF29	CHR19	3610628-3626813, 3610628-3619240, 3610628-3621025	uc002lyh.2, uc010xho.1, uc010dtn.2	CACTIN	good [differs from IPA annotation]	CHR19	3610628	3626813	3.61872e+06
ILMN_2162819	70253	UGT2B11	MGC129612; MGC129611	4	-	GCCCCACAAAGGAGCCAAACACCTTCGAGTTGCAGCCCATGACCTCACCT	OK: single match mRNA	1	UGT2B11	CHR4	70066052-70080449	uc003heh.2	UGT2B11	good	CHR4	70066052	70080449	7.00733e+07
ILMN_1800923	70255	OR4M1	OR14-7	14	+	CTGTGGTGTGTTTCATTGCTCTGTTAATGTCCTATGCCTTCCTTCTGGCC	OK: single match mRNA	1	OR4M1	CHR14	20248481-20249422	uc010tku.1	OR4M1	good	CHR14	20248481	20249422	2.0249e+07
ILMN_1731640	70270	MGC39900		X	+	CCTGGGTCTCAGCCCCGCGTACGGCCTTTCACGAGTCTTCAAGCCTTCAG	OK: single match RefSeq	3	TMSB15B	CHRX	103217241-103220562, 103173478-103220562, 103216593-103220562	uc004elq.3, uc004elo.3, uc010noz.2	TMSB15B	good	CHRX	103173478	103220562	103197020
ILMN_1842062	70273	HS.270343				AGACTTGGCAAAGGGAGAAGCTATGCCCACTAAGTCTGTTTACAGCCAAG	no matched mRNA	0						bad [no matched mRNA]
ILMN_1749920	70274	LOC653796		2	+	AACTCTCCTGACGTCTCCAGAGCCGGTCATTCCACCCAGGGGGACTTCAG	no matched mRNA	0					INPP5D	unsure [no matched mRNA] [IPA annotation]
ILMN_1812678	70279	TMEM195	MGC131748; FLJ16237	7	-	TCTCTAATATGCTTGGTCAATTTGTTTTGGCAGACTGGGCAGCATGCAGC	OK: single match mRNA	1	AGMO	CHR7	15239942-15601640	uc003stb.1	AGMO	good	CHR7	15239942	15601640	15420791
ILMN_1834427	70280	HS.428005				GTCCTGATCGCTATGGGTGGCACTTAGTTTCCATCTTTCTGCTGCCCTAC	no matched mRNA	0						bad [no matched mRNA]
ILMN_2110829	70286	LOC441743	rjd10; c367G8.3; RPL2B; RPL23AL			CACAAGATGGCGCTGAAAGCAAAGAAGGAAGCTCCTGCCTCTCCTGAAGC	OK: single match mRNA	1		CHR16	436662-437323	uc002cgx.3		good [no Gene name]	CHR16	436662	437323	436992
ILMN_1902123	70288	HS.150067				GATCTCATTCTTTCACCATCAAAGGGGAATGCAGTAGTGCCAGCAGGAGC	OK: single match mRNA	1		CHR1	234861147-234867390	uc001hwj.1	LOC100506810	good [no Gene name] [IPA annotation]	CHR1	234861147	234867390	2.34864e+08
ILMN_1692831	70292	HIST1H1A	HIST1; H1F1; H1.1; MGC126642	6	-	CTGAAACAGTGCCTCCCGCCCCCGCCGCTTCTGCTGCTCCTGAGAAACCT	OK: single match mRNA	1	HIST1H1A	CHR6	26017260-26018040	uc003nfo.2	HIST1H1A	good	CHR6	26017260	26018040	26017650
ILMN_1701589	70296	AMPD2		1	+	GCTCTGGCAAGCCCAAGGCCAAATATCCCTTTAAGAAGCGGGCCAGCCTG	OK: common txStart or txEnd	3	AMPD2	CHR1	110163275-110174677, 110162458-110174677, 110163535-110174677	uc001dyc.1, uc009wfh.1, uc010ovr.1	AMPD2	good	CHR1	110162458	110174677	1.10169e+08
ILMN_1666713	70300	LYPLA1	LPL1; APT-1; LYSOPLA	8	-	CTCCAGTGCCACGGGGATTGTGACCCTTTGGTTCCCCTGATGTTTGGTTC	OK: single match RefSeq	3	LYPLA1	CHR8	54958938-55014577	uc003xrz.2, uc003xry.2, uc011ldx.1	LYPLA1	good	CHR8	54958938	55014577	5.49868e+07
ILMN_1732371	70301	SLC26A10		12	+	TTTGGGCCTGGCTGTGGGTGTGGTCTTCTCCATGATGACTGTGGTCTGCC	OK: single match mRNA	1	SLC26A10	CHR12	58013692-58019933	uc001spf.2	SLC26A10	good	CHR12	58013692	58019933	5.80168e+07
ILMN_2209088	70307	KRTAP9-4	KRTAP9.4; KAP9.4	17	+	TCCTGATTCTCTTTTTCCTTACACTTTGTGGATCATGTGCCAGCTTCGTG	OK: single match mRNA	1	KRTAP9-4	CHR17	39405938-39406904	uc002hwi.2	KRTAP9-4	good	CHR17	39405938	39406904	39406421
ILMN_1659693	70326	LOC649429				TGAGGCATGAGAGTGCCATGGGCCCCTCCGCTGACTCTGTCTTCCCCTAG	no matched mRNA	0						bad [no matched mRNA]
ILMN_1798742	70333	CLCNKB	hClC-Kb; CLCKB; MGC24087; ClC-K2	1	+	CCTGAAGCTGTCCCCAGAGACTTCCCTGCATGAGGCACACAACCTCTTTG	OK: single match RefSeq	3	CLCNKB	CHR1	16375283-16383802, 16348485-16383802, 16370246-16383802	uc001axy.3, uc001axw.3, uc001axx.3	CLCNKB	good	CHR1	16348485	16383802	1.63661e+07
ILMN_1776857	70338	AQP1	MGC26324; AQP-CHIP; CO; CHIP28	7	+	TGCTCCCAATGGTGCTTGGAGGGGGAAGAGATCCCAGGAGGTGCAGTGGA	OK: single match RefSeq	5	AQP1	CHR7	30960914-30965131, 30961104-30965131, 30961046-30965131, 30893009-30965131, 30951467-30965131	uc010kwf.1, uc010kwh.1, uc010kwg.1, uc011kac.1, uc003tbv.1	AQP1	good	CHR7	30893009	30965131	30929070
ILMN_1768828	70341	LOC651319				CTGCGGCTCTCTACGTCCCTGCGGAGCAGCCGGCCATAAAGAATGCTGAT	no matched mRNA	0						bad [no matched mRNA]
ILMN_1781416	70343	FRAT1		10	+	TGCCGGTGCTCGGAGAAGAGCGCAGTGTTTTGCAAGTGCTGGAGTCTCCT	OK: single match mRNA	1	FRAT1	CHR10	99079021-99081672	uc001knc.1	FRAT1	good	CHR10	99079021	99081672	9.90803e+07
ILMN_1794532	70347	TM4SF19				GCTGTGGGCAGCACCTAGAAACAGCCGGCAAAGTCGATTTCCCCATCTCA	no matched mRNA	0					TM4SF19	unsure [no matched mRNA] [IPA annotation]
ILMN_1688220	70348	SYNPO2	DKFZp686G051	4	+	TCCAGTAGCTGATTACAACTACAACCCACACCCAAGGGGATGGAGACGCC	OK: single match RefSeq	3	SYNPO2	CHR4	119944584-119982393, 119809995-119982393	uc010inc.2, uc011cgh.1, uc010inb.2	SYNPO2	good	CHR4	119809995	119982393	119896194
ILMN_1886952	70349	HS.582203				GCCACACACAGGGACTTGATTCTACAGGTCATCAACTCAAGAGCCCACCC	no matched mRNA	0						bad [no matched mRNA]
ILMN_1811450	70358	FAM151B	UNQ9217	5	+	CACAGGGGTCAGCAGCTGTCTCATATCAAGATCTATTAATCCATTTCCTG	OK: single match RefSeq	2	FAM151B	CHR5	79783799-79838206	uc010jal.1, uc003kgv.1	FAM151B	good	CHR5	79783799	79838206	7.9811e+07
ILMN_1749579	70360	PKHD1	TIGM1; FCYT; DKFZp686C01112; ARPKD; FLJ46150	6	-	TGTGGCCTGTATTCACCTCAGAACCAAATCAGTGGCCTCAGGAGCCATGG	unknown	3	PKHD1	CHR6	51585647-51952423, 51546835-51814279, 51480144-51952423	uc003pai.2, uc010jzn.1, uc003pah.1	PKHD1	good	CHR6	51480144	51952423	5.17163e+07
ILMN_1771738	70364	ARL5A	ARFLP5; ARL5	2	-	GGGGGTCCGCTGCCCGAGAATGGGAATTCTCTTCACTAGAATATGGAGAC	OK: single match mRNA	1	ARL5A	CHR2	152657479-152685009	uc002txx.1	ARL5A	good	CHR2	152657479	152685009	152671244
ILMN_1674587	70367	TBC1D3B	FLJ78399; PRC17	17	-	GGACATAAGCGGGACATTAAGGAAGCATATGTTCTTCAGGGATCGATACG	unknown	11	TBC1D3H;TBC1D3G;TBC1D3C;TBC1D3B	CHR17	34745935-34756219, 34797176-34808103, 34581084-34807272, 34493060-34503988, 34745935-34757050, 34745935-34808103, 34581084-34808103, 34581084-34592027	uc002hmb.2, uc002hmm.3, uc002hll.1, uc002hky.2, uc002hmd.3, uc002hme.3, uc010wcv.1, uc002hlk.1, uc010wcx.1, uc002hmc.3, uc002hlm.2	TBC1D3 (includes others)	unsure [ IPA: "Includes other"]	CHR17	34493060	34808103	3.46506e+07
ILMN_1690703	70368	C21ORF34	FLJ38295; C21orf35	21	+	GCCCCAGACTTGTCGCACGGATGCAGAAAACTTAATGGAGGAGGCTGAGG	OK: common txStart or txEnd	3	LINC00478	CHR21	17566698-17982094, 17442841-17982094, 17443433-17982094	uc002ykc.2, uc002ykb.2, uc010glc.2	LINC00478	good	CHR21	17442841	17982094	1.77125e+07
ILMN_1703079	70369	NFS1	IscS; NIFS; HUSSY-08	20	-	GGTTGAGGGAAAAGTGGAAGCTGTACTTGGGAATTGTGGAGAAGACCGCC	OK: single match RefSeq	6	NFS1	CHR20	34256610-34287111, 34256610-34287274, 34256610-34287271	uc002xdt.1, uc010zvl.1, uc010zvk.1, uc002xdv.1, uc002xdu.1, uc002xdw.1	NFS1	good	CHR20	34256610	34287274	34271942
ILMN_1881495	70370	HS.566106				AACTGCTCAATACAACTGATGGCCACTTCTCAAGTGTCTGCCCTCGTGCG	no matched mRNA	0						bad [no matched mRNA]
ILMN_1718603	70376	CYP4F8	CPF8; CYPIVF8	19	+	GCACAGGAGCCCCGTGCTGAGGGTGGGATCTCCCAGAGTCTAAGTAAAGA	OK: single match RefSeq	2	CYP4F8	CHR19	15726028-15740445	uc010xoj.1, uc002nbi.2	CYP4F8	good	CHR19	15726028	15740445	1.57332e+07
ILMN_1665563	70377	LOC645410		12	-	TTCTGTGAAACATGGCGAGAGCCGGTCGGACGGAGAAGCCGCTCCACCTC	no matched mRNA	0						bad [no matched mRNA]
ILMN_1700949	70382	GABRR3				TGCAGCCCCAGCACCGATTCATCTCGGATAAAGAGAAGAAAATCCCTAGG	OK: single match mRNA	1	GABRR3	CHR3	97705527-97753833	uc011bgr.1	GABRR3	good	CHR3	97705527	97753833	97729680
ILMN_1748601	70386	CD8B	MGC119115; LYT3; Ly3; Leu2; CD8B1	2	-	AGCCCACCAAGAAGTCCACCCTCAAGAAGAGAGTGTGCCGGTTACCCAGG	OK: common txStart or txEnd	7	CD8B;NA	CHR2	87071705-87089038, 87042461-87089038, 87068689-87089038, 87068689-87089038	uc010yto.1, uc002srx.2, uc002srw.2, uc002sry.2, uc002ssa.2, uc010fgt.2, uc002srz.2	CD8B	good	CHR2	87042461	87089038	8.70657e+07
ILMN_1762188	70390	GPR158L1				AAGCCAGACCTCAGCCCAGAAGTCAGCCCCAACTTACTCACCTACATCTG	no matched mRNA	0					GPR179	unsure [no matched mRNA] [IPA annotation]
ILMN_1740816	70392	OR4C11	OR11-136; OR4C11P	11	-	CACTGAGAAACCACAGTGCCAAAGGGAAGAAAAAGGCTCTCTCCGCTTGC	OK: single match mRNA	1	OR4C11	CHR11	55370918-55371849	uc010rii.1	OR4C11	good	CHR11	55370918	55371849	5.53714e+07
ILMN_1681411	70398	LOC642178				GGGAGCAGTTCCCATAGACACTGAAGTTACCCAGACACCAAAACACCTGG	OK: single match mRNA	1		CHR7	142013006-142013488	uc003vxg.2		good [no Gene name]	CHR7	142013006	142013488	142013247
ILMN_1853860	70400	HS.546173				GTCATGCCAGGGAAAATCGAGGCAAGAGGAGGAAGGATTCAGTTTGGGAC	no matched mRNA	0						bad [no matched mRNA]
ILMN_1736200	70402	LOC652038				CAACATTAACAGGGGTTTGGGAGAAGTTGATTCCAGTGCTTATTGATGAC	no matched mRNA	0						bad [no matched mRNA]
ILMN_1806456	70403	C14ORF45	FLJ23189	14	+	CTTCCTTTAAGGGACTGTATCTTTAGTTCATGACCCATCATCAGCTGCCT	OK: single match mRNA	1	C14ORF45	CHR14	74486058-74532793	uc010tup.1	C14orf45	good	CHR14	74486058	74532793	7.45094e+07
ILMN_1830253	70408	HS.561187				GAGCTCAGAGTCCTCCACTGGCGCTTCTGTATCCAGCATTCTTCCCTGCG	no matched mRNA	0						bad [no matched mRNA]
ILMN_1742309	70411	LOC649948				TGACACCCAAAAGACCGGAAAAGTTTGCAGAAGGAAGCAGAAGAGGAAAG	no matched mRNA	0						bad [no matched mRNA]
ILMN_1827582	70414	HS.564460				CATCCAGTGTGTGGATTTTTAGAACAGTGGCATGAGCTTGTTTGTAAGTG	no matched mRNA	0						bad [no matched mRNA]
ILMN_1732407	70424	LOC649112				GGTGAGGGCCAAGTGCAAAGTTTTGCCTGTGTTTCTAGTGATGGGAACAG	no matched mRNA	0						bad [no matched mRNA]
ILMN_1715436	70431	LOC650799				AGTGGCCTCCCTGTTTATCCCTGCCGACAGAAAGTCCAGCACTCTGAGCC	OK: single match mRNA	1		CHR14	22204451-22205261	uc001wbp.2		good [no Gene name]	CHR14	22204451	22205261	22204856
ILMN_1741684	70433	SMPD1	ASM; NPD	11	+	GGGGTTCTATGCTCTTTCCCCATACCCCGGTCTCCGCCTCATCTCTCTCA	OK: single match RefSeq	3	SMPD1	CHR11	6411654-6416008, 6411654-6416225	uc001mcv.1, uc009yew.2, uc001mcw.2	SMPD1	good	CHR11	6411654	6416225	6.41394e+06
ILMN_1802223	70435	ATP2B2	PMCA2a; PMCA2; PMCA2i	3	-	GCCTGGCTTAGGGAACAGGGAGCGATGGAAGAATGCCAACATTAGCGTTG	OK: common txStart or txEnd	5	ATP2B2	CHR3	10365707-10377987, 10365707-10452499, 10365707-10547268, 10365707-10749716, 10365707-10547268	uc003bvs.2, uc010hdo.2, uc003bvt.2, uc003bvw.2, uc003bvv.2	ATP2B2	good	CHR3	10365707	10749716	1.05577e+07
ILMN_2117736	70437	MGAT4C	HGNT-IV-H; GNTIVH	12	-	TCCGTTGACTTCTGTACATCTACAATGAATACCTCCTCATAGAAGTGGTG	no matched mRNA	0					MGAT4C	unsure [no matched mRNA] [IPA annotation]
ILMN_1715669	70440	TP53I11	PIG11	11	-	CTCTTGCTACCTAAGCCTGTGCCTCTCCCTAAAGAGCTGCCTCCCTGCTG	OK: single match RefSeq	5	TP53I11	CHR11	44953899-44972608, 44953899-44971711	uc001myk.2, uc001myl.2, uc001myi.2, uc001mym.2, uc001myj.2	TP53I11	good	CHR11	44953899	44972608	4.49633e+07
ILMN_1669966	70441	NDUFS7	FLJ45860; FLJ46880; PSST; MGC120002	19	+	TGTCGCCGTCCTGTCCCCAGCCTGCTTGTGTCCCGTGAGGTTGTCAATAA	OK: single match RefSeq	3	NDUFS7	CHR19	1383525-1395583, 1383706-1395583, 1383706-1395587	uc002lsf.2, uc002lsg.2, uc002lse.3	NDUFS7	good	CHR19	1383525	1395587	1389556
ILMN_1740463	70446	LOC339778		2	+	TGGCACACTGCATAACACCAGTCCCATCCTCACCCCTAGGCCTCCTCTGT	no matched mRNA	0					C2orf70	unsure [no matched mRNA] [IPA annotation]
ILMN_1760027	70451	WAS	WASP; IMD2; THC	X	+	TGCTGTTATCCCTGCCTGGTCCTCACACTCACCCAACAATCCCAAGGCCC	OK: single match mRNA	1	WAS	CHRX	48542185-48549815	uc004dkm.3	WAS	good	CHRX	48542185	48549815	48546000
ILMN_1849472	70452	HS.576801				TCCCCTTACTTGCGGGGCATCCTCGGGGACAGGTTCTGAAACCACAGCTG	no matched mRNA	0						bad [no matched mRNA]
ILMN_1752758	70458	BTN2A2	BTF2; BT2.2; FLJ41908	6	+	AAACTGAGCCATGCTACCAGCATCCCAGGGTCTCCAGCCTACAGATGAGC	OK: single match RefSeq	5	BTN2A2	CHR6	26383462-26395098, 26383353-26395098, 26383431-26395098	uc003nht.2, uc011dkh.1, uc003nhr.2, uc003nhs.2, uc003nhq.2	BTN2A2	good	CHR6	26383353	26395098	2.63892e+07
ILMN_2059797	70463	NOL3	MYP; NOP30; ARC; NOP; MYC	16	+	CTCAACCCCACGCAAGTTCCTGAGCTGAACATGGAGCAAGGGGAGGGTGA	OK: single match RefSeq	3	NOL3	CHR16	67204437-67209624, 67207764-67209624	uc010vjc.1, uc010vjd.1, uc002erp.2	NOL3	good	CHR16	67204437	67209624	6.7207e+07
ILMN_1833121	70465	HS.235477				TTCCTCAGGCTTGTGTCCTTTGACCTTGGGCCTGAAGACAGAGGTTGAGG	no matched mRNA	0						bad [no matched mRNA]
ILMN_1713679	70468	MREG	WDT2; MGC90296; DSU; FLJ10116	2	-	TTACCCCAAGAAGCCTGGGGTTCCATGCCTGGCAGATGGCCAGAAAGAAC	OK: single match RefSeq	2	MREG	CHR2	216807314-216878346, 216807557-216878346	uc002vfo.2, uc002vfq.2	MREG	good	CHR2	216807314	216878346	216842830
ILMN_2069912	70470	MAGEA8	MGC2182; MAGE8	X	+	GTCACAGTTCTCAGTAGTGGGGAGCATGTTGGGTGTGAGGGAACACAGTG	OK: single match mRNA	1	MAGEA8	CHRX	149009995-149014608	uc004fdw.1	MAGEA8	good	CHRX	149009995	149014608	1.49012e+08
ILMN_2310295	70471	C21ORF58		21	-	TCAGATCCCCCTCTTCCATCACGGAGGTAAAGTTGAGGCCGTGGACGCCA	OK: single match RefSeq	4	C21ORF58	CHR21	47721049-47743785, 47721049-47743771, 47721049-47739051	uc002zjf.2, uc011afx.1, uc010gqj.1, uc002zjc.2	C21orf58	good	CHR21	47721049	47743785	47732417
ILMN_1764690	70475	NTS	NMN-125; NN; NT; NT/N; NTS1	12	+	CCACAAAATCTGTCACAGCAGGGCTTTTCAACACTGGGAGTTAATCCAGG	OK: single match mRNA	1	NTS	CHR12	86268074-86276763	uc001tag.2	NTS	good	CHR12	86268074	86276763	8.62724e+07
ILMN_2145396	70484	AKR7A3	AFAR2	1	-	CTTCCGCTAGGCCCATCGTTTCTCAGGCTGCCCAAGGCTCTTCTGTAACA	OK: single match mRNA	1	AKR7A3	CHR1	19609056-19615280	uc001bbv.1	AKR7A3	good	CHR1	19609056	19615280	19612168
ILMN_1656171	70487	ADAMTS19		5	+	GAGTGAACTGCCTTGGAAGATAGTATGTCTCTTGGGAGCAAAGGGCAAAC	OK: single match RefSeq	2	ADAMTS19	CHR5	128932251-129074376, 128796102-129074376	uc010jdh.1, uc003kvb.1	ADAMTS19	good	CHR5	128796102	129074376	128935239
ILMN_1846874	70491	HS.441560				ATGGAGCTAGAGAAGCCATTTCAGGCCACCTGGGGATGGAGAGGGCACAC	no matched mRNA	0						bad [no matched mRNA]
ILMN_2139827	70497	FAM54A	DUFD1	6	-	CCAGAAACTTCAAGGTTTGGACATCACATTTCACAGTCAGAAGGACAGCG	OK: single match RefSeq	3	FAM54A	CHR6	136552167-136571449	uc010kgp.1, uc003qgu.1, uc003qgt.1	FAM54A	good	CHR6	136552167	136571449	136561808
ILMN_1876620	70500	HS.569711				GAGGCTGAGGAATAGACCTAGTTCCTGCAGCAGATCAAAATGGTAGCCCC	no matched mRNA	0						bad [no matched mRNA]
ILMN_2124585	70504	GREM1	MGC126660; GREMLIN; PIG2; DAND2; IHG-2; DRM; CKTSF1B1	15	+	CGGCAAAGAATTATATAGACTATGAGGTACCTTGCTGTGTAGGAGGATGA	OK: single match mRNA	1	GREM1	CHR15	33010204-33026866	uc001zhe.1	GREM1	good	CHR15	33010204	33026866	33018535
ILMN_1807263	70519	ZNF682	FLJ90362; BC39498_3	19	-	GCCTTTAACCACTGCTCACTACTTACTATACATGAGAGAACCCATACGGG	OK: common txStart or txEnd	4	ZNF682	CHR19	20115228-20150277, 20115228-20150064	uc010eck.2, uc002nop.2, uc002noo.2, uc002noq.2	ZNF682	good	CHR19	20115228	20150277	2.01328e+07
ILMN_2410713	70520	FGFR4	TKF; MGC20292; CD334; JTK2	5	+	CGCTTAGTCCCCATCCCGGGTTTGGCTGAGCCTGGCTGGAGAGCTGCTAT	OK: common txStart or txEnd	4	FGFR4	CHR5	176513920-176525124, 176516550-176525124	uc003mfl.2, uc011dfu.1, uc003mfo.2, uc003mfm.2	FGFR4	good	CHR5	176513920	176525124	176519522
ILMN_1852219	70521	HS.436137				CTGCAGGGAGGAAGTCATGGGATCTGCTCGGGACTTTGAACTTGGCCAGA	no matched mRNA	0						bad [no matched mRNA]
ILMN_1723594	70523	LOC283152	MGC125447; MGC125448	11	-	GGCCTTTGTGCTCCTGTTCCACTAGACCAAGTAGAGTCTTCCCCACCCAC	no matched mRNA	0					CCDC153	unsure [no matched mRNA] [IPA annotation]
ILMN_1776656	70528	BBS7	FLJ10715; BBS2L1	4	-	GCTAATCCACCCAAAGCTGGAGTACCAGTTGCTTTTGGCTAAGAAAGTGC	OK: common txStart or txEnd	2	BBS7	CHR4	122748882-122791642, 122745638-122791642	uc003iee.1, uc003ied.2	BBS7	good	CHR4	122745638	122791642	122768640
ILMN_1819884	70537	HS.541590				GCAGCTAGGGAGGCAGAAAGGAAAATGAGGAGGGAAGGAGGGAATGGGCC	no matched mRNA	0						bad [no matched mRNA]
ILMN_1656604	70538	LOC644420		5	+	ATGTGGAAGTCCACCCCTGCCCTCGTTGGAACTGATCAGGTTCCAGGCTA	no matched mRNA	0						bad [no matched mRNA]
ILMN_1751886	70541	REC8	HR21spB; REC8; MGC950; REC8L1; Rec8p	14	+	GCCTCCTGATCCAGCCGGGGCCCAGATTCCACTGAGGTTAGAGTCCATTT	OK: single match RefSeq	2	REC8	CHR14	24641233-24649462	uc001wmr.2, uc001wms.2	REC8 (includes EG:290227)	good [IPA: "Includes other"]	CHR14	24641233	24649462	2.46453e+07
ILMN_1714800	70543	ZNF3	HF.12; KOX25; PP838; Zfp113; FLJ20216; A8-51	7	-	CAGGTTTATTGGCGATAATCACAGAAATTATATCCCCTTTGAGCCCCTCA	no matched mRNA	0					ZNF3	unsure [no matched mRNA] [IPA annotation]
ILMN_1854580	70544	HS.577861				CACAGTCTTGATGGCCCCCCTCCCTGTTTGCATCTTGTGATCTGAGTGGC	no matched mRNA	0						bad [no matched mRNA]
ILMN_1717967	70546	PCDHGA1	MGC138287; PCDH-GAMMA-A1; MGC138289	5	+	AGTCACGTCTGCTACAGGCTTCGGGAGGCGGCTTAGCGAGCATGCCCGGT	OK: common txStart or txEnd	2	PCDHGA1	CHR5	140710251-140892546, 140710251-140712722	uc003lji.1, uc011dan.1	PCDHGA1	good	CHR5	140710251	140892546	1.40801e+08
ILMN_1802377	70551	IQCG	DKFZp434B227; FLJ11667; FLJ23571	3	-	GCTCTTTCTCAGCAGAACAAAGGAGTTCACTGGCTTAGCTACAGTGACGC	OK: common txStart or txEnd	4	IQCG	CHR3	197615946-197640155, 197615946-197686886, 197615946-197676796, 197615946-197665903	uc003fym.2, uc003fyp.2, uc003fyo.2, uc003fyn.2	IQCG	good	CHR3	197615946	197686886	197651416
ILMN_1895101	70553	HS.576629				CATTGTGGGGTGCAGTCCGGAAGGGAGCCCTCGCAGATCAGTGAGAGAAT	no matched mRNA	0						bad [no matched mRNA]
ILMN_1659110	70554	MGC40489		17	-	ACTTCACCATGCCTATGTGTTGCTTTCTAATTTGGGGTCTTTAATGTTGC	no matched mRNA	0					LOC146880	unsure [no matched mRNA] [IPA annotation]
ILMN_1835749	70563	HS.561391				TTACCACAGCGCCCAGGCTCCAGAGGGAAGTGGAACTCGTGGCTTCCATA	no matched mRNA	0						bad [no matched mRNA]
ILMN_2320574	70575	RGPD5	RGP5; RANBP2L1; DKFZp686I1842; BS-63	2	+	GATGGAATAAACTTTTTGACTTGATTCAGTCAGAACTTTATGTAAGACCT	unknown	16	RGPD8;RANBP2;RGPD6;RGPD4;RGPD5;RGPD3	CHR2	113125965-113192062, 109335936-109402266, 110551741-110615489, 110551035-110615489, 108459464-108508999, 113150685-113191107, 111271171-111335608, 108453903-108508999, 108443387-108508999, 110550334-110590594, 111296066-111336309, 111291041-111325105, 113125965-113191107, 113145600-113179689, 110561555-110595619, 107021135-107084801	uc010fkk.1, uc002tem.3, uc010fjp.2, uc002tfd.3, uc010ywl.1, uc010yxm.1, uc010yxe.1, uc002tdu.2, uc010ywk.1, uc002tfc.2, uc010yxg.1, uc010yxf.1, uc002ths.1, uc002tht.1, uc002tfe.1, uc010ywi.1	RGPD5 (includes others)	unsure [ IPA: "Includes other"]	CHR2	107021135	113192062	1.10107e+08
ILMN_1795429	70592	VCL	MVCL	10	+	CCCGGTTCTTCCAGTGGTTTGAGACACTGGTTTACACTTTATGCCGGATG	OK: single match RefSeq	4	VCL	CHR10	75754950-75879912, 75757871-75879912	uc009xrr.2, uc001jwd.2, uc001jwe.2, uc010qkz.1	VCL	good	CHR10	75754950	75879912	75817431
ILMN_1762674	70593	NUP43	p42; FLJ13287; bA350J20.1	6	-	GGGTTGCAGGATCTTAGAGATAGAAAGTACCTTGGTGATCATCTCCAGCC	OK: single match mRNA	1	NUP43	CHR6	150045458-150067688	uc003qmz.2	NUP43	good	CHR6	150045458	150067688	150056573
ILMN_1744126	70594	ING4	my036; p29ING4; MGC12557	12	-	CCAGCCTGGAACATTGAGCAAATTTGGCTGCATTGGGGCATTCACTTGGT	no matched mRNA	0					ING4	unsure [no matched mRNA] [IPA annotation]
ILMN_1827572	70598	HS.540741				GGCGACTTAAAAATGGACTGCAGTTTTCATCTGTATCCAGAGGGGGCGCC	no matched mRNA	0						bad [no matched mRNA]
ILMN_1749629	70601	CUL1	MGC149835; MGC149834	7	+	CGCCATTTACCCTAATTTAAGAACAGCGGGGACTGACCCTCCGTGCCGAG	OK: single match RefSeq	4	CUL1	CHR7	148427053-148498201, 148479952-148498201, 148395005-148498201, 148395932-148498201	uc003wez.2, uc003wfa.2, uc010lpg.2, uc003wey.2	CUL1	good	CHR7	148395005	148498201	148446603
ILMN_2302118	70603	CCDC50	C3orf6; DFNA44; YMER	3	+	CTCCTGTGTTTGCATTCCTGGGATTTATCCTCAAGTGCATTTCTGACCAT	OK: common txStart or txEnd	2	CCDC50	CHR3	191046873-191116458, 191046873-191116458	uc003fsv.2, uc003fsw.2	CCDC50	good	CHR3	191046873	191116458	1.91082e+08
ILMN_2381397	70605	HSPD1	HuCHA60; GROEL; HSP60; SPG13; CPN60; HSP65	2	-	TCAGGATTTTAGTGCTTGCCACCACCAGATGAGAAGTTAAGCAGCCTTTC	OK: common txStart or txEnd	5	HSPD1	CHR2	198351309-198364640, 198351309-198364998	uc002uui.2, uc010zgx.1, uc010fsm.2, uc002uuj.2, uc002uuk.2	HSPD1	good	CHR2	198351309	198364998	1.98358e+08
ILMN_2356895	70608	MRPL42	PTD007; MRPS32; MRP-L31; RPML31; HSPC204	12	+	GACAGATGATGCGGAGGTTCCTGGGGGAATCAAAGAGAAATGTGCCTCAT	OK: common txStart or txEnd	4	NA;MRPL42	CHR12	93861269-93896431, 93861269-93896431	uc001tct.2, uc001tcr.2, uc001tcq.2, uc001tcs.2	MRPL42	good	CHR12	93861269	93896431	93878850
ILMN_1849803	70619	HS.112586				GCCTCTAAAGGTCTTCATCTTGCCCTGTTTTGATCACATGCTCACCAAGC	no matched mRNA	0						bad [no matched mRNA]
ILMN_1885687	70626	HS.542067				AGCTGCGTCGCTGGCTATTAAAGGTCCGAAGCCCCACAGTCAGGTGTGAG	no matched mRNA	0						bad [no matched mRNA]
ILMN_1752526	70630	RNF144B	KIAA0161; MGC71786; IBRDC2; p53RFP; bA528A10.3	6	+	GGCCAGTGACAGAGTTTACCCTTGCCTCCTTTCTTGGTCTGCCAGCTTTG	OK: single match mRNA	1	RNF144B	CHR6	18387593-18468848	uc003ncs.2	RNF144B	good	CHR6	18387593	18468848	1.84282e+07
ILMN_1849966	70632	HS.571536				AGCCCTAGACCAGCGTTTTTCAAAGTGTGGTTCCCAGACCAGCAGCGGCG	no matched mRNA	0						bad [no matched mRNA]
ILMN_2207363	70634	RABAC1	PRAF1; PRA1; YIP3	19	-	TGGTGGTCATCGGCTCCCACGCTGCCTTCCACCAGATTGAGGCTGTGGAC	OK: single match mRNA	1	RABAC1	CHR19	42460833-42463528	uc002osf.2	RABAC1	good	CHR19	42460833	42463528	4.24622e+07
ILMN_1716057	70646	CAPN2	mCANP; FLJ39928; CANPml; CANPL2	1	+	TGGAGGGCAGCCCCACAGGACGGTTTATGAGCACACAATTATAGCTTGTT	OK: common txStart or txEnd	3	CAPN2	CHR1	223945325-223963718, 223900118-223963718, 223889294-223963718	uc001hoc.2, uc001hob.3, uc010puy.1	CAPN2	good	CHR1	223889294	223963718	223926506
ILMN_1838861	70653	HS.122940				TTAGGTCGGGGCCCACTTTTCCTCACACCCCAGTGCTTGTCGCAGAGAGA	no matched mRNA	0						bad [no matched mRNA]
ILMN_1707783	70661	CCDC72	HSPC016	3	+	CGCCATGTCCGGCCGCGAAGGTGGCAAGAAGAAGCCACTGAAACAGCCCA	OK: single match mRNA	1	CCDC72	CHR3	48481685-48485537	uc003cte.1	TMA7 (includes EG:100041098)	good [IPA: "Includes other"] [differs from IPA annotation]	CHR3	48481685	48485537	48483611
ILMN_1791525	70670	LOC653047		17	-	AGACGATTGGCTCTTTCGTCTCCATGGTGGCTTCGTAGAGTGGGTGCTGT	no matched mRNA	0						bad [no matched mRNA]
ILMN_1740181	70671	LOC283345	RRPL13L	12	+	TAAGGTGCCCCATGCTGAGGCATCACTACAAAGCACAAGCTGGCAGGGGC	OK: single match mRNA	1	RPL13P5	CHR12	6993144-6993766	uc009zff.2	RPL13P5	good	CHR12	6993144	6993766	6993455
ILMN_1711994	70672	TCIRG1	ATP6N1C; OPTB1; ATP6V0A3; OC116; a3; Stv1; Atp6i; OC-116kDa; Vph1; TIRC7	11	+	TGTGGTGCTGGTCCCCATCTTTGCCGCCTTTGCCGTGATGACCGTGGCTA	OK: common txStart or txEnd	4	TCIRG1	CHR11	67810412-67818365, 67806482-67818365, 67811255-67818365, 67811598-67818365	uc001ong.2, uc001one.2, uc001onh.2, uc001oni.2	TCIRG1	good	CHR11	67806482	67818365	6.78124e+07
ILMN_1674421	70674	TM9SF4	dJ836N17.2; KIAA0255	20	+	GCAGCGCCAAGCGGCATCCACCAAGCATCAAGTTGGAGAAAAGGGAACCC	OK: single match RefSeq	4	TM9SF4	CHR20	30697538-30755061, 30697308-30755061, 30729343-30755061	uc002wxk.2, uc010zts.1, uc002wxj.2, uc010gdz.2	TM9SF4	good	CHR20	30697308	30755061	3.07262e+07
ILMN_1662719	70678	GPBP1L1	SP192; RP11-767N6.1	1	-	CAGCTTCTACTACCAGCCCTTGGGGCACTCACCCCTGTGATCAAGCAATC	OK: single match RefSeq	2	GPBP1L1	CHR1	46092977-46101396, 46092977-46152302	uc001coo.2, uc001coq.2	GPBP1L1	good	CHR1	46092977	46152302	4.61226e+07
ILMN_1731948	70681	PCK1	PEPCKC; PEPCK1; PEPCK-C; MGC22652	20	+	CCCAAGGAGGATGCCCTGAACCTGAAAGGCCTGGGGCACATCAACATGAT	OK: single match RefSeq	2	PCK1	CHR20	56136136-56141507	uc002xyn.3, uc010zzm.1	PCK1 (includes EG:18534)	good [IPA: "Includes other"]	CHR20	56136136	56141507	5.61388e+07
ILMN_1785218	70689	MTCH2	HSPC032	11	-	AGACAGAACGAGAATGCAGGGGTCTCTTCCCTCCCCTGGGGTTTAGGAAG	OK: single match RefSeq	3	MTCH2	CHR11	47638858-47664097, 47638858-47664206	uc001nge.2, uc010rhp.1, uc010rho.1	MTCH2	good	CHR11	47638858	47664206	47651532
ILMN_1718253	70703	TAS2R3	T2R3	7	+	GCAAAATGGGACAAGCTCCAGAGATCCAACCACTGAGGCCCACAAGAGGG	OK: single match mRNA	1	TAS2R3	CHR7	141463896-141464997	uc003vwp.1	TAS2R3	good	CHR7	141463896	141464997	1.41464e+08
ILMN_1669484	70707	WDR6	FLJ10218; MGC142027; MGC126756	3	+	AGGGCCTGCTGGTCTCATCCTCTGCTTCCTTTGCCTTTACCCTATACCTC	OK: single match RefSeq	4	WDR6	CHR3	49044636-49053386, 49045040-49053386	uc010hkn.2, uc011bbz.1, uc003cvj.2, uc011bby.1	WDR6	good	CHR3	49044636	49053386	49049011
ILMN_1897683	70709	HS.151158				GCTGTCCAACCAGGGACTCATTTCCCAGACCCCCTTATGTCCAGGTGCCA	no matched mRNA	0						bad [no matched mRNA]
ILMN_1915547	70711	HS.233221				CCTCCACCCCTGCGCTGGTCATCATGTGGAGCGTGTGCTTTCTAAGAAGT	no matched mRNA	0						bad [no matched mRNA]
ILMN_1736013	70717	CIB3	KIP3; MGC138405; MGC142151; MGC96922	19	-	AGTGCCGAGGAGGTGAGCCTGGTATGTGAGAAGGTGCTGGATGAGGCTGA	OK: single match RefSeq	4	CIB3	CHR19	16272179-16284286	uc010eae.2, uc010eag.2, uc002nds.2, uc010eaf.2	CIB3	good	CHR19	16272179	16284286	1.62782e+07
ILMN_1863430	70719	HS.557879				TGACAGATGTGTTACAGCATGGACACCAAGTCCCCGGGAGCCAAGATGGC	no matched mRNA	0						bad [no matched mRNA]
ILMN_1759380	70722	LOC728276		16	+	TGTTCTGAGTTCTCTGTGGGCAGGAAGTCCGCCAAGCTGGCCTCCATCCA	OK: single match RefSeq	2		CHR16	19297104-19315716	uc002dga.3, uc002dfz.3	CLEC19A	good [no Gene name] [IPA annotation]	CHR16	19297104	19315716	19306410
ILMN_1779558	70730	GAS6	FLJ34709; AXLLG; AXSF; DKFZp666G247	13	+	GCCATGCTGAGAGCTGGGCTTTCCTCTGTGACCATCCCGGCCTGTAACAT	OK: common txStart or txEnd	3	GAS6	CHR13	114523523-114536714, 114523523-114539017, 114523523-114567046	uc001vug.2, uc001vuf.2, uc001vud.2	GAS6	good	CHR13	114523523	114567046	1.14545e+08
ILMN_1687090	70731	GABRB3	MGC9051	15	-	GGAGTGGATCCAGCTTCACTGTCATGTGCGAACACAGTGACACGTTTGGC	OK: common txStart or txEnd	4	GABRB3	CHR15	26788694-26874325, 26788694-27018927, 26788694-27184686, 26788694-27018251	uc010uae.1, uc001zba.2, uc001zbb.2, uc001zaz.2	GABRB3	good	CHR15	26788694	27184686	26986690
ILMN_1875332	70735	HS.545527				GTTGGTGAGATGTCTAAAGCTTGGAGATTGGAGTGTGGGTCAGGATTCCC	no matched mRNA	0						bad [no matched mRNA]
ILMN_2147920	70736	BP75		6	+	GAAGACTGGGACTTCCCCATCCTGTGGATCCCATTGTAGGAGAGCCAGAA	OK: single match mRNA	1	BRD7P3	CHR6	118822535-118824994	uc011ebk.1	BRD7P3	good	CHR6	118822535	118824994	1.18824e+08
ILMN_1706225	70743	N4BP1	KIAA0615; FLJ31821	16	-	GGTGTCTCTGGCTCACCTCCGTCTGTTCATCACCTTCCTCCCCAGTGTTT	OK: single match mRNA	1	N4BP1	CHR16	48572638-48644120	uc002efp.2	N4BP1	good	CHR16	48572638	48644120	48608379
ILMN_2266214	70747	LGALS8	Gal-8; PCTA-1; Po66-CBP; PCTA1	1	+	GGAAGATAATCGGAAGAGGTAGAAGACACCGTCCATGACACTTCCTGGGG	OK: single match mRNA	1	LGALS8	CHR1	236681564-236712996	uc001hxw.1	LGALS8	good	CHR1	236681564	236712996	236697280
ILMN_2289844	70750	SERHL	HS126B42; BK126B4.1; BK126B4.2; dJ222E13.1	22	+	TGTGTCCACATGAGCGAACCCCAGCACGTGGCCAGTATCATCAGCTCCTT	unknown	5	SERHL;SERHL2	CHR22	42896584-42908565, 42949924-42970387	uc011apl.1, uc011apo.1, uc003bcr.2, uc010gyy.2, uc010gyz.2	SERHL	unsure [differs from IPA annotation]	CHR22	42896584	42970387	4.29335e+07
ILMN_1769409	70753	C9ORF123	MGC4730	9	-	CGCTGAGTAGTCTGAGGAGCAAGAGGAGTTGGTCTTTCTGTCCCAGTGGC	OK: single match RefSeq	2	C9ORF123	CHR9	7796492-7799799, 7796492-7799778	uc003zkj.2, uc003zki.2	C9orf123	good	CHR9	7796492	7799799	7.79815e+06
ILMN_1699599	70754	FCRL3	IFGP3; FCRH3; SPAP2; IRTA3	1	-	CCACTAGCCCCTTACCCAGAGTGGCCCACAGGAAACAGCCTGCACCATTT	OK: single match RefSeq	6	FCRL3	CHR1	157646277-157670647, 157647978-157670647, 157647978-157667803	uc009wsn.2, uc001frb.2, uc001fqx.3, uc001fra.2, uc001fqy.3, uc009wso.2	FCRL3	good	CHR1	157646277	157670647	157658462
ILMN_1701101	70762	C1ORF167				TTGTAAGAGACACGGGGGTGCTCCGGGCCCAGCATCAAGCCTTTCAGGAT	OK: common txStart or txEnd	2		CHR1	11832138-11849641, 11839858-11849641	uc001asz.2, uc001ata.2	C1orf167	good [no Gene name] [IPA annotation]	CHR1	11832138	11849641	1.18409e+07
ILMN_1705922	70767	BAIAP2	IRSP53; BAP2	17	+	CCCCCGCCCTTCCCATGTAGCCTGTTCTGTCATCATCTGTGCGTTCCTGT	OK: single match RefSeq	5	BAIAP2	CHR17	79008946-79091232, 79058894-79091232	uc002jze.2, uc002jzf.2, uc010wuh.1, uc002jzd.2, uc002jzh.2	BAIAP2	good	CHR17	79008946	79091232	79050089
ILMN_1859238	110008	HS.541093				TTCAGTTTGATACCCAAATATTTAAAGCACGGGTGTCCCTAGTGGACAGA	no matched mRNA	0						bad [no matched mRNA]
ILMN_2329773	110010	RAB27A	RAB27; HsT18676; GS2; MGC117246; RAM	15	-	GAGGAAAAGATTTAGACATTTCAAGAGCAGGGTTGGCCAGGCGCGGTGGC	OK: common txStart or txEnd	4	RAB27A	CHR15	55495801-55562482, 55495801-55582001, 55495801-55563107, 55495801-55562585	uc002aco.2, uc002acr.2, uc002acq.2, uc002acp.2	RAB27A	good	CHR15	55495801	55582001	55538901
ILMN_1839370	110019	HS.572234				CCAAAGTCCCAGTGGTTGTTGCTGGGAGGTGCCCACAGGCTTTTGCCATA	no matched mRNA	0						bad [no matched mRNA]
ILMN_2171789	110021	TRAF1	MGC:10353; EBI6	9	-	TGCAGAGGATGGGGAAAAGGGAAGAGTACCGACTTGAAAACGGAGAGCTG	OK: single match RefSeq	3	TRAF1	CHR9	123664671-123691479, 123664671-123676850, 123664671-123689173	uc010mvl.1, uc011lyg.1, uc004bku.1	TRAF1	good	CHR9	123664671	123691479	123678075
ILMN_1841664	110025	HS.146594				ATAGGTAAAGAGTGTGCCCAGTGGTTCTTCTCTCAGCCCAAGTCTGCTGG	no matched mRNA	0						bad [no matched mRNA]
ILMN_1661864	110026	LOC286239				ACATGGGCTTGTACCAGAAACGAGATCGCACACAACAGTCTGATGATCCA	no matched mRNA	0						bad [no matched mRNA]
ILMN_1805695	110037	C6ORF170	bA301B7.2; FLJ30899; C6orf171; FLJ34235; bA57L9.1; dJ310J6.1	6	-	CTGCCTGCAAGGGAATTATGCTGGCCATGACTGGTTTGTATCTTCTCTGC	no matched mRNA	0					C6orf170	unsure [no matched mRNA] [IPA annotation]
ILMN_1679087	110041	RABEP2				GCCTGCACCATGAGGTAAAGCGGTTGAATGAGGAAAACCAAGGGCTCCGG	OK: single match RefSeq	3	RABEP2	CHR16	28915742-28936532	uc010byn.2, uc002drq.2, uc010vdf.1	RABEP2	good	CHR16	28915742	28936532	28926137
ILMN_1907898	110044	HS.581297				CTCACTCTGGTCACTGTCTGATGGGAGTTGGGTAACTAGTCTGGGCTGCT	no matched mRNA	0						bad [no matched mRNA]
ILMN_1655572	110048	C6ORF59				AGTTGGCTGGAGGAGGCCAGTCAGGAGTGCAAGAACCCCGCGTACTCTGT	OK: single match mRNA	1	AGPAT4-IT1	CHR6	161581173-161583014	uc003qtu.3	AGPAT4-IT1	good	CHR6	161581173	161583014	1.61582e+08
ILMN_1882343	110050	HS.181867				ATCCTCAGGCCCTCCGTGTTCTTATTTAAAGCCGCTGTATTATGGCCTGC	no matched mRNA	0					DCAF12L2	unsure [no matched mRNA] [IPA annotation]
ILMN_1787190	110056	NRP2	MGC126574; NPN2; NP2; VEGF165R2; PRO2714	2	+	TCTGGGAACACCCAAGACAGTGAAAGGTGTCATCATCCAGGGAGCCCGCG	unknown	7	NRP2	CHR2	206547223-206608421, 206547223-206662856, 206547223-206641879, 206547223-206641879, 206547358-206608421	uc002vat.2, uc002vaw.2, uc002vav.2, uc002vax.2, uc002vau.2, uc010fud.2, uc002vay.2	NRP2	good	CHR2	206547223	206662856	2.06605e+08
ILMN_2408450	110059	UBE1DC1	Uba5; FLJ23251; FLJ23251Uba5	3	+	AGGTGTTTGTGCAGCCAGTCTTCCTACCACTATGGGTGTGGTTGCTGGGA	OK: common txStart or txEnd	4	UBA5	CHR3	132379139-132396943, 132373289-132396943, 132379583-132396943	uc010htt.2, uc010htr.2, uc003epb.3, uc003epa.3	UBA5	good	CHR3	132373289	132396943	132385116
ILMN_2210601	110064	RNASEL	DKFZp781D08126; MGC133329; RNS4; PRCA1; MGC104972	1	-	GGTGCTAAGTCTGATGTTCTTTCCATGAATCATTGTGGTGGTTGAGATGG	OK: single match RefSeq	2	RNASEL	CHR1	182542771-182556105, 182542771-182558391	uc001gpj.1, uc009wxz.1	RNASEL	good	CHR1	182542771	182558391	182550581
ILMN_1680685	110070	LOC649800				TTACGCTTTTCCTCCTGCGAGACGGTTCGCCAGAGAGTGCCTGTCCCTGG	no matched mRNA	0						bad [no matched mRNA]
ILMN_1661939	110072	SGSM1	MGC133298; RUTBC2; SGSM1; KIAA1941	22	+	AGCGCTCGGAGCCATGGCCTCGGCCCCCGCGGAGGCGGAGACCCGACAGA	OK: common txStart or txEnd	5	SGSM1	CHR22	25202135-25322813, 25202135-25255871, 25202135-25322813, 25202135-25322813, 25202135-25322813	uc003abh.2, uc003abf.2, uc010guu.1, uc003abj.2, uc003abg.2	SGSM1	good	CHR22	25202135	25322813	25262474
ILMN_1654732	110079	OSR2				GAATCTCCACACAAATGTCCCACATGTGGAAGAACCTTTAATCAGAGAAG	OK: single match RefSeq	2	OSR2	CHR8	99956630-99964324	uc011lgx.1, uc003yir.2	OSR2	good	CHR8	99956630	99964324	99960477
ILMN_1669788	110092	NUDT14	UGPP	14	-	CCGGACATCCCCAAGACCCTCGGCGTCATCTTTGGTGTCTCATGGTTCCT	OK: single match RefSeq	2	NUDT14	CHR14	105639276-105647660	uc010tyn.1, uc001yqi.2	NUDT14	good	CHR14	105639276	105647660	105643468
ILMN_1670532	110095	GMCL1	GCL1; BTBD13; GCL	2	+	TACTGCTGGCGTTGGACAGGTTTTAACTTCGGCTTCGACCTACTTGTAAC	OK: single match mRNA	1	GMCL1	CHR2	70056817-70106730	uc002sfu.2	GMCL1	good	CHR2	70056817	70106730	7.00818e+07
ILMN_1870524	110097	HS.576685				TCAACCCATGTGGAGTAAAACAATAAAAGCAAATTAAAGCAGTAGCATGA	no matched mRNA	0						bad [no matched mRNA]
ILMN_1730229	110100	CGNL1	MGC138254; JACOP; KIAA1749; FLJ14957	15	+	GCCCGTTGACTTATTCCATTGCGTCTCTGCTTTAGGGTATGGTTTGGTCG	OK: single match RefSeq	2	CGNL1	CHR15	57668704-57842920	uc002aeg.2, uc010bfw.2	CGNL1	good	CHR15	57668704	57842920	57755812
ILMN_2092536	110110	HSPE1	HSP10; CPN10; GROES	2	+	CCGAGTATTGGTTGAAAGGAGTGCTGCTGAAACTGTAACCAAAGGAGGCA	OK: single match mRNA	1	HSPE1	CHR2	198364720-198368186	uc002uul.2	HSPE1	good	CHR2	198364720	198368186	198366453
ILMN_1755571	110112	SYT5		19	-	ACGGTTACCCTCCCCCCACCTTCCACCCCAACCATCTGAACCATTCCTGT	OK: single match RefSeq	4	SYT5	CHR19	55684468-55691720, 55684468-55691469	uc002qjn.1, uc002qjm.1, uc002qjo.1, uc002qjp.2	SYT5	good	CHR19	55684468	55691720	55688094
ILMN_1699389	110113	TP53TG3	TP53TG3A	16	-	AATTGTGACACCCTGTCTCCTCGAGCTGCAGGCTTTTATGCTTGTCATGT	unknown	8	TP53TG3B;NA	CHR16	33260690-33264727, 33204155-33208187, 32264643-32267240, 32684840-32688878	uc002edp.2, uc002edn.2, uc010cav.1, uc002edd.2, uc010caz.1, uc002ede.2, uc002ecy.2, uc010cay.1	TP53TG3B (includes others)	unsure [differs from IPA annotation]	CHR16	32264643	33264727	32764685
ILMN_1856810	110114	HS.582255				TGCAAACATACTACATAGAGCTCCTGTGTGACCTTCACCCAATTTCCCCC	no matched mRNA	0						bad [no matched mRNA]
ILMN_1651872	110121	UBIAD1	RP4-796F18.1; TERE1	1	+	GGAATGTGATTTGGCAGTCAGGGTACTAAGCATGGGTGGGAACTCCTGCC	OK: single match mRNA	1	UBIAD1	CHR1	11333254-11348490	uc001asg.2	UBIAD1	good	CHR1	11333254	11348490	11340872
ILMN_1715928	110128	BCAP29	DKFZp686M2086; BAP29	7	+	TGCACTGGATGGGCCCCTGGACTTCTGCGACAGCTGCCATGTGCAGCCTC	no matched mRNA	0					BCAP29	unsure [no matched mRNA] [IPA annotation]
ILMN_1864094	110131	HS.580238				AGAGCTGTTGCCTTCAGGAGCCCCAGGGAGAAAAACCAGGCTTGAGGGTT	no matched mRNA	0						bad [no matched mRNA]
ILMN_2234310	110132	GLTPD1		1	+	GCCTGGCCACTGGCTCTTCACAGTGGACCCCAGCACCTCGGGGTGGCAGA	OK: single match mRNA	1	GLTPD1	CHR1	1260142-1264275	uc001aeo.2	GLTPD1	good	CHR1	1260142	1264275	1.26221e+06
ILMN_1902278	110133	HS.545009				TTTTTTCTTTGCGGCTCAGGCACAAAGCTTCAGCACACAGCCTCCGGGGG	no matched mRNA	0						bad [no matched mRNA]
ILMN_1686136	110136	NSD1	DKFZp666C163; SOTOS; FLJ44628; FLJ22263; STO; ARA267; KMT3B	5	+	GGGCAAGACCCCAAACCAGAGCAAAATACACTTCCAGCTCTTAACCAGGC	OK: common txStart or txEnd	3	NSD1	CHR5	176560832-176727213, 176560079-176727213, 176562087-176727213	uc003mfr.3, uc003mft.3, uc011dfx.1	NSD1	good	CHR5	176560079	176727213	176643646
ILMN_2358714	110138	ABCC11	WW; MRP8; EWWD	16	-	GTCACACTGACCAGCAGATCTGGGATGCCTTGGAGAGGACATTCCTGACC	OK: common txStart or txEnd	4	ABCC11	CHR16	48200821-48266182, 48200821-48269088, 48200821-48221338	uc002eff.1, uc002efg.1, uc002efh.1, uc010cbg.1	ABCC11	good	CHR16	48200821	48269088	4.8235e+07
ILMN_1718297	110139	EML4	FLJ10942; C2orf2; ELP120; DKFZp686P18118; ROPP120; FLJ32318	2	+	GTGATCAGCAGGGAGTTTATTTGAGGACATCAGTCACCTTTGGGGTTGCC	OK: common txStart or txEnd	5	EML4	CHR2	42528380-42559686, 42513062-42559686, 42396489-42559686, 42396489-42559686	uc010faq.2, uc002rsj.2, uc010ynv.1, uc010fap.2, uc002rsi.2	EML4	good	CHR2	42396489	42559686	4.24781e+07
ILMN_1819336	110142	HS.63338				GCTGCTCCATCCTTTGATGGGGCCCCTCTATTAGCCCATTTGTTAGACCG	no matched mRNA	0						bad [no matched mRNA]
ILMN_1716446	110148	BCL10	CARMEN; mE10; CLAP; CIPER; c-E10	1	-	AGCAGTTGTGAACCTTTTCCAGATGGAGCCACGAACAACCTCTCCAGATC	OK: single match mRNA	1	BCL10	CHR1	85731460-85743583	uc001dkz.2	BCL10	good	CHR1	85731460	85743583	8.57375e+07
ILMN_1810462	110152	C10ORF115				AAAGAGTGGCCTCGCCGTCCTGGTGTAAGGTGCCTCCCTCGGAAAGGATA	no matched mRNA	0						bad [no matched mRNA]
ILMN_1714000	110154	NXPH3	NPH3	17	+	GGACGATTGTGGTCCTCCCACACTAAGGCCACAGCCCATCCGCGTGCTGT	OK: single match mRNA	1	NXPH3	CHR17	47653297-47661169	uc002ipa.2	NXPH3	good	CHR17	47653297	47661169	47657233
ILMN_1664776	110161	EFR3A	KIAA0143; DKFZp781J0562	8	+	TCTGCAAGAGATTCTGCAGGAACTGGGTGTGCACACGGTGTTGTAGCCAG	OK: single match mRNA	1	EFR3A	CHR8	132916358-133025769	uc003yte.2	EFR3A	good	CHR8	132916358	133025769	1.32971e+08
ILMN_2280441	110162	PACRG	GLUP; PARK2CRG; RP3-495O10.2; HAK005771; FLJ32724	6	+	GTGGCGCGATCATGGCTCGTTGCAACCTCGACCACCTGGGCTCAAGTGAT	OK: single match mRNA	1	PACRG	CHR6	163148163-163736523	uc003qua.2	PACRG	good	CHR6	163148163	163736523	163442343
ILMN_1737146	110167	TRAM1	PNAS-8; TRAMP; TRAM	8	-	GTTCACATCTTGTTCCCCATTTCTCACTTGTGTCACCAGCTGTTTGTGCC	OK: single match RefSeq	2	TRAM1	CHR8	71485672-71520604, 71485672-71520622	uc003xyo.1, uc011lfc.1	TRAM1	good	CHR8	71485672	71520622	71503147
ILMN_1879322	110168	HS.553144				CTACCTCAGAGTGGGAGAAGGTAAAGGCTGACAGCTGCTGGAAAGATGAC	no matched mRNA	0						bad [no matched mRNA]
ILMN_1912668	110170	HS.541069				TGCTACTACTCTGTCTACTGAACCCATTGCAGACAGAGCTAATTGATGCT	no matched mRNA	0						bad [no matched mRNA]
ILMN_2346841	110176	HSF5	FLJ40311; MGC134827	17	-	GTCAGAGTATGTGAAGAGGAGACCCAATTTCCAAATGAAGGAACTTTGCT	OK: single match mRNA	1	HSF5	CHR17	56497528-56565759	uc002iwi.1	HSF5	good	CHR17	56497528	56565759	5.65316e+07
ILMN_1663916	110180	ARHGAP9	10C; RGL1; FLJ16525; MGC1295	12	-	GTCTCTATCTTCATGAGTGTGACTTGAGGTGTTGGGATGGGTGAGGGAGC	OK: common txStart or txEnd	6	ARHGAP9	CHR12	57866038-57882597, 57866038-57873424, 57866038-57868756, 57866038-57871728, 57866038-57873633	uc001sod.2, uc001sob.2, uc001sny.2, uc001snz.2, uc001soa.2, uc001soc.2	ARHGAP9	good	CHR12	57866038	57882597	5.78743e+07
ILMN_1813704	110181	KIAA1199	TMEM2L; CCSP1	15	+	GCAACGCTCCTCTGAAATGCTTGTCTTTTTTCTGTTGCCGAAATAGCTGG	OK: single match RefSeq	2	KIAA1199	CHR15	81071711-81243999	uc010unn.1, uc002bfw.1	KIAA1199	good	CHR15	81071711	81243999	81157855
ILMN_1892859	110189	ONECUT2	OC-2; OC2; MGC120378; MGC120377	18	+	ACCACAGTGCAGGGAAAACAAAAGTATCCCAGCATCTTCATCCTGTACAC	OK: single match mRNA	1	ONECUT2	CHR18	55102916-55158529	uc002lgo.2	ONECUT2	good	CHR18	55102916	55158529	5.51307e+07
ILMN_1667362	110192	GABRB2	MGC119389; MGC119386; MGC119388	5	-	GTGGGACCCTACTGGAAACCTCTCCCCAACTAGACGGACTACCAATTACG	OK: single match mRNA	1	GABRB2	CHR5	160715435-160975130	uc003lys.1	GABRB2	good	CHR5	160715435	160975130	1.60845e+08
ILMN_1776047	110195	LOC646197		8	-	GGCTACATGATGGCCAAAAAGCACCTGGAGATCAACCCCAACCACCCCAT	no matched mRNA	0						bad [no matched mRNA]
ILMN_1861992	110196	HS.562370				CCTTACCTGCCTCTGGTGGAGCCTGTGGTTAGGACAGATAGACTCCTAGC	no matched mRNA	0						bad [no matched mRNA]
ILMN_1800374	110201	LOC654106		16	+	AACAAACTTTACTTCAGCGCAGGGGCGGAGGAACCGGGCTGGAGGCTTCT	no matched mRNA	0						bad [no matched mRNA]
ILMN_1729640	110202	RBM35B	FLJ21918; FLJ22248	16	-	GCTGTTTTCAGCCATGTTTCTCTGTGCATCTCCAGTAAGCAGAAGGCTAC	OK: single match RefSeq	3	ESRP2	CHR16	68262449-68270136, 68262449-68266732	uc002evq.1, uc002evp.1, uc010cfa.1	ESRP2	good	CHR16	68262449	68270136	6.82663e+07
ILMN_1829464	110209	HS.516555				AGGAGGACAGTTTTTCATCTGGGCACACTGACCCTTTCCAACCCCTACAG	no matched mRNA	0						bad [no matched mRNA]
ILMN_1834533	110215	HS.149264				GACTTTCCAGACTTCCCAACAGGATCAGGACTAGGGTGAGATGAGTGACG	no matched mRNA	0						bad [no matched mRNA]
ILMN_1689154	110220	BTG4	PC3B; MGC33003	11	-	GCCGTGTTGGCCTCCTGGGAAACACTTACCATGGCTCGCAGAAGCATCCT	OK: single match mRNA	1	BTG4	CHR11	111338257-111383064	uc001plj.2	BTG4	good	CHR11	111338257	111383064	1.11361e+08
ILMN_1655880	110228	CHST11	C4ST1; HSA269537; C4ST-1; C4ST	12	+	CAGTGCCAAGCTACCTGAAATTGGAATAAAGGGGGTGGGGAGAGGGAGAG	OK: single match RefSeq	2	CHST11	CHR12	104850748-105151883, 104850777-105151883	uc001tky.2, uc001tkx.1	CHST11	good	CHR12	104850748	105151883	1.05001e+08
ILMN_1710219	110239	CALCR	CTR; CTR1; CRT	7	-	CCTCCAAATCTCCAGTCTCATCTATGTCATATTTTGCCACTGCCTTTCAG	OK: common txStart or txEnd	6	CALCR	CHR7	93053798-93116319, 93053798-93203818, 93053798-93090269, 93053798-93116319, 93053798-93204042	uc003umt.1, uc003umu.1, uc011kia.1, uc003ums.1, uc003umw.2, uc003umv.1	CALCR	good	CHR7	93053798	93204042	93128920
ILMN_1792671	110240	C12ORF29	MGC102978; FLJ38158; DKFZp313K0436; DKFZp686L04169; DKFZp434N2030	12	+	GATCAGGGAAACCTTTGGGACTTCTGACAGGCATCTGGTGAAGAGACAAT	OK: single match RefSeq	3	C12ORF29	CHR12	88429267-88443936	uc001tap.2, uc009zsk.2, uc001tao.2	C12orf29	good	CHR12	88429267	88443936	8.84366e+07
ILMN_1762243	110241	LOC727778		1	+	GTTTCCCGAGCTCGACAATCGGCTAGCCACTCCTGATAGCGTTCGGCGCT	no matched mRNA	0						bad [no matched mRNA]
ILMN_1824196	110242	HS.187293				TGGGCCTCTCCACAGGGTGGCTTGGGCTTCCTTACAGCATGGTGGCTTAT	no matched mRNA	0						bad [no matched mRNA]
ILMN_1883107	110243	HS.563186				CCTGCGCCACATTGGAGACATTAAGAGCAGGAAAAGCTGAACGGGGCTCT	no matched mRNA	0						bad [no matched mRNA]
ILMN_2301725	110246	PDE8B	FLJ11212	5	+	CAAGCCACAGAGGGGGCCTCTTGACCGACAAAGGACACTGTGAATCACAG	OK: single match RefSeq	5	PDE8B	CHR5	76506705-76723226	uc003kfd.2, uc003kfc.2, uc003kfb.2, uc003kfa.2, uc003kfe.2	PDE8B	good	CHR5	76506705	76723226	7.6615e+07
ILMN_1832172	110253	HS.134945				TGCACGGGAAAGCCTGAGCTTCAGAAACAGCCTTCCCAAGTCAGGAGCGG	no matched mRNA	0						bad [no matched mRNA]
ILMN_2329290	110255	TRIM10	MGC141979; RNF9; HERF1; RFB30	6	-	CTGCCAGTTCTGCTCACCACCATCCGTGCTTGGCACAGAAGTAGCTGCAT	different chromosomes	16	TRIM10	CHR6	1631861-1640846, 1450171-1459159, 1501608-1510596, 1412673-1421658, 30119722-30128711, 1359960-1368945, 1468290-1477275, 1413450-1422435	uc011exh.1, uc011jez.1, uc011hle.1, uc011ihv.1, uc003npn.2, uc011ekq.1, uc011grx.1, uc011jfa.1, uc011ihw.1, uc003npo.3, uc011fvt.1, uc011fvu.1, uc011hld.1, uc011exg.1, uc011grw.1, uc011ekp.1	TRIM10	good	CHR6	30119722	30128711	3.01242e+07
ILMN_1674344	110259	PARD6G	FLJ45701; PAR-6G; PAR6gamma	18	-	GGGCATGTCGTTCAGTGCCCCAGCAGTCAGAAGCAGTTTTTGTGGAACTA	OK: single match mRNA	1	PARD6G	CHR18	77915118-78005397	uc002lny.2	PARD6G	good	CHR18	77915118	78005397	7.79603e+07
ILMN_1784766	110270	MCM3AP	GANP; FLJ44336; MAP80; FLJ45306; KIAA0572	21	-	TGCTAGACATGGTGGACATTTGAGCAGCCTGACCTGTGGGGAGGGGGTCT	OK: single match RefSeq	4	MCM3AP	CHR21	47655047-47679179, 47655047-47705236, 47655047-47686866, 47655047-47667074	uc002zip.1, uc002zir.1, uc002ziq.1, uc002zio.1	MCM3AP	good	CHR21	47655047	47705236	4.76801e+07
ILMN_1662879	110273	UBE2MP1		16	-	GGAGCGGCGCGGCAGGCCGGGCGGGTTGCGGCAGTAGCGGAGGAGGCCGC	OK: single match mRNA	1	UBE2MP1	CHR16	34403801-34404762	uc002edv.1	UBE2MP1	good	CHR16	34403801	34404762	3.44043e+07
ILMN_1763200	110274	DZIP3	KIAA0675; FLJ13327; UURF2; hRUL138	3	+	GCCCCCGTGATTAAATTATTTCCCACCAGGCCCCTCCCACAACATGGAAT	OK: single match RefSeq	2	DZIP3	CHR3	108308336-108413692, 108326935-108413692	uc003dxd.2, uc011bhm.1	DZIP3	good	CHR3	108308336	108413692	108361014
ILMN_1816737	110278	HS.561923				TATGCCTGTGCCAACTTCATTACACTTGAATTCTTCCCCAGGGGCCAAGG	no matched mRNA	0						bad [no matched mRNA]
ILMN_2262901	110279	RUFY3	SINGAR1; KIAA0871; RIPX	4	+	CTAGGTCCAGGGAGAAAAGGCAGTGGTTGGGGTTACTGGAAATTTTGCTC	OK: single match RefSeq	2	RUFY3	CHR4	71587695-71674335, 71600187-71674335	uc003hfr.2, uc011cay.1	RUFY3	good	CHR4	71587695	71674335	71631015
ILMN_1695354	110280	BMF	FLJ00065	15	-	TCCCTGCTCTGGGAGCATTGCTAGCCTTCTACCCCATCCCTGGATCCACA	OK: common txStart or txEnd	4	BMF	CHR15	40380093-40398292, 40380093-40398639, 40380093-40401075	uc001zkt.2, uc001zkv.2, uc001zku.2, uc001zkw.2	BMF	good	CHR15	40380093	40401075	40390584
ILMN_1898270	110286	HS.541910				AGTCTTGCCCCACACACCATTCACTGAATCTAAATAATTGGGGAGACAGG	no matched mRNA	0						bad [no matched mRNA]
ILMN_2326324	110291	LDHC	MGC111073; LDHX; LDH3	11	+	ACTCTTTCTCAGTATCCCTTGTGTCTTGGGGCGGAATGGTGTCTCAGATG	OK: single match RefSeq	6	LDHC	CHR11	18433852-18472792	uc001mom.3, uc001mon.3, uc001moo.3, uc009yhp.2, uc009yhr.2, uc009yhq.2	LDHC	good	CHR11	18433852	18472792	18453322
ILMN_1691899	110292	C6ORF1	MGC57858; LBH	6	-	CCTCCCCACCCTGGCATGCCCCCTTGACCTGGGACGATGAGCATACGACT	OK: single match RefSeq	2	C6ORF1	CHR6	34214157-34216904	uc003oji.2, uc003ojf.2	C6orf1	good	CHR6	34214157	34216904	3.42155e+07
ILMN_1703727	110296	LOC339809				ACGATGTGATAGGACACCGGGCACAGTGGCTCACACATGTTAATTCCAGC	OK: single match mRNA	1		CHR2	203000438-203062585	uc002uyy.1	FLJ39061	good [no Gene name] [IPA annotation]	CHR2	203000438	203062585	2.03032e+08
ILMN_1886900	110300	HS.543795				GTCAATTGTATGTTATATGTATTTTACCACAACCAAAAAATGTAACTTTA	no matched mRNA	0						bad [no matched mRNA]
ILMN_1738578	110307	FILIP1L	DOC-1; GIP90; DOC1	3	-	CTGACCACGCTCACCCTCATCCAGTCCATACTGATATTTTTGCAAGGAAC	OK: common txStart or txEnd	2	FILIP1L	CHR3	99566772-99595046, 99566772-99833349	uc003dtn.2, uc003dto.2	FILIP1L	good	CHR3	99566772	99833349	9.97001e+07
ILMN_1889059	110309	HS.577266				CTTGCAGGAGCCATGAGGGGCGGCTTTCCGCGCAGTGTTTGCAGTGATTT	no matched mRNA	0						bad [no matched mRNA]
ILMN_1909417	110315	HS.552263				AGACTCTTAGGCAGTGAAGATACGTTAGGATACTTTCTCTCCCGTACCTC	no matched mRNA	0						bad [no matched mRNA]
ILMN_1660964	110324	MAP2K6	MEK6; MKK6; PRKMK6; SAPKK3; MAPKK6	17	+	AGTTGCGTTGAGGCCGCATCTTTCTTCAGCAGCGTGCAATAGCTGGCTCC	no matched mRNA	0					MAP2K6	unsure [no matched mRNA] [IPA annotation]
ILMN_1773395	110326	RDH5	RDH1; HSD17B9	12	+	CTGCCCCCACCCTGGTACTGCCTGGTGCCTGCCACAAAATAAGCACTAAC	OK: single match RefSeq	2	RDH5	CHR12	56114150-56118525	uc001shk.2, uc001shl.2	RDH5	good	CHR12	56114150	56118525	5.61163e+07
ILMN_1762003	110327	SEC62	HTP1; SEC62; FLJ32803; Dtrp1	3	+	TCCGTGAATCCCTTAGAGGTCTGTGAATTGTAGGTTAAGAACCCCTGCCC	OK: single match mRNA	1	SEC62	CHR3	169684579-169716159	uc003fgh.2	SEC62 (includes EG:294912)	good [IPA: "Includes other"]	CHR3	169684579	169716159	169700369
ILMN_1779279	110328	C14ORF32	MGC23138; MISS; c14_5346	14	+	ACCCCTGGATAAAGGCACTTTCACTGCCTGTCACTGATCAGCAGATACTG	OK: single match mRNA	1	MAPK1IP1L	CHR14	55518361-55536912	uc001xbq.1	MAPK1IP1L	good	CHR14	55518361	55536912	5.55276e+07
ILMN_1911677	110332	HS.447508				AAGGCTGTGGGGCCCGATACCATGATTTTGCTGCACTCCTAGACCTGGCC	no matched mRNA	0						bad [no matched mRNA]
ILMN_1777170	110333	LOC440585				GGATGAGCCCATCTGTGGATCTAATGCCTTAAGTGTGCACAGCCCAGAGA	OK: single match mRNA	1	FAM183A	CHR1	43613593-43622064	uc009vwo.2	FAM183A	good	CHR1	43613593	43622064	4.36178e+07
ILMN_2384216	110338	XRN1	DKFZp686F19113; DKFZp686B22225; FLJ41903; DKFZp434P0721; SEP1	3	-	CCCCCTGTAGACCCATTCTAAATGTGGGCCTGAGGTCAATGGGAGATGTG	OK: common txStart or txEnd	4	XRN1	CHR3	142025450-142166853, 142025450-142131505, 142025450-142166853	uc003euu.2, uc003eut.2, uc010huu.2, uc003eus.2	XRN1	good	CHR3	142025450	142166853	1.42096e+08
ILMN_1776582	110347	PDK3		X	+	ACGCCTGAAGCCGATGATTGGAGCAATCCCAGCAGTGAACCCAGGGATGC	OK: common txStart or txEnd	2	PDK3	CHRX	24483343-24557952, 24483343-24552260	uc004dbh.2, uc004dbg.2	PDK3	good	CHRX	24483343	24557952	2.45206e+07
ILMN_1676058	110348	MAGOHB	magoh; mago	12	-	TTGCGCTCAGGTTATGTTCCTTTTACCTCCTTCCTTAATAAAGAGACCAC	OK: single match RefSeq	2	MAGOHB	CHR12	10756793-10766183	uc001qyq.1, uc001qyr.1	MAGOHB	good	CHR12	10756793	10766183	10761488
ILMN_1802089	110349	SYMPK	FLJ27092; SPK; SYM	19	-	CCCCAGACCCTCGCACCTGTTGGAGAAGATGCTATGAAGACTCCCAGCCC	OK: single match mRNA	1	SYMPK	CHR19	46318700-46366548	uc002pdn.2	SYMPK	good	CHR19	46318700	46366548	46342624
ILMN_1748235	110358	LOC642111				TCCATACGCTTCATTTCCGGGTCTTCCGTTCTGTGTGCTGCAGGGCTTGC	no matched mRNA	0						bad [no matched mRNA]
ILMN_1817337	110360	HS.563570				CTGCAAAAACTAGGCTCTCATGAGGCACTGCAAGCCTGCATAGGCACACG	no matched mRNA	0						bad [no matched mRNA]
ILMN_1778013	110364	PDPR				GCCCACTGGCCTTGGATCATCTCCTCATGCACACCCGGAGTTTTACCTGC	OK: single match RefSeq	5	PDPR	CHR16	70165835-70195184, 70147528-70195184, 70179657-70195184	uc002eyg.1, uc010vlr.1, uc002eyf.1, uc002eyh.2, uc010vls.1	PDPR	good	CHR16	70147528	70195184	70171356
ILMN_1665323	110367	LOC645851				GTTATCTGCATCACTTCCAGGTCCACCCTTTCTTTCGGGGTGTGGCCTTC	OK: single match mRNA	1		CHR17	26937015-26938463	uc010crq.1	SGK494	good [no Gene name] [IPA annotation]	CHR17	26937015	26938463	26937739
ILMN_1663559	110369	LOC646882		13	-	CCTCAGGTTCCTCAACCCGCCATCGGGGCCAACTGGAGGTATGACTTTCC	no matched mRNA	0						bad [no matched mRNA]
ILMN_2238795	110370	NEK3	HSPK36; MGC29949	13	-	GAGCGGCTTTTCCAGGAGAAAGGGCCCTCACGGGTGAGCGGGGCGACTGG	OK: single match mRNA	1	NEK3	CHR13	52706779-52733510	uc001vgi.2	NEK3	good	CHR13	52706779	52733510	5.27201e+07
ILMN_1669888	110372	CSTA	STF1; STFA	3	+	GCCTCCTTGTTCCCTGTGGCTGCTGATAACCCAACATTCCATCTCTACCC	OK: single match mRNA	1	CSTA	CHR3	122044010-122060813	uc003eex.2	CSTA	good	CHR3	122044010	122060813	1.22052e+08
ILMN_1665144	110376	LOC653468		10	-	TACGGCTGGCCTATTATTGCTGTATTCTAACTTATTCATCTCCTATGTGT	unknown	3	BMS1P4;AGAP5	CHR10	75458908-75490272, 75458908-75490245, 75434033-75490272	uc010qkm.1, uc001juv.3, uc001juu.3	BMS1P4	unknown [IPA annotation]	CHR10	75434033	75490272	7.54622e+07
ILMN_1721614	110377	LOC442501				ACCCTGTACCAGGATGTGATGCTGGAGATCTACAGCCACCTGCTCTCTGT	OK: common txStart or txEnd	2		CHR7	5160940-5184177, 5160940-5172198	uc011jwf.1, uc003snu.1	ZNF890P	good [no Gene name] [IPA annotation]	CHR7	5160940	5184177	5.17256e+06
ILMN_1709795	110382	RAC2	Gx; EN-7; HSPC022	22	-	GGGGATATCTGCTCAGCCAATGGAAAATCTGGGTTCAACCAGCCCCTGCC	OK: single match mRNA	1	RAC2	CHR22	37621311-37640305	uc003arc.2	RAC2	good	CHR22	37621311	37640305	37630808
ILMN_1709399	110390	SLC25A34	DKFZp781A10161; RP11-169K16.2	1	+	CCAAGTCTGTAAGGGCCGCTCCCAGGAACACCTGCTACTGCACACTCCAA	OK: single match RefSeq	2	SLC25A34	CHR1	16065739-16067885, 16062808-16067884	uc009vok.1, uc001axb.1	SLC25A34	good	CHR1	16062808	16067885	1.60653e+07
ILMN_1788237	110397	LOC652755				ATTACCTTCACCCTAGCTGCCTAAAGGAAGAAAGGCCTGTAGTCCCTGGG	no matched mRNA	0					NAIP	unsure [no matched mRNA] [IPA annotation]
ILMN_2174341	110398	GPR83	GPR72; GIR	11	-	GGAGAACCCACTGATGGCTCATTAGATCTGTCCCTTCCCCGAGGTCCGTG	OK: single match mRNA	1	GPR83	CHR11	94110476-94134585	uc001pet.2	GPR83	good	CHR11	94110476	94134585	9.41225e+07
ILMN_1709339	110400	LOC727832		15	-	TTTATTTTAAATTGTGGCAAAATACTGGCCAGGCATGGTAGCTCACGCCT	unknown	4	GOLGA6L1;GOLGA6L6;NA	CHR15	22736245-22746002, 20737093-20747114, 23569671-23571422, 28806018-28807725	uc010tzx.1, uc001ytk.2, uc001yvy.1, uc010uaj.1	GOLGA6L1 (includes others)	unsure [ IPA: "Includes other"]	CHR15	20737093	28807725	24772409
ILMN_1824116	110403	HS.382097				CCCACACTGGGACTATGAGCAGGTTTGCGGCATGTAAGAGAAGGGTGAGG	no matched mRNA	0						bad [no matched mRNA]
ILMN_1829410	110408	HS.570665				CCTCCAAGTGAGTTAAGAGATGTGGGCCAGGAGGGCTGAGCAGTAGCATC	OK: common txStart or txEnd	2		CHR3	125926097-125929009, 125899336-125929009	uc003eir.2, uc003eiq.2	ALDH1L1-AS2	good [no Gene name] [IPA annotation]	CHR3	125899336	125929009	1.25914e+08
ILMN_1663759	110411	LOC653701		19	+	GGCAGGGGGACCGGCCACGGGGCCAAATTGTACATCCTGGTGACCCCCCG	no matched mRNA	0						bad [no matched mRNA]
ILMN_1771962	110424	GLI3	PHS; PAP-A; PAPA1; GCPS; PAPB; PAPA; ACLS; PPDIV	7	-	AGGTGACAAGCACAGTGGACAGCCTCGACAGCCATGACCTGGAAGGGGTA	OK: single match RefSeq	2	GLI3	CHR7	42000549-42276618, 42000549-42192052	uc011kbh.1, uc011kbg.1	GLI3	good	CHR7	42000549	42276618	4.21386e+07
ILMN_2357770	110427	TCEA1	SII; GTF2S; TF2S; TCEA; TFIIS	8	-	CAGATGGCCAAGACTGGTGGGACCCAGACTGACTTGTTCACATGTGGCAA	OK: common txStart or txEnd	4	TCEA1	CHR8	54879116-54935008, 54879116-54897077, 54879116-54935008	uc003xrv.2, uc010lyg.2, uc011ldw.1, uc003xru.2	TCEA1	good	CHR8	54879116	54935008	54907062
ILMN_1803408	110431	KRT18	K18; CYK18	12	+	ATATAACTCGGGTCGCGCGGCTCGCGCAGGCCGCCACCGTCGTCCGCAAA	OK: single match RefSeq	3	KRT18	CHR12	53342842-53346656, 53342842-53346684	uc001sbf.1, uc001sbg.2, uc009zmo.2	KRT18	good	CHR12	53342842	53346684	53344763
ILMN_1708778	110433	ASS1	CTLN1; ASS	9	+	GCAAGGTCACTGCCAAATAGACCCGTGTACAATGAGGAGCTGGGGCCTCC	OK: common txStart or txEnd	7	ASS1	CHR9	133320093-133376660, 133327567-133376660, 133320367-133376660, 133327610-133376660, 133320093-133376660	uc004bzo.2, uc004bzp.2, uc010mzb.2, uc010mza.2, uc010mzc.2, uc004bzm.2, uc004bzn.2	ASS1	good	CHR9	133320093	133376660	1.33348e+08
ILMN_1694847	110437	TERF1	t-TRF1; TRBF1; PIN2; FLJ41416; TRF; hTRF1-AS; TRF1	8	+	AGTGACAAACAGTCTGCGGTAACTGAATCCTCAGAGGGTACAGTATCCTT	OK: single match mRNA	1	TERF1	CHR8	73921096-73959987	uc003xzd.2	TERF1	good	CHR8	73921096	73959987	7.39405e+07
ILMN_1746857	110438	LOC645451		5	-	TATCCTTGTGATATGAGCCATGCTGGCAGCCTGAAGCCTGCACGAGAGGC	no matched mRNA	0						bad [no matched mRNA]
ILMN_1714820	110440	ITGB1	GPIIA; VLAB; MDF2; FNRB; CD29; MSK12	10	-	TTACCCCAGCCGGTCCAACCTGATCCTGTGTCCCATTGTAAGGAGAAGGA	unknown	6	ITGB1;NA	CHR10	33189247-33247293, 33189247-33224486, 33196238-33224486, 33189247-33246822, 33189247-33224486	uc001iwt.3, uc001iwq.3, uc001iwp.3, uc001iwu.1, uc001iws.3, uc001iwr.3	ITGB1	good	CHR10	33189247	33247293	33218270
ILMN_1795104	110441	ACADS	SCAD; ACAD3	12	+	CCTCCTCACCACTGTGCCTCAAGTTCCTCATCTAAGTGGCCCTGGCTCCT	no matched mRNA	0					ACADS	unsure [no matched mRNA] [IPA annotation]
ILMN_1705114	110445	NUMB	S171	14	-	GGAAAGGCTGGAAGCTGCAGACAGGATCCCTAGCTTGTTTTCTGTCAGTC	OK: common txStart or txEnd	12	NUMB	CHR14	73741917-73925286, 73741917-73925286, 73741917-73751126, 73741917-73925286, 73741917-73833689, 73741917-73833689	uc001xob.1, uc001xoa.1, uc010ttz.1, uc001xoc.1, uc001xod.1, uc010ars.1, uc010aro.1, uc010arp.1, uc001xnz.1, uc001xny.1, uc010arq.1, uc010arr.1	NUMB	good	CHR14	73741917	73925286	7.38336e+07
ILMN_1890209	110446	HS.565647				CCTGTGGCTCTGGAAACAGCACGCGAAACCTCCACACTCTACTACCTCTG	no matched mRNA	0						bad [no matched mRNA]
ILMN_1695962	110450	SLC12A9	FLJ46905; CIP1	7	+	CCAGGCCTCCTCTGTGACTCTGGGCTACCTCAGTTTCCCCATTTTGGCCA	OK: single match RefSeq	6	SLC12A9	CHR7	100453062-100464633, 100454415-100464633, 100456357-100464633, 100450602-100464633, 100450357-100464633	uc003uws.2, uc003uwr.2, uc003uwt.2, uc003uwv.2, uc011kki.1, uc003uwp.2	SLC12A9	good	CHR7	100450357	100464633	100457495
ILMN_1750693	110451	SSR1	DKFZp781N23103; TRAPA	6	-	CCTCAGATGCCAGGGGTCTGCTCTAGCATCAGTAAGTATTTAGCAGAAAC	OK: single match RefSeq	3	SSR1	CHR6	7281289-7313541	uc003mxg.3, uc003mxf.3, uc010jny.2	SSR1	good	CHR6	7281289	7313541	7297415
ILMN_1906526	110452	HS.538595				GGCAAGGAAACTAATGCCTCTCCACAAACTGGGTTTGCTAACATAAGTAC	no matched mRNA	0						bad [no matched mRNA]
ILMN_1672081	110458	NEURL	NEURL1; h-neu; RNF67	10	+	GATCCCAGAGGCTGAGGGTTGGGGGGAGGAAGCCATCATCTCATTACCTC	no matched mRNA	0					NEURL	unsure [no matched mRNA] [IPA annotation]
ILMN_1875306	110463	HS.552199				TCTGGTGCAGAACCGTCCTTCCATAGAGAACTAAGGAGCCAGCGCCTCCC	no matched mRNA	0						bad [no matched mRNA]
ILMN_1899654	110465	HS.538010				ACCACCCTGTTTGCTGTACTGGGTATACAGAAATTATTGGGCAGACGCCT	no matched mRNA	0						bad [no matched mRNA]
ILMN_1728049	110468	S100A16	DT1P1A7; MGC17528; S100F; AAG13	1	-	GCTGTCTGGGGACCCTAAGAGTTTTCTCACCTGTTCAGTCTCATCTAACC	OK: single match RefSeq	2	S100A16	CHR1	153579366-153585514, 153579366-153581481	uc001fcd.1, uc001fcc.2	S100A16	good	CHR1	153579366	153585514	153582440
ILMN_2321153	110471	MUC4	HSA276359	3	-	GCGCCATTGCTTTTGGGAGACTGGAAAAGGGAAGGTGACTGAAGGCTGTC	OK: common txStart or txEnd	20	MUC4	CHR3	195473639-195505744, 195473639-195505911, 195473639-195501176, 195473639-195539148, 195473639-195539148, 195473639-195480860	uc003fvd.2, uc011bti.1, uc011btj.1, uc003fvc.2, uc003fuz.2, uc011bto.1, uc003fvo.2, uc011bth.1, uc011btg.1, uc011btm.1, uc003fvp.2, uc010hzq.2, uc003fva.2, uc003fve.2, uc010hzr.2, uc011btl.1, uc003fvb.2, uc011btn.1, uc011btf.1, uc011btk.1	MUC4	good	CHR3	195473639	195539148	1.95506e+08
ILMN_1683462	110474	GSS	MGC14098; GSHS	20	-	CCTGTGTGAGGGCACAACCAGGCCACGGGACCTTCTATCCTCTGTATTTG	OK: single match RefSeq	5	GSS	CHR20	33516236-33534532, 33516236-33543601, 33516236-33539663	uc010zun.1, uc002xbh.2, uc010zuo.1, uc010zup.1, uc002xbg.2	GSS	good	CHR20	33516236	33543601	3.35299e+07
ILMN_1842180	110475	HS.580087				GTGTACACCTGCAGCGGTATTGGGAGTAATATCATCCTTTCCCCACCTTG	no matched mRNA	0						bad [no matched mRNA]
ILMN_1673982	110477	C11ORF40	11.01.2009	11	-	CCAGTGGAATCTCTATTTCCTGGATCTCAGCCCCTCTACCTGTGGGAGCA	OK: single match mRNA	1	C11ORF40	CHR11	4592653-4599050	uc010qyg.1	C11orf40	good	CHR11	4592653	4599050	4.59585e+06
ILMN_1765039	110482	C11ORF38	UNQ3112	11	-	AACTTGCTGTGGGTGGAATTGGCTTGAATTATCATTGCCCTGGCTGGCCA	OK: single match RefSeq	2	PATE2	CHR11	125646029-125648714	uc010sbj.1, uc001qcu.2	PATE2	good	CHR11	125646029	125648714	1.25647e+08
ILMN_1783864	110491	LOC390349		12	-	GACGTTCCTGCGTGAGGACAGAGACATCGTGGTTCTGAGGAACTCGCTCA	no matched mRNA	0						bad [no matched mRNA]
ILMN_2148122	110494	OR2T35		1	-	GACCATTTCCTTCCTGGGCTGTGCAGTTCAAATCTTCTACCTGACCCTGA	OK: single match mRNA	1	OR2T35	CHR1	248801587-248802559	uc001ies.1	OR2T2/OR2T35	good [differs from IPA annotation]	CHR1	248801587	248802559	248802073
ILMN_1735051	110500	FBXL5	FBL4; FLR1; FBL5	4	-	GTTGACTGGAAGCCTTACCAATAACATAAAACAATCGAATAACAATTATT	OK: single match mRNA	1		CHR4	15606153-15657013	uc003gob.1	FBXL5	good [no Gene name] [IPA annotation]	CHR4	15606153	15657013	15631583
ILMN_1842471	110521	HS.430321				CTGAGGGCCACCGGCTGTGTTTCTTCATAGCTTGGTTTACTGCTAGGACC	no matched mRNA	0						bad [no matched mRNA]
ILMN_1833478	110523	HS.188979				ACCTGCCTAGAGCTCCAAAATAGACTCTGATCTCAGCAGCAGTGGGGTGG	no matched mRNA	0						bad [no matched mRNA]
ILMN_1847037	110524	HS.433547				CTCCGAACCAAATCCCTAAAGGGGCTTCCCGCAGGGTATTAACGGGGACC	no matched mRNA	0					SETDB2	unsure [no matched mRNA] [IPA annotation]
ILMN_1891757	110537	HS.112582				CCAAAAAAGCCGGGGAACAGGGTCTGGACATCACAGGGTCGGAGGCAACA	no matched mRNA	0						bad [no matched mRNA]
ILMN_1759402	110538	LOC647466				GGCTGCCTTGGTTTCATCCCTTGTCTTGCCTACTCCACCAGGCTCAGGAG	no matched mRNA	0						bad [no matched mRNA]
ILMN_1656867	110541	LOC391013		1	-	GAGTGTGACAAGCAATCCGTGCACTGCTTCAAAGAGAGCCTGCCCACCTA	OK: single match mRNA	1	PLA2G2C	CHR1	20490483-20501687	uc009vpq.1	PLA2G2C	good	CHR1	20490483	20501687	20496085
ILMN_1866514	110544	HS.538931				TGTTACCTATCTACATGCTATTTATTTCTGAAATTTTTATTATTTTATAA	no matched mRNA	0						bad [no matched mRNA]
ILMN_1892991	110546	HS.559531				GGCTGGGAGAGAAAGTGAGAACAGCTTTCCGTGCGGAGTTGCCTGACAGC	no matched mRNA	0						bad [no matched mRNA]
ILMN_1883641	110553	HS.543394				TGCAATGGAATGAAACTTTACCAACACTGGAGAATCACCCATCAGCAATG	no matched mRNA	0						bad [no matched mRNA]
ILMN_1767456	110554	LOC728185		2	+	ACAGATTGAGACGAAGGAACTCGAGTTCCAGGACCTGAGGGCTGTCCTGC	OK: single match mRNA	1	SNTG2	CHR2	946554-1371382	uc010ewi.2	SNTG2	good	CHR2	946554	1371382	1158968
ILMN_2206344	110561	NDST2	HSST2; NCST2; NST2; MGC129697; MGC129705	10	-	CTTTAGCCAGGCAGTGGGATCTACCTGTGGCCCGGCCTCCCTAATGTCAT	OK: single match RefSeq	4	NDST2	CHR10	75561673-75564210, 75561668-75571589, 75561668-75566669	uc001jvl.1, uc001jvk.2, uc010qks.1, uc010qkt.1	NDST2	good	CHR10	75561668	75571589	7.55666e+07
ILMN_1671856	110563	LOC645686		13	-	AATATACCAGGAGCTGATGTGACAGGCCCAGATATGACCGCCCATGGAGC	no matched mRNA	0						bad [no matched mRNA]
ILMN_1651806	110564	LOC653801		3	-	ATGTATACACCTGCCACAGGCTCTAAGTGCCTAAGAAGTGTAAACCAATT	OK: single match mRNA	1	TIPARP-AS1	CHR3	156390963-156393502	uc011boq.1		good [no IPA annotation]	CHR3	156390963	156393502	1.56392e+08
ILMN_2065022	110575	KIAA0672		17	+	CCCTCCTCTGAGAGTGGGATGTGCAGAGTTTTGATGTTGCAGCTTTGCTC	OK: single match RefSeq	6	ARHGAP44	CHR17	12692828-12894959	uc002gns.3, uc002gnr.3, uc010vvk.1, uc010vvn.1, uc010vvl.1, uc010vvm.1	ARHGAP44	good	CHR17	12692828	12894959	1.27939e+07
ILMN_1693270	110592	SUSD2	BK65A6.2; FLJ22778	22	+	CGAACTCTTCTGGAAGGTCACTCAGGAACACCCTCCCTGCCTGTGCAAAG	OK: single match mRNA	1	SUSD2	CHR22	24577443-24585074	uc002zzn.1	SUSD2	good	CHR22	24577443	24585074	2.45813e+07
ILMN_1813297	110598	LOC646162		Y	+	ATGGTCAGCAATTTGCTTTTTCTGATGAGATCCTGCTCATTCCTTCCTCA	no matched mRNA	0					CD99P1	unsure [no matched mRNA] [IPA annotation]
ILMN_1673489	110600	LOC648424				CCCGCGCCAATGGCCACGGAACTCAGCACTGGCAGTCGGCCCTCCTCACA	no matched mRNA	0						bad [no matched mRNA]
ILMN_2327181	110605	GEMIN7	SIP3	19	+	CTATACCGACGGGGATGGAGTCATCTTTAGGGGCTGGTAGGGTGGTTATC	OK: common txStart or txEnd	3	GEMIN7	CHR19	45582529-45594782, 45582529-45594782, 45582517-45594782	uc002par.1, uc002paq.1, uc002pap.1	GEMIN7	good	CHR19	45582517	45594782	4.55886e+07
ILMN_1703573	110615	DNAJC17	FLJ10634	15	-	CCCCAGCTCCAGCCATCCACCCCTCAGCCCTTTTCTTCAACGTCACCAAT	OK: single match mRNA	1	DNAJC17	CHR15	41060070-41099655	uc001zms.1	DNAJC17	good	CHR15	41060070	41099655	4.10799e+07
ILMN_1817181	110619	HS.74052				GCTTTGGTGCTAATGGCTAGTTATAAGGTGCCTTCTTCCAAACAGCAGCT	no matched mRNA	0					GUCY1A2	bad [no matched mRNA] [IPA annotation]
ILMN_1834918	110626	HS.545417				CCCTGTGCAGAAATAATTCTGAGGAAGTAATCCAGGCAATGTTTCCCAGC	no matched mRNA	0						bad [no matched mRNA]
ILMN_1757639	110630	C3ORF57	ADMP; MGC104229	3	-	ATGGATTTGAGGCGTGTGAAGGAATATTTCTCCTGGCTCTACTATCAATA	OK: single match mRNA	1	SPTSSB	CHR3	161062580-161089871	uc003fee.2	SPTSSB	good	CHR3	161062580	161089871	1.61076e+08
ILMN_2366864	110634	JUP	PKGB; CTNNG; ARVD12; PDGB; DPIII; DP3	17	-	ACAGAAAAGTGCCTGAGCTGGGGAAGCCGGGGTGTAACTTCCTGCTGCAC	OK: single match RefSeq	3	JUP	CHR17	39910858-39942964, 39910858-39941467	uc002hxs.2, uc002hxr.2, uc002hxq.2	JUP	good	CHR17	39910858	39942964	39926911
ILMN_1788002	110639	MAPK14	p38; PRKM15; PRKM14; RK; SAPK2A; CSBP1; CSPB1; p38ALPHA; Mxi2; EXIP; CSBP2	6	+	CCAGTGGGCTCTGGCGCCTATGGCTCTGTGTGTGCTGCTTTTGACACAAA	unknown	6	MAPK14	CHR6	35995453-36079012, 35995453-36065829, 35995453-36079012, 35995453-36070534, 35995583-36079012	uc003olq.2, uc003olr.2, uc011dth.1, uc003olp.2, uc003olo.2, uc011dti.1	MAPK14	good	CHR6	35995453	36079012	3.60372e+07
ILMN_2312587	110646	NRAP		10	-	CCTCAGGCATGCTCAGAAGGCCCACCAGCTGCAGAGTGATGTCAAGTATA	unknown	4	NRAP	CHR10	115348583-115423805, 115348592-115423805, 115348583-115388780, 115348583-115423805	uc001laj.2, uc001lal.3, uc009xyb.2, uc001lak.2	NRAP	good	CHR10	115348583	115423805	115386194
ILMN_1782070	110653	NPL	C1orf13; NPL1; MGC149582; MGC61869; c112	1	+	GGAAGCTGGTAGCTAGTGCCTCTCTATCAAATCAGGGTTTGCACCTTGAG	OK: single match RefSeq	4	NPL	CHR1	182758871-182798588, 182761366-182798588	uc001gpo.1, uc001gpq.1, uc010pny.1, uc009wyb.2	NPL	good	CHR1	182758871	182798588	1.82779e+08
ILMN_1718607	110661	TSPAN4	NAG-2; NAG2; TETRASPAN; TM4SF7; TSPAN-4	11	+	CCCTCACCTACATTCCATAGTGGGCCCGTGGGGCTCCTGGTGCATCTTAA	OK: common txStart or txEnd	7	TSPAN4	CHR11	844080-867116, 842823-867116, 842940-867116, 844445-867116, 842823-867116, 842940-867116, 842823-867116	uc001lsi.1, uc001lsd.1, uc001lsh.1, uc001lsj.1, uc001lse.1, uc001lsg.1, uc001lsf.1	TSPAN4	good	CHR11	842823	867116	854970
ILMN_1692121	110669	USO1	P115; VDP; TAP	4	+	GCTGCATTCCATACCTCAGTGAAGAAGCCGAAGGATGCTGACACACAGTG	OK: single match RefSeq	3	USO1	CHR4	76649828-76735364, 76678649-76735364	uc003hiu.2, uc003hiw.2, uc003hiv.2	USO1	good	CHR4	76649828	76735364	76692596
ILMN_1779765	110670	LOC649318				TCTCTACCCCTTGCTCAACTCCACGCAGCCCATCCCCCTTCCCAGAACGT	no matched mRNA	0						bad [no matched mRNA]
ILMN_1829846	110671	HS.583705				GTGTTTCTTTATAGGTGAAGTGTGTTTCTTGCAAGGAATGGACTGTTGGG	no matched mRNA	0						bad [no matched mRNA]
ILMN_1900789	110673	HS.582339				CTTCTCACTGTCACTGCTCTCCAGCGTGTGACACACATCCATCTTTGGGA	no matched mRNA	0						bad [no matched mRNA]
ILMN_2392624	110674	PTER	RPR-1	10	+	GTGCATTGGGTTATGAATAATCTTTTCTTCCAAAGATGGCAAAAGCCTCG	OK: common txStart or txEnd	4	PTER	CHR10	16478966-16555736, 16478966-16555736	uc001iog.1, uc009xjp.1, uc001ioh.1, uc001ioi.1	PTER	good	CHR10	16478966	16555736	16517351
ILMN_1847822	110678	KIAA0368	RP11-386D8.2; KIAA1962; ECM29; FLJ22036	9	-	GGGGTTAATGCTTTTGGAAGAAGAACATGCCGATCCTGAGGCTTTGGCTG	OK: single match mRNA	1	KIAA0368	CHR9	114122972-114247025	uc004bfe.1	KIAA0368	good	CHR9	114122972	114247025	1.14185e+08
ILMN_1750101	110682	S100A11	S100C; MLN70	1	-	CTGTCATCATCTCCACAGCCCACCCATCCCCTGAGCACACTAACCACCTC	OK: single match mRNA	1	S100A11	CHR1	152004982-152009511	uc001ezn.2	S100A11	good	CHR1	152004982	152009511	1.52007e+08
ILMN_2059549	110685	SYK		9	+	CCCGGGAGAAAAGACGGATGGCAGGATCCAAGGGGCTAGCTGGATTTGTT	OK: common txStart or txEnd	7	NA;SYK	CHR9	93564206-93660833, 93606139-93660833, 93589704-93660833, 93564011-93660833	uc004arb.2, uc011ltr.1, uc011ltt.1, uc004arc.2, uc011lts.1, uc004ara.2, uc004aqz.2	SYK	good	CHR9	93564011	93660833	93612422
ILMN_1658200	110703	LOC642730		8	-	GATTTTGAGTCGTATGGAACCTCAAAGTCTTTGTGACAATGGAAACCAAA	no matched mRNA	0					LOC642730	unsure [no matched mRNA] [IPA annotation]
ILMN_1702105	110706	EFS	HEFS; EFS1; EFS2; SIN	14	-	GCACCTTAATAAACCCTGCTGTCTGCCTCCCTGACTCTGCTTCTTGGGAG	OK: single match RefSeq	3	EFS	CHR14	23825611-23834842	uc001wjp.2, uc010tnm.1, uc001wjo.2	EFS	good	CHR14	23825611	23834842	2.38302e+07
ILMN_2112829	110707	ANKAR	FLJ25415	2	+	ACCAACTTGGGAAACATGTCCAGAAAGCCAACCCAGAGCCTGCAGAAGGC	OK: single match RefSeq	4	ANKAR	CHR2	190592581-190611370, 190541181-190611370, 190539218-190611370, 190584297-190611370	uc002uqy.1, uc002uqw.1, uc002uqu.2, uc002uqx.1	ANKAR	good	CHR2	190539218	190611370	190575294
ILMN_1741171	110711	TM2D2	MGC125814; BLP1; MGC125813	8	-	TGACACCCATCATCCATCTGCCCACAAACCTGGCCAAATGTGATACAACC	OK: common txStart or txEnd	4	TM2D2	CHR8	38846327-38854041, 38846327-38854041, 38846327-38854041	uc003xmn.2, uc003xml.2, uc003xmk.2, uc003xmm.2	TM2D2	good	CHR8	38846327	38854041	38850184
ILMN_2296335	110717	WHSC1	TRX5; REIIBP; NSD2; WHS; MGC176638; FLJ23286; KIAA1090; MMSET	4	+	CTCCCAGCCTGCCGCTCCGGAGAGCCGCCCGCCGAGGATGCGACGCACCG	OK: common txStart or txEnd	4	WHSC1	CHR4	1873122-1983933, 1873122-1944302, 1873122-1920894, 1873122-1950545	uc003gdz.3, uc003gdy.1, uc003gdx.2, uc010icd.1	WHSC1	good	CHR4	1873122	1983933	1.92853e+06
ILMN_2364022	110719	SLC16A3	MCT3; MGC138472; MGC138474; MCT4	17	+	CACCCCTGGAAGATGGAAATAAACCTGCGTGTGGGTGGAGTGTTAGGACC	OK: common txStart or txEnd	4	SLC16A3	CHR17	80186888-80197368, 80191931-80197368, 80186292-80197368, 80190143-80197368	uc002keb.2, uc002ked.2, uc002kea.2, uc002kec.2	SLC16A3	good	CHR17	80186292	80197368	80191830
ILMN_1822075	110725	HS.569848				GGCCATCGCTATGCGTCCAGTAAGGAGGTAGAACACTGGATGAGCCACAG	no matched mRNA	0						bad [no matched mRNA]
ILMN_1656242	110730	C1R		12	-	GAGTGACCTCCCTAAGATCAGAGCCACTACTCAGGTCTCCCAGCAGAAGC	no matched mRNA	0					C1R	unsure [no matched mRNA] [IPA annotation]
ILMN_2060086	110731	ADAM23	MDC3	2	+	AGCTGCGCTGGATGGACACCGCCTTGCACTGTTGGATTCTGGGTATGACA	OK: single match RefSeq	2	ADAM23	CHR2	207308367-207482677, 207310030-207482677	uc002vbq.2, uc010ziv.1	ADAM23	good	CHR2	207308367	207482677	207395522
ILMN_2395506	110735	SOX6	HSSOX6	11	-	TATTCTGGGCTGGTGGAGAACAAAGGACTGTTCTTTAGGACTGAAACTTG	OK: common txStart or txEnd	4	SOX6	CHR11	15987995-16497935, 15987995-16430430, 15987995-16424413, 15987995-16424413	uc001mmg.2, uc001mmf.2, uc001mme.2, uc001mmd.2	SOX6	good	CHR11	15987995	16497935	16242965
ILMN_1900137	110736	HS.553441				CATTTGCAACGTTTCAGCTCCTTGCAGTCAATCCCAGCTCTTCGATTTCG	no matched mRNA	0						bad [no matched mRNA]
ILMN_1807514	110739	ZNF394	FLJ12298; ZKSCAN14	7	-	CCTGACCAAGCACCAGAGGACACACACAGGCGAGAAGCCGTACACCTGTC	OK: single match RefSeq	2	ZNF394	CHR7	99090854-99097877	uc003uqt.2, uc003uqs.2	ZNF394	good	CHR7	99090854	99097877	9.90944e+07
ILMN_1773063	110743	OSBPL1A	ORP-1; FLJ10217; ORP1; OSBPL1B	18	-	CTTATAGTATTTATCCACCCAAACCCCAGACTGAGATACTGCTCCCAGGG	OK: common txStart or txEnd	3	OSBPL1A	CHR18	21742012-21852196, 21742012-21977790, 21742012-21891470	uc002kvd.2, uc002kve.2, uc010xbc.1	OSBPL1A	good	CHR18	21742012	21977790	21859901
ILMN_1694666	110747	BCL2L15	FLJ22588; Bfk; C1orf178	1	-	CCTGCTGGGCTGAAAACTGCTTGTTTCGTGGAAAAGCAAAACTTGACAGC	OK: single match RefSeq	4	BCL2L15	CHR1	114419436-114430169, 114424394-114430169	uc001edy.2, uc001edw.2, uc001edx.2, uc001edz.1	BCL2L15	good	CHR1	114419436	114430169	1.14425e+08
ILMN_1749180	110754	RBM35A	FLJ20171	8	+	TAATCTTAGCGGTGTCCCTCCACAGCCTGGCACGGTGGTCAGAATGCAGG	OK: common txStart or txEnd	4	ESRP1	CHR8	95653363-95719692, 95653363-95719692, 95658395-95719692	uc003ygr.3, uc003ygs.3, uc003ygv.2, uc003ygq.3	ESRP1	good	CHR8	95653363	95719692	9.56865e+07
ILMN_1916248	110762	HS.584342				CAGTCTCTTTCAATCAACACGTCCATGCGGAGGAGAGCTTCTTGTCGCCC	no matched mRNA	0						bad [no matched mRNA]
ILMN_1754942	110767	SHC2		19	-	ACCAGACGGGCGGGTTACCACAGGGAGACCAGAGCAGCATCCGCCCTGCA	no matched mRNA	0					SHC2	unsure [no matched mRNA] [IPA annotation]
ILMN_2051113	110768	MYH1	MyHC-2X/D; MYHa; MGC133384; MYHSA1	17	-	AGAAGCGGAGGAACAATCCAACGTCAACCTCTCCAAATTCCGCAGGATCC	OK: single match mRNA	1	MYH1	CHR17	10395627-10421859	uc002gmo.2	MYH1	good	CHR17	10395627	10421859	10408743
ILMN_2352633	130008	ARHGAP24	FILGAP; p73RhoGAP; FLJ33877; RC-GAP72; DKFZP564B1162; p73; RCGAP72	4	+	ACTCTCCCACTGAGCAAGCGTCTGTGGTCCTATGGTATCAACCAGTATCT	OK: common txStart or txEnd	4	ARHGAP24	CHR4	86699850-86923822, 86851425-86923822, 86749045-86923822, 86396283-86923822	uc003hpl.2, uc003hpm.2, uc010ikf.2, uc003hpk.2	ARHGAP24	good	CHR4	86396283	86923822	8.66601e+07
ILMN_1843961	130014	HS.583475				GTGGAGACACATACAAAGGGTCTGTGAAGTGCTACGGTGAGGACCCCCCG	no matched mRNA	0						bad [no matched mRNA]
ILMN_1803201	130017	LOC645335		4	-	ATTTACCAGAAAGGAGGTTGGTGGAAGTTCTCAGATGGGAGGCTCGCCAT	no matched mRNA	0						bad [no matched mRNA]
ILMN_1721106	130020	C14ORF159	FLJ39975; C14orf160; FLJ20950			GGCGTTGATTTCAACCCTCCTTCACTCTGGCTTCTTCAGGCAACCACGTG	no matched mRNA	0					C14orf159	unsure [no matched mRNA] [IPA annotation]
ILMN_1683774	130021	IL2RA	CD25; IL2R; IDDM10; TCGFR	10	-	GGTTCCTTTCTCAGCCGCTTCTGACTGCTGATTCTCCCGTTCACGTTGCC	OK: single match RefSeq	2	IL2RA	CHR10	6053505-6104272	uc009xih.1, uc001iiz.1	IL2RA	good	CHR10	6053505	6104272	6.07889e+06
ILMN_1683450	130022	CDCA5	MGC16386	11	-	GCCTAGGTGTCCTTGAGCTGAACCGCACTGAAGAACTCTTGTCCTCACTG	OK: single match mRNA	1	CDCA5	CHR11	64844926-64851615	uc001ocp.2	CDCA5	good	CHR11	64844926	64851615	6.48483e+07
ILMN_1736254	130026	LOC646173		15	-	CAGAGGAGCAGCTGCCAGGCCGTGTTTCCAGCATCCTCCTCCAGGAGGAC	no matched mRNA	0						bad [no matched mRNA]
ILMN_1775901	130037	PHF5A	INI; bK223H9.2; SF3b14b; MGC1346	22	-	CCTTCACCCAGACACGTGGTAGGGATGGAAAAGGATTCTTCACAGAGCAC	OK: single match mRNA	1	PHF5A	CHR22	41855721-41864708	uc003bab.2	PHF5A	good	CHR22	41855721	41864708	4.18602e+07
ILMN_1767601	130039	C21ORF94		21	+	GCCTGGCCACACTGTCATGTCCCCCTCTCCCTAAAAAAGGGACACATTTG	OK: single match mRNA	1	LINC00314	CHR21	29385681-29395528	uc002ymj.3	LINC00314	good	CHR21	29385681	29395528	2.93906e+07
ILMN_1684106	130041	NR1I3	MB67; CAR1; CAR; MGC97209; MGC150433; MGC97144	1	-	GGAGATGGCACTGACTCTGCAAAGCTACATCAAGGGCCAGCAGCGAAGGC	OK: common txStart or txEnd	26	NR1I3	CHR1	161199457-161208000, 161199457-161208000, 161199457-161208000, 161200135-161208000, 161199457-161208000	uc001gab.2, uc001fzi.2, uc001fzn.2, uc001fzh.2, uc001fzx.2, uc001fzj.2, uc010pkm.1, uc001fzq.2, uc001fzg.2, uc001fzk.2, uc001fzw.2, uc001fzr.2, uc001fzf.2, uc001fzp.2, uc001gac.2, uc001fzz.2, uc001fzm.2, uc001fzs.2, uc001fzt.2, uc001fzy.2, uc001fzv.2, uc001fzu.2, uc009wug.2, uc001gaa.2, uc001fzl.2, uc001fzo.2	NR1I3	good	CHR1	161199457	161208000	1.61204e+08
ILMN_1882020	130047	HS.209694				CCCATGAGTCTCAAAAAGGGAGGTCGTGAACTTGGGCACTCTCTAAGCCT	no matched mRNA	0						bad [no matched mRNA]
ILMN_1769140	130048	KIAA1958	MGC142075; FLJ39294	9	+	GGCTCTCCCCTGGTGTGGCCTGCCCTCCCTTTGACTTGGGGTTTGCTTTT	OK: single match RefSeq	2	KIAA1958	CHR9	115249247-115422706	uc004bgf.1, uc011lwx.1	KIAA1958	good	CHR9	115249247	115422706	1.15336e+08
ILMN_1699443	130050	LOC653652		16	+	ACGCTACGAAGGCAGCGTAAGGCGGGCGCCGGACGCGGGCAGGGGCCGGG	no matched mRNA	0						bad [no matched mRNA]
ILMN_1884027	130053	HS.583057				CTCAGGATAGCAGGGTCTTTCCTGGAGGCAGGAATGTGCGACATCCTTTG	no matched mRNA	0						bad [no matched mRNA]
ILMN_1808633	130056	C20ORF96	FLJ40075; dJ1103G7.2	20	-	TCCAGGACCGGATCTCCATTCAGACCCTGATCTACAGTCTCCCTGCTCCC	OK: single match RefSeq	4	C20ORF96	CHR20	251523-271079, 251523-271390	uc002wdc.2, uc002wdd.2, uc010zpi.1, uc002wde.1	C20orf96	good	CHR20	251523	271390	261456
ILMN_1802631	130064	AGA	AGU; ASRG; GA	4	-	CTCTCTGTATGACAACTCTACAGAAGTTGTGCGCGTGCTTTCTCAGCAGC	OK: single match RefSeq	2	AGA	CHR4	178351923-178355643, 178351923-178363591	uc010irt.1, uc003iuu.1	AGA	good	CHR4	178351923	178363591	178357757
ILMN_1831577	130068	HS.536218				TGGTCGGGGTGGCGGAGAAAAGAAGTAAATGGAAAATGGGGACAATGGGG	no matched mRNA	0						bad [no matched mRNA]
ILMN_1784178	130070	IFT172	SLB; KIAA1179; osm-1; wim; DKFZP434A163	2	-	GCATGTACCGGAGGCTGAGAGAGAAGAGGTTCGAGACTGGGTGCTTACAG	OK: single match RefSeq	2	IFT172	CHR2	27667240-27712571, 27667240-27677029	uc002rku.2, uc010ezb.2	IFT172	good	CHR2	27667240	27712571	2.76899e+07
ILMN_2356632	130075	NCK2	NCKbeta; GRB4	2	+	GGTGGAACACTACAAAAAGGCGCCCATCTTCACCAGCGAGCACGGGGAGA	OK: common txStart or txEnd	3	NCK2	CHR2	106361353-106510726, 106468304-106510726	uc002tdg.2, uc002tdh.2, uc002tdi.2	NCK2	good	CHR2	106361353	106510726	1.06436e+08
ILMN_1746949	130079	CCDC11	FLJ32743	18	-	CCTACCAGCAGCAGTCCCAAGAAGCAGAGAAGGAAGAGAAACGCCGAGAG	OK: single match mRNA	1	CCDC11	CHR18	47753562-47792865	uc002lee.2	CCDC11	good	CHR18	47753562	47792865	4.77732e+07
ILMN_1771179	130086	CYB561	FRRS2	17	-	CTTCAGGGGTAGGGGTGCCGTCAGTTCTTCAATCAGCTGGCACACACTTG	OK: common txStart or txEnd	8	CYB561	CHR17	61509665-61523545, 61509665-61523722, 61509665-61515531, 61509665-61515310, 61509665-61518207	uc010ddt.2, uc002jas.2, uc002jat.2, uc002jaq.2, uc010wpf.1, uc002jap.2, uc002jar.2, uc010wpg.1	CYB561	good	CHR17	61509665	61523722	6.15167e+07
ILMN_1869025	130088	HS.542610				ACCCCTACTCCAGGGCTTACTACCTGTTTACTACCTGTGTGGCCAGGGTC	no matched mRNA	0						bad [no matched mRNA]
ILMN_1881681	130091	HS.537847				TTGGCTTGGAGTCACACGGCCAGCCTCAAACTGTGCTCTTCCCAGCACCA	no matched mRNA	0						bad [no matched mRNA]
ILMN_2124802	130093	MT1H	MGC70702; MT1	16	+	CTTCTCGCTTGGGAACTCCAGTCTCACCTCGGCTTGCAATGGACCCCAAC	OK: single match mRNA	1	MT1H	CHR16	56703725-56705040	uc002ejw.2	MT1H	good	CHR16	56703725	56705040	5.67044e+07
ILMN_1717722	130095	PDZK3	PIN1; PAPIN; PDZD2; KIAA0300; AIPC	5	+	GCCTGGGACAGATGAACCCCAAGATGTGTGCGGTGCTGAGGAATCCAAGG	OK: single match RefSeq	3	PDZD2	CHR5	31855042-32078061, 31798995-32111037, 31639516-32111037	uc011cnx.1, uc003jhm.2, uc003jhl.2	PDZD2	good	CHR5	31639516	32111037	3.18753e+07
ILMN_1689849	130097	LCE1E				GTGTCCTCTGGGAACAGAAGCAGGGGATTCCACAGAGGGATGCTCAGATC	no matched mRNA	0					LCE1E	unsure [no matched mRNA] [IPA annotation]
ILMN_1681668	130102	GGA1		22	+	CCTGTATAAGCAGCTGGTGCGGGGTGAGGAGGTCAACGGTGATGCCACAG	OK: single match RefSeq	3	GGA1	CHR22	38004502-38029570, 38005046-38029570	uc003ate.2, uc003atf.2, uc003atc.2	GGA1 (includes EG:106039)	good [IPA: "Includes other"]	CHR22	38004502	38029570	38017036
ILMN_2373728	130110	ASB9	DKFZp564L0862; MGC4954; FLJ20636	X	-	AGGGCCCCCTTCTTTGATGCAGTTATGCCGCCTTAGAATTCGGAAGTGTT	OK: common txStart or txEnd	4	ASB9	CHRX	15262110-15288233, 15262110-15288233, 15262110-15288589	uc004cwl.2, uc004cwm.2, uc004cwk.2, uc010ner.2	ASB9	good	CHRX	15262110	15288589	1.52753e+07
ILMN_1883445	130114	HS.164030				GGGAAATGGCACCACCATGGGCATAGTTGCTCAAGCTAGAAGGATGGGGG	no matched mRNA	0						bad [no matched mRNA]
ILMN_1800311	130121	HSF2	MGC117376; MGC75048; MGC156196	6	+	CCACACACTCTTGCAGAGCTTTCAGGTGTTACTCAGCTGCATAGTTACGC	OK: common txStart or txEnd	2	HSF2	CHR6	122720695-122754264, 122720695-122754264	uc003pyu.2, uc003pyv.2	HSF2	good	CHR6	122720695	122754264	1.22737e+08
ILMN_2089752	130128	LOC285016	RGPG542; PRO1097	2	-	AGCAGACCGTACAGGAGCAGCACACCAGGAGCCATGAGAAGTGCCTTGGA	OK: single match RefSeq	2	FAM150B	CHR2	279928-287892, 279562-288308	uc010ewf.1, uc002qwi.3	FAM150B	good	CHR2	279562	288308	283935
ILMN_1907766	130129	HS.352782				GCGCCACCGTGAGGCCCCCATTTCAACGCTTGTCATTTCAATTGTGGTGG	no matched mRNA	0						bad [no matched mRNA]
ILMN_2391458	130131	ACSL4	MRX68; FACL4; ACS4; MRX63; LACS4	X	-	AAAAAGGTCAAGGCCCTGCTGGGAGGGAATGTCCGCATGATGCTGTCTGG	OK: common txStart or txEnd	4	ACSL4	CHRX	108884563-108976621, 108906439-108976621, 108884563-108976621	uc004eoj.2, uc010npp.1, uc004eok.2, uc004eoi.2	ACSL4	good	CHRX	108884563	108976621	108930592
ILMN_1849600	130133	HS.543995				GCATGGCTGCTCTGTGAAACAAATTATTCTCTGGTGACCCCTTTAAAGGC	no matched mRNA	0						bad [no matched mRNA]
ILMN_1689431	130138	APCDD1L	RP4-685L9.2; FLJ90166; MGC126807; MGC126809	20	-	AGGGAAGCCCTTTTCCTCCCTGAGACTGTGTGGGGTTCAGTCAGCCTGCT	OK: single match RefSeq	2	APCDD1L	CHR20	57034425-57089949	uc002xze.1, uc010zzp.1	APCDD1L	good	CHR20	57034425	57089949	57062187
ILMN_1737586	130142	LOC653994				CGGAGACGGCAAATGGCGGACTTCGACACCTACGACGATCGGGCCTACAG	no matched mRNA	0						bad [no matched mRNA]
ILMN_1673773	130148	GALNTL4	GALNT18; MGC71806; GALNT15; GalNAc-T15	11	-	AATAGCGACCTGGAGTTCGGCTTCCAGCTGGTGTTGCAGAAGTGCTCGGG	OK: single match mRNA	1	GALNTL4	CHR11	11292420-11643561	uc001mjo.2	GALNTL4	good	CHR11	11292420	11643561	1.1468e+07
ILMN_1914985	130152	HS.546065				TAGAAGTGAGGAAACTGTATCCCAGCGAGGGGAAGTGACTTGCCCCAGTA	no matched mRNA	0						bad [no matched mRNA]
ILMN_1752088	130154	KIAA1166	HCA127	X	-	CAGGTTTCCTGGTAAGGTCACTCGAAGATAAGGGATGGGGATGGGGGCTG	OK: single match RefSeq	5	ZC4H2	CHRX	64136261-64196336, 64136367-64196336, 64136261-64254593	uc011mov.1, uc004dvw.1, uc004dvv.2, uc011mow.1, uc004dvu.2	ZC4H2	good	CHRX	64136261	64254593	64195427
ILMN_1805098	130156	PDE1B	PDES1B; PDE1B1	12	+	CTTGCCCCAGGAAAGGCCAAAGTCCAGGTGACTGCCCTCCTTCTTTCTTG	OK: single match RefSeq	6	PDE1B	CHR12	54943403-54973023, 54955240-54973023, 54943863-54973023	uc001sgd.1, uc009znq.2, uc001sgf.2, uc010spa.1, uc010soz.1, uc001sge.2	PDE1B	good	CHR12	54943403	54973023	54958213
ILMN_2377109	130161	LCK	YT16; p56lck; pp58lck	1	+	CATTTCCTGAGACCACAGAGAGAGGGGAGAAGCCTGGGATTGACAGAAGC	OK: common txStart or txEnd	4	LCK	CHR1	32739925-32751765, 32739711-32751765, 32716839-32751765	uc001bva.2, uc001buy.2, uc001bux.2, uc001buz.2	LCK	good	CHR1	32716839	32751765	32734302
ILMN_1886218	130162	HS.580680				GCAACTTGAGTGGACGTTGCTCAGCCATGGGACTTGCTCTGGCCAATGGG	no matched mRNA	0					LINC00489	bad [no matched mRNA] [IPA annotation]
ILMN_1728256	130164	SPAG9	FLJ34602; MGC14967; MGC117291; FLJ26141; JLP; HLC4; FLJ13450; PHET; MGC74461; HSS; PIG6; FLJ14006; KIAA0516	17	-	CCTCTTAGACCTTGGACGGCCTCATCATTCCATCCGTTGCATGACTGTGG	OK: single match RefSeq	4	SPAG9	CHR17	49039535-49198226, 49039535-49124239	uc002itd.2, uc002itc.2, uc002itb.2, uc002ita.2	SPAG9	good	CHR17	49039535	49198226	4.91189e+07
ILMN_1679158	130167	FAAH2	FAAH-2; RP11-479E16.1; AMDD; FLJ31204; RP11-479E16	X	+	TTTGGGGGCTGGGTCTGTCCAGGAAAGTTTTAGGAGGACCTTCTGCAAGG	OK: single match mRNA	1	FAAH2	CHRX	57313109-57515627	uc004dvc.2	FAAH2	good	CHRX	57313109	57515627	57414368
ILMN_2206151	130168	NEDD1	TUBGCP7; FLJ35902; GCP-WD	12	+	GGATGACTTTAGAGAAGCATGCCATAGGGACATTGTGAATTTGCAAGTGG	OK: common txStart or txEnd	5	NEDD1	CHR12	97301000-97347461, 97301000-97347461, 97301243-97347461, 97306353-97347461	uc001teu.3, uc001tev.3, uc001tew.2, uc010svc.1, uc001tex.2	NEDD1	good	CHR12	97301000	97347461	9.73242e+07
ILMN_1786290	130176	LOC653625		15	-	ACGGGGCCCCGAGGGGGATGACCTGGCAACCTCCGTGCCTTCTCACTCTG	no matched mRNA	0						bad [no matched mRNA]
ILMN_1799848	130181	ANKRD22	MGC22805	10	-	CCTCTGCTCTTGGAAGCCCGTGCAGACCCCACAATAAAGAATAAGCATGG	OK: single match mRNA	1	ANKRD22	CHR10	90579660-90611732	uc001kfj.3	ANKRD22	good	CHR10	90579660	90611732	90595696
ILMN_1907052	130184	HS.543172				TGAGCATTGGTAAGGCCAGGGGCTGGGACAGTGGGCTATTGGAGAGGACT	no matched mRNA	0						bad [no matched mRNA]
ILMN_1781819	130187	PAPSS1	SK1; PAPSS; ATPSK1	4	-	GAAACCACCTGAAGGTTTCATGGCTCCCAAGGCTTGGACCGTGCTGACAG	OK: single match mRNA	1	PAPSS1	CHR4	108534822-108641419	uc003hyk.2	PAPSS1	good	CHR4	108534822	108641419	1.08588e+08
ILMN_1797170	130189	CYP4Z2P		1	-	CACAGTGCTTGGTGACTGGCTCATGAGGTGTCCATGTGATGTTCATGAGA	OK: single match mRNA	1	CYP4Z2P	CHR1	47333618-47366147	uc009vyn.1	CYP4Z2P	good	CHR1	47333618	47366147	4.73499e+07
ILMN_2054461	130192	ZCWPW2	ZCW2	3	+	GCCCAGAAGCTCCTGCAGGCAGTCTGTTTGAAAACCACTATGAAGAGGAC	OK: single match RefSeq	3	ZCWPW2	CHR3	28390659-28566630, 28476600-28566630, 28431988-28566630	uc003ceh.2, uc010hfo.2, uc003cei.2	ZCWPW2	good	CHR3	28390659	28566630	2.84786e+07
ILMN_1660890	130193	ACADL	LCAD; ACAD4	2	-	GAAGCTGGAAGCCATCATACCTTACTGCCTTGAAACCCCTAGGACTCAGC	OK: single match mRNA	1	ACADL	CHR2	211052717-211090215	uc002vdz.3	ACADL	good	CHR2	211052717	211090215	211071466
ILMN_1911968	130195	HS.561604				ATGGGTTTTTCAAAGACAGTTTGGTGGGCAGGGGACCACGGTAGGGGGCA	no matched mRNA	0						bad [no matched mRNA]
ILMN_1851451	130196	HS.442098				CTCTTTTCCCAAACCCAGGCACCGAAGGAGAAAGTGGAGGCAGAGCCCTG	no matched mRNA	0						bad [no matched mRNA]
ILMN_1895023	130204	HS.577982				TTGTGTGACAATAGAGCTGTATAGTTGAGGCGGAGAACATATGGCCTGGG	no matched mRNA	0						bad [no matched mRNA]
ILMN_1747244	130215	CCNG2		4	+	CTCGTAGATCTTTAGCTACTTTGGGGAGGAGGGAAGGTGCTGATACCTTC	OK: single match RefSeq	3	CCNG2	CHR4	78079449-78091210, 78078362-78091210, 78078356-78091210	uc003hkp.3, uc003hkn.3, uc003hkq.3	CCNG2	good	CHR4	78078356	78091210	78084783
ILMN_1689800	130220	MRTO4	C1orf33; MRT4; dJ657E11.4	1	+	GGACCATCAGGACTGCTGCCGCCCCTCTGGAGAGAGCAGCTTTTTATTTG	OK: single match mRNA	1	MRTO4	CHR1	19578074-19586621	uc001bbs.2	MRTO4	good	CHR1	19578074	19586621	1.95823e+07
ILMN_1691047	130221	EPS8L2				CAGGTCTCAGAGGAGACCCCCACCAGACTGGGCCTCAGCCCCTCCTGTTC	OK: single match mRNA	1	EPS8L2	CHR11	724561-727726	uc001lqy.2	EPS8L2	good	CHR11	724561	727726	726144
ILMN_1652768	130224	LOC440589				GTTTGTTGCTATCGGGGACTACAATGGCCACGTCGGTCTGGGTGTTAAGT	no matched mRNA	0						bad [no matched mRNA]
ILMN_1710136	130228	HDHD1A	DXF68S1E; GS1; FAM16AX	X	-	GCTCAGCCCTTCCTAGGGGCCTCTGCCCTTTGATGTCCTTGAGCTACTCT	OK: single match RefSeq	4	HDHD1	CHRX	6966960-7066231	uc011mhm.1, uc010ndl.2, uc004crv.2, uc011mhn.1	HDHD1	good	CHRX	6966960	7066231	7.0166e+06
ILMN_1763162	130239	DPH2	DPH2L2	1	+	ACGAGCTGGAGCGAGTCGCTGGATTTGTCCGCGACCTGGGGTGTGAACGA	OK: common txStart or txEnd	3	DPH2	CHR1	44435652-44439044, 44435652-44439044	uc001cla.2, uc010okk.1, uc001ckz.2	DPH2	good	CHR1	44435652	44439044	44437348
ILMN_2403458	130241	SMARCB1	Sfh1p; RDT; hSNFS; SNF5; Snr1; SNF5L1; INI1; BAF47	22	+	TACGCCTTCAGCGAGAACCCTCTGCCCACAGTGGAGATTGCCATCCGGAA	OK: single match RefSeq	3	SMARCB1	CHR22	24129149-24176704	uc002zyb.2, uc002zyc.2, uc002zyd.2	SMARCB1	good	CHR22	24129149	24176704	2.41529e+07
ILMN_2234730	130242	H2BFXP		X	+	CCCTCAGAACTTCATTATGTGCGATATGGCAAGAGAGAAAGTGAATACGC	OK: single match RefSeq	2	H2BFXP	CHRX	103230501-103232785, 103315218-103317502	uc010npa.1, uc004elt.1	H2BFXP	good	CHRX	103230501	103317502	1.03274e+08
ILMN_1898727	130243	HS.579408				ACAGACCGTTTTGCCAGCCTATCTGACTGCCCTGTTACTAAAATTTTCCC	no matched mRNA	0						bad [no matched mRNA]
ILMN_1879142	130253	HS.254617				CCCTCAGGCTTCAGAAAAGCCGATAGAACAGACAACCAAGCCGTCAAAAT	no matched mRNA	0						bad [no matched mRNA]
ILMN_2386355	130255	CSNK2A1	CKII alpha; CK2A1; CKII	20	-	GGAGGACCCAATCTATAGGAGCAGTGGACTGCTTGCTGGTCGCTTACATC	OK: single match RefSeq	3	CSNK2A1	CHR20	463337-524482	uc002wdy.1, uc002wdx.1, uc002wdw.1	CSNK2A1	good	CHR20	463337	524482	493910
ILMN_1830676	130259	HS.582691				GGGCACTTGGTGCTTCCTGATGGCACCATCTCATCATAGGGTCATCCTTC	no matched mRNA	0						bad [no matched mRNA]
ILMN_1902850	130270	HS.544130				TCCATTTATCTGAAAGTTGGCATAAGGAAAAACTAATCCATGGGGATAGC	no matched mRNA	0						bad [no matched mRNA]
ILMN_2067813	130273	OR1L4	OR9-29; OR1L5; OST046; OR9-E	9	+	CCTGTGGCTCCCACCTCACTGTAGTGGTCCTGTTCTATGGGAGTGTCATC	OK: single match mRNA	1	OR1L4	CHR9	125486268-125487204	uc004bmu.1	OR1L4	good	CHR9	125486268	125487204	125486736
ILMN_2279844	130274	LCK	YT16; p56lck; pp58lck	1	+	TGAGACTGTCCAGGCAGCCAGGTTAGGCCAGGAGGACCATGTGAATGGGG	OK: single match mRNA	1	LCK	CHR1	32716839-32751765	uc001bux.2	LCK	good	CHR1	32716839	32751765	32734302
ILMN_1782955	130279	PDE10A	FLJ11894; HSPDE10A	6	-	CCTCCAAACCTGAATTAGACAGAGACTCACTCAGGAAGTGACAGGCCCAT	OK: single match RefSeq	4	PDE10A	CHR6	165740778-166075584, 165740778-165990027	uc003quo.2, uc011egj.1, uc003qun.2, uc011egk.1	PDE10A	good	CHR6	165740778	166075584	165908181
ILMN_1679339	130280	C3ORF62	FLJ43654; MGC62079; MGC61663; MGC23381	3	-	GGGGTGCATCACTTCCCTGGTATTCCTACCAAAAACCCAAATTCCCAGTG	OK: single match RefSeq	2	C3ORF62	CHR3	49306029-49314508, 49306029-49311967	uc003cwn.2, uc003cwm.2	C3orf62	good	CHR3	49306029	49314508	4.93103e+07
ILMN_1731268	130286	GAK				GAACGACGCGGTTTCCGATGTGTGTTCACTGGTCTCTCTCTGGGTCAGGC	no matched mRNA	0					GAK	unsure [no matched mRNA] [IPA annotation]
ILMN_1853157	130288	HS.255966				GAAGGTTCTCTTCCACCAGCTTCACCAGGGACCTCACAGCAACTGGATTC	no matched mRNA	0						bad [no matched mRNA]
ILMN_1912424	130289	HS.573131				TTGAAGGCACTCTGCGGCCACCAAGAGACCACTCCGCATCCTAGGTCGAG	no matched mRNA	0						bad [no matched mRNA]
ILMN_1815949	130291	SLC24A4	SLC24A2; NCKX4; FLJ38852; SHEP6	14	+	GGCCCGCAGATCTCTCTGGTTCCCCTCTCTGCCCCGTCTCCAGCTTTTTT	OK: single match mRNA	1	SLC24A4	CHR14	92788924-92962594	uc001yai.2	SLC24A4	good	CHR14	92788924	92962594	92875759
ILMN_1840895	130292	HS.174791				CACGCTTTGAAGAGGGCGTGACAAAGGGGCTGTTCTCCGACACTCGCATG	no matched mRNA	0						bad [no matched mRNA]
ILMN_1906957	130296	HS.125247				CCTCAAAGTTGTATGCTGGGGATAACACATGAAGGAGATGCCTGGGCCAT	OK: single match mRNA	1		CHR1	87819211-87837338	uc001dmk.2	LOC100505768	good [no Gene name] [IPA annotation]	CHR1	87819211	87837338	8.78283e+07
ILMN_1663158	130300	ZNF174	ZSCAN8	16	+	CAAAGCAGTGGGTGGCCGTTTGTATGCAGGGGCAAAAGGTGCTCTTGGAG	OK: common txStart or txEnd	3	ZNF174	CHR16	3451189-3455042, 3451189-3454994, 3451189-3459362	uc002cvb.2, uc002cva.2, uc002cvc.2	ZNF174	good	CHR16	3451189	3459362	3.45528e+06
ILMN_1887174	130301	KIAA0146		8	+	AGCGGTTGCCGCAGGATCTGTGAACTTTGCAATGTGGCTGCAAGggtggt	OK: single match RefSeq	8	KIAA0146	CHR8	48189518-48648473, 48352884-48648473, 48566649-48648473, 48173541-48648473, 48586094-48648473	uc003xqf.2, uc010lxt.2, uc011ldf.1, uc003xqd.2, uc003xqe.2, uc011ldc.1, uc011ldd.1, uc011ldg.1	KIAA0146	good	CHR8	48173541	48648473	48411007
ILMN_1722811	130309	CDKN1B	P27KIP1; KIP1; MEN1B; MEN4; CDKN4	12	+	GCAACAGAAACCTATCCTCACTGCCCTCCCCAGTCTCTCTTAAAGTTGGA	OK: single match mRNA	1	CDKN1B	CHR12	12870301-12875305	uc001rat.2	CDKN1B	good	CHR12	12870301	12875305	12872803
ILMN_1875420	130315	HS.379473				GCCCTACCCCCTGTAAGGCACTCTATACCCCCAGAATTTCGGTCACTGTG	no matched mRNA	0						bad [no matched mRNA]
ILMN_1791123	130324	TMPRSS2	PRSS10	21	-	AGCACTACTCTACCATGGTTCTGCCTCCTGGCCAAGCAGGCTGGTTTGCA	OK: common txStart or txEnd	2	TMPRSS2	CHR21	42836478-42879992, 42836478-42880085	uc010gor.2, uc002yzj.2	TMPRSS2	good	CHR21	42836478	42880085	4.28583e+07
ILMN_1708954	130326	NOLA1	GAR1	4	+	GCGCTAAAGGCTGTTTTGGAACCAGTGTTGCTTGTTCCGCGGGTGATTGG	OK: single match mRNA	1	GAR1	CHR4	110736665-110745891	uc003hzt.2	GAR1	good	CHR4	110736665	110745891	110741278
ILMN_1772168	130333	LOC650187				GAAGGGCTCCGCAGTTCAATTGCTTAGCTTCCAGAACTAAAAACCCTGGA	no matched mRNA	0						bad [no matched mRNA]
ILMN_1808732	130338	SAA1	MGC111216; SAA; PIG4; TP53I4	11	+	AAGCGGGGAGAGGGTACACAATGGGTATCTAATAAATACTTAAGAGGTGG	OK: single match RefSeq	2	SAA1	CHR11	18287771-18291526	uc010rda.1, uc010rdb.1	SAA1	good	CHR11	18287771	18291526	1.82896e+07
ILMN_1745567	130341	SMA3	b55C20.2	5	+	GGAGCAACCCTGTAAAACCAGCCTTAGACTATTTTTTAAACAGGCTGGTG	no matched mRNA	0					SMA4	unsure [no matched mRNA] [IPA annotation]
ILMN_1869514	130343	HS.536469				TTCGGGGACCAACAAGGCGTAATAAGGAGCCAGAGACCAAGGCCCAAGTC	no matched mRNA	0						bad [no matched mRNA]
ILMN_1739805	130347	NDE1	FLJ20101; HOM-TES-87; NUDE1; NUDE	16	+	GGGTGCCAAGAGACTGGTTAGTCAAAGCCTCTAGAAGGGGATCCTCGTTG	unknown	3	NDE1	CHR16	15737123-15820206, 15815493-15818991, 15744082-15820206	uc010uzy.1, uc002ddz.1, uc002dds.2	NDE1 (includes EG:54820)	good [IPA: "Includes other"]	CHR16	15737123	15820206	1.57787e+07
ILMN_1846110	130348	HS.347014				AGCAATCAATGGCAAGAGGAAAAAAGGAGAGAAGACACGCTCAAGACAGC	no matched mRNA	0					C2orf63	unsure [no matched mRNA] [IPA annotation]
ILMN_1716357	130349	CAPN3	MGC11121; CANP3; MGC4403; MGC14344; LGMD2A; p94; nCL-1; LGMD2; MGC10767; CANPL3	15	+	CAACAGAAAAGGAAGAGGAAGTGAGGTAGGGAGGCTATTTAAGCCTTGGG	no matched mRNA	0					CAPN3	unsure [no matched mRNA] [IPA annotation]
ILMN_1839609	130356	HS.374460				GCCAGCTCGTCCTTTCAAACTATGTGAGGGCCTACCTTGAGTCACCCCCA	no matched mRNA	0						bad [no matched mRNA]
ILMN_1734201	130358	LOC650008				CCATGAATCAGGACGCAGCCCTCACCAGCCTATCCACGAATCAGGACACG	no matched mRNA	0						bad [no matched mRNA]
ILMN_1758626	130360	IDS	MPS2; SIDS	X	-	ATGTGCTCCCTTCCAGCTGGTGAGAGGAGGAGTTAGAGCTGGTCGTTTTG	OK: single match RefSeq	6	IDS	CHRX	148560296-148614590, 148560296-148586864, 148560296-148571971, 148560296-148615468	uc010nsu.1, uc011mxf.1, uc011mxg.1, uc011mxd.1, uc011mxe.1, uc004fcw.3	IDS	good	CHRX	148560296	148615468	148587882
ILMN_1684368	130364	MST150	NID67; MGC126887; MGC126889; MGC117221	5	+	CTGTAATTAGCTCCACGTGTACCCCCTTCACTCCCTCCCACCAGCTCTGC	OK: single match mRNA	1	C5ORF62	CHR5	150157866-150176297	uc003lsw.2	C5orf62	good	CHR5	150157866	150176297	1.50167e+08
ILMN_1697550	130367	ACYP2	ACYP; ACYM	2	+	CGCCAAGCAGTCCCATGTGTCCCCTCCCTCTCGCAGCCGCCGCAGTCGCT	OK: single match mRNA	1	ACYP2	CHR2	54342409-54532433	uc002rxq.3	ACYP2	good	CHR2	54342409	54532433	54437421
ILMN_1738632	130368	PRKAR1A	CAR; PPNAD1; MGC17251; TSE1; CNC; CNC1; PKR1; PRKAR1; DKFZp779L0468	17	+	GTGCAACTAACTGACTCTGTTATTGATCCCTTCTCCTGCCCTTTCCCAGG	OK: common txStart or txEnd	6	PRKAR1A	CHR17	66508542-66528908, 66508542-66528908, 66510961-66528908, 66508109-66528908	uc002jhh.2, uc002jhi.2, uc002jhl.2, uc002jhj.2, uc002jhk.2, uc002jhg.2	PRKAR1A	good	CHR17	66508109	66528908	6.65185e+07
ILMN_1732039	130369	DDX3Y	DBY	Y	+	ACATGGTTATTTCTGTCAGTGACTTAACATTCGGTTTTACCAGCCAGCAG	no matched mRNA	0					DDX3Y	unsure [no matched mRNA] [IPA annotation]
ILMN_1798546	130370	HDAC6	FLJ16239; JM21; HD6	X	+	AATTGTGGATCTCCCCCTGCCCATTGCCTGCTTGAGGGGCACCACTACTC	OK: single match RefSeq	8	HDAC6	CHRX	48677853-48683380, 48672846-48683380, 48661186-48683380, 48660508-48683380, 48660486-48683380, 48660286-48683380, 48671759-48683380	uc004dkx.1, uc004dkw.1, uc011mmk.1, uc004dkt.1, uc010nig.1, uc011mmi.1, uc004dkv.1, uc004dks.1	HDAC6	good	CHRX	48660286	48683380	48671833
ILMN_1674053	130373	LOC650961				CGAAGGAGCGCGACCCAGGAGGCTAGCGAAATCCCCGCCAAGCCCCCAGG	no matched mRNA	0					LOC644990	bad [no matched mRNA] [IPA annotation]
ILMN_1768855	130376	C15ORF37	FLJ33788	15	+	TCACCTCAGCCACTCAAAAGTGCTGGGATTACTGGCGTCAGCCACCGCGC	OK: single match mRNA	1	C15ORF37	CHR15	80215112-80217196	uc002bfb.2	C15orf37	good	CHR15	80215112	80217196	80216154
ILMN_1688422	130379	C17ORF57	FLJ40342	17	+	GCCCTTTTGGTAATCCATTTCTTCCTCTACCCTGAGCCCCTGGCAACTAC	OK: single match mRNA	1	C17ORF57	CHR17	45401349-45518675	uc002iln.2	C17orf57	good	CHR17	45401349	45518675	45460012
ILMN_1692539	130382	SH3BP1		22	+	ACAAAGGGGCATGGGCCTCCAGCCTTTGCCCACAAGTGCCTCAGTGCCCA	OK: single match mRNA	1	SH3BP1	CHR22	38035056-38052049	uc003ati.2	SH3BP1	good	CHR22	38035056	38052049	3.80436e+07
ILMN_1739573	130386	TNRC6A	MGC75384; GW182; TNRC6; FLJ22043; CAGH26; KIAA1460; DKFZp666E117; GW1	16	+	ACCTCCACGATTTCGCCACCAGGAACACAAACAGCTTCTAAAGAGGGGTC	OK: single match RefSeq	2	TNRC6A	CHR16	24788253-24837545, 24741048-24837545	uc010bxs.2, uc002dmm.2	TNRC6A	good	CHR16	24741048	24837545	2.47893e+07
ILMN_1776151	130390	OLFML1	UNQ564	11	+	TTCCTCCAGAAAACCAGTCTAAGGGTGAGGACCCCAACTCTAGCCTCCTC	OK: single match RefSeq	3	OLFML1	CHR11	7506754-7532561, 7506766-7532561	uc001mfi.2, uc010raz.1, uc010rba.1	OLFML1	good	CHR11	7506754	7532561	7.51966e+06
ILMN_1765208	130392	GLUL	GLNS; GS; PIG59; PIG43	1	-	TCGTGGTGGGGCCTTCGGAGCAATCGTCCTGGTTCTGGCGATGGTTGAGA	OK: common txStart or txEnd	2	GLUL	CHR1	182351668-182360924, 182351668-182360508	uc001gpb.1, uc001gpa.1	GLUL	good	CHR1	182351668	182360924	182356296
ILMN_1735265	130397	LOC646507		15	-	CAGGTGGCCGCACATTCTTCCATCCCAACGTGCAGAAGCTGCTGGAGACT	no matched mRNA	0						bad [no matched mRNA]
ILMN_1830653	130398	HS.575830				AGAGCGAGGTCTGTGACTATATCTGGATGAGAAGGAGGGGTCAGGCATCC	no matched mRNA	0						bad [no matched mRNA]
ILMN_1809311	130400	APOF	DKFZp781G18150; Apo-F; MGC22520	12	-	TATCCTGGCGGAGTTATGCACGCTTGTAGTCCCAACTACCTGGGAGGCTG	OK: single match mRNA	1	APOF	CHR12	56754354-56756583	uc001sle.1	APOF	good	CHR12	56754354	56756583	5.67555e+07
ILMN_1801349	130402	TAS2R14	MGC125492; TRB1; MGC125491; T2R14	12	-	TCTTTCCCAGGTGATGGGAATGGCTTATCCTTCATGTCACTCATGTGTTC	unknown	2	PRH1;TAS2R14	CHR12	11090006-11324213, 11090853-11091806	uc001qzj.2, uc010shi.1	TAS2R14	unsure [differs from IPA annotation]	CHR12	11090006	11324213	1.12071e+07
ILMN_1682081	130403	RNF19B	NKLAM; IBRDC3; FLJ90005	1	-	GCCCATATGAACCTCTCTGCCCTAGCCGAGGGACAAACTGTCTTGAAGCC	OK: common txStart or txEnd	3	RNF19B	CHR1	33402051-33430286, 33402051-33430286	uc010ohp.1, uc010oho.1, uc001bwm.3	RNF19B	good	CHR1	33402051	33430286	3.34162e+07
ILMN_1756525	130408	KLHL20	KHLHX; KLEIP; RP3-383J4.3; KLHLX	1	+	GCTCAGGCCTGGTTAAGCTGAGGCTTACCTTTAATAACAGCCTCCAAGGG	OK: single match RefSeq	3	KLHL20	CHR1	173684079-173755838	uc010pmr.1, uc001gjc.2, uc009wwf.2	KLHL20	good	CHR1	173684079	173755838	1.7372e+08
ILMN_1792012	130411	OTUB2	C14orf137; FLJ21916; OTB2; MGC3102; OTU2	14	+	TGGTTTCAAACATTCATGATGGATGTATTTTCCTACCCCTAACTTAAGGA	OK: single match mRNA	1	OTUB2	CHR14	94492723-94515274	uc001yci.2	OTUB2	good	CHR14	94492723	94515274	9.4504e+07
ILMN_1848333	130424	HS.571875				CCCCGTTGGGCTCAGTTATTGGCTATGAGCAGCGTATGGGAAGACAGACC	no matched mRNA	0						bad [no matched mRNA]
ILMN_1776146	130427	RTP2	MGC78665	3	-	TCTTCGCTGGTGCCTCTTCTGGGCCTCTCTCTGCCTGCTCGTTGTTTACC	OK: single match mRNA	1	RTP2	CHR3	187416046-187420345	uc003fro.1	RTP2	good	CHR3	187416046	187420345	1.87418e+08
ILMN_1811048	130431	GPR107	bA138E2.2; FLJ20998; RP11-88G17; MGC15440; DKFZp667C222; KIAA1624; LUSTR1; FLJ22591; MGC126118; GCDRP	9	+	AGCATTATCCTGTGGCGTTGCCTGGACATCCACTCCCTGACAGCCCAGAG	unknown	5	GPR107	CHR9	132815984-132900294, 132815984-132902448, 132815984-132902448, 132891931-132899179	uc004bzc.3, uc004bze.2, uc004bzd.2, uc004bzg.1, uc011mbx.1	GPR107	good	CHR9	132815984	132902448	132859216
ILMN_1744912	130433	CTTN	EMS1; FLJ34459	11	+	TGCAGATGAGTGTGTGTTCTTCCCCAAGGTCCCCCCACAGCTCCAGGACA	OK: single match RefSeq	3	CTTN	CHR11	70244611-70282689, 70268350-70282689	uc001opv.3, uc001opw.3, uc001opx.2	CTTN	good	CHR11	70244611	70282689	70263650
ILMN_1858508	130435	HS.324103				TGTTTCCTGCACCAAGAACAGGGCCTGGGACGCGCCACCCGTGGATAAAT	no matched mRNA	0						bad [no matched mRNA]
ILMN_1680302	130440	LOC643446		4	+	GAGCCTCCGGACGTGGAGATACAACTCTTGCTCCTAACATTTATCGAGTC	no matched mRNA	0						bad [no matched mRNA]
ILMN_1706660	130445	HYI	MGC20767; HT036; RP11-506B15.5	1	-	TACTTCCTGGACACGCCCCAGCAGGCGGCAGCCATCTTACAGAAGGTAGG	OK: single match RefSeq	4	HYI	CHR1	43916830-43919634, 43916830-43919176, 43916830-43919918	uc001cjo.2, uc001cjm.2, uc001cjp.2, uc001cjn.2	HYI	good	CHR1	43916830	43919918	43918374
ILMN_1683950	130446	SNX11	MGC111019	17	+	CTCCCTCCTCTGGCTATCCTACCCTGTCTGTGGGCTCTTTTACTACCAGC	OK: single match RefSeq	7	SNX11	CHR17	46184910-46200105, 46188062-46200105, 46184919-46200105	uc010wlg.1, uc002inh.1, uc002inf.1, uc010wlj.1, uc002ing.1, uc010wlh.1, uc010wli.1	SNX11	good	CHR17	46184910	46200105	4.61925e+07
ILMN_1874037	130451	HS.241546				GTCTTGGAATCACTAGACTCTAAGCCCCATGTAGTCAGAGACTGCCTGCT	no matched mRNA	0						bad [no matched mRNA]
ILMN_1780622	130452	GP5	CD42d	3	-	ACCAGGTGGATGTGGAGCAGGAGAGCTGGATCGTGGCATTTGTTTCTGGG	no matched mRNA	0					GP5	unsure [no matched mRNA] [IPA annotation]
ILMN_1790099	130458	LOC652437				CCATGGATTTGACTCTAGACATGGGAGTGGGGAGGAGAGAGCTTCCAGGC	no matched mRNA	0						bad [no matched mRNA]
ILMN_1718984	130463	FCGBP				TGACCATGCTGGGAAACTGTGTGGGGCCTGTGGAAACTTTGACGGGGACC	OK: single match mRNA	1	FCGBP	CHR19	40353963-40440533	uc002omp.3	FCGBP	good	CHR19	40353963	40440533	40397248
ILMN_1810252	130468	LOC440706		1	+	AGTGATGAATGCTGGAGGAAAGCAGGAGGCTGGGAGGCTGGGTCCAGTCG	no matched mRNA	0						bad [no matched mRNA]
ILMN_1821296	130471	HS.87606				CGGGCCCACGGTTTACACACCCGGGCGATCTTTATCCTGCGTTACCCACT	no matched mRNA	0						bad [no matched mRNA]
ILMN_1672479	130474	TRIM55	MURF-2; RNF29	8	+	ATCTGCCTAGCGCTTTTGGCTTTTCTTATTCTTCACTACATCTGGAGTCA	OK: single match mRNA	1	TRIM55	CHR8	67039277-67087716	uc003xvu.2	TRIM55	good	CHR8	67039277	67087716	6.70635e+07
ILMN_1901032	130475	HS.542312				TGTGCCAGAGGTGCTGCCATTATTTCCATCTGCAAAGGGGTCGGGGGAGC	no matched mRNA	0						bad [no matched mRNA]
ILMN_1886786	130477	HS.549774				TCCAGGATTTCAGGGAAACTAACCACTCCAGAGAAAGCCCTGCTCTTTAA	no matched mRNA	0						bad [no matched mRNA]
ILMN_1708772	130484	OR5B2	OR11-240; OST073	11	-	TGCATTCAGCTAAGGGACACCAAAAAGCATTGTCCACCTGTGCCTCTCAC	OK: single match mRNA	1	OR5B2	CHR11	58189806-58190734	uc010rkg.1	OR5B2	good	CHR11	58189806	58190734	58190270
ILMN_1820586	130487	HS.580070				GAAGACAGGGGAGGGACTTAGCCTTTCGGAGCTTGACCAGCATGTGGAAG	no matched mRNA	0						bad [no matched mRNA]
ILMN_1740409	130491	OR8G5	OR11-298; OR8G6; OR8G5P	11	+	GCTGAACCCCCTGATCTACAGCCTGAGGAATAAAGATGTCCACGTTGCCC	no matched mRNA	0					OR8G5	unsure [no matched mRNA] [IPA annotation]
ILMN_1886961	130494	HS.523325				CCTCAGTGAAGGCAGTGTGCTAGGGGGAAGCTGGAGCTCATTACTGTAGT	no matched mRNA	0						bad [no matched mRNA]
ILMN_1814153	130497	LOC729486		16	-	CTCTGAGAAGTGGGGTGTGGTCTCTCAGCTGTTCTGCCCTCATACCCTTA	different chromosomes	4	IL9R	CHRX;CHRY	155227245-155240482, 59330251-59343488, 155227245-155240482, 59330251-59343488	uc004fnv.1, uc004fxn.1, uc004fnu.1, uc004fxm.1		unknown [no IPA annotation]
ILMN_1815474	130504	LOC649470				CTCATGCCTTAATGTTCACCTGCAAACTCATACCAGAGGGAAACCTTTCA	no matched mRNA	0						bad [no matched mRNA]
ILMN_1690921	130519	STAT2	ISGF-3; STAT113; MGC59816; P113	12	-	GGCCCTGCACAGGTGGCTGTTTCTTGTCTGTTATGTCAGAGGAACAGTCC	OK: single match RefSeq	3	STAT2	CHR12	56735383-56753909, 56735383-56743559	uc001slc.2, uc001slb.2, uc001sld.2	STAT2	good	CHR12	56735383	56753909	56744646
ILMN_1864554	130520	HS.569317				GTTGGAACCGGAGACTGCCTCTTGGCCCTTTGGGCTACTCATACCAGTGG	no matched mRNA	0						bad [no matched mRNA]
ILMN_1704637	130521	C4ORF23	FLJ12891; FLJ35725	4	+	AGTTACTCGGAAGCCCCCAGCTGACTGCCTGGCTTGTTTCAGATGCAGCC	OK: single match RefSeq	3	METTL19	CHR4	8443048-8481260, 8475242-8495258, 8456142-8481260	uc003glg.1, uc003gli.1, uc003glh.1	TRMT44	good [differs from IPA annotation]	CHR4	8443048	8495258	8469153
ILMN_1878007	130523	FUT9	Fuc-TIX	6	+	GCAGCTGAGTCCTGCTGCATCCTGGGAGCAAAGCATTAATTCAAATGAGG	OK: single match mRNA	1	FUT9	CHR6	96463844-96663487	uc003pop.3	FUT9	good	CHR6	96463844	96663487	9.65637e+07
ILMN_1689976	130524	EDIL3	MGC26287; DEL1	5	-	TCTTATTGAGATTTGAAACTGGTGGTAGTTTCCCAGGAAGGCACAGGTGG	OK: single match RefSeq	2	EDIL3	CHR5	83238125-83680611	uc003kip.1, uc003kio.1	EDIL3	good	CHR5	83238125	83680611	83459368
ILMN_1659565	130528	MFAP2	MAGP-1; MAGP; MAGP1	1	-	ACAGTGGCTTAGGCCAGGGTGGGAGCAGTGAACGGAGTCACAAAAGAAAT	OK: single match RefSeq	2	MFAP2	CHR1	17300999-17308081	uc001azy.2, uc010ocl.1	MFAP2	good	CHR1	17300999	17308081	17304540
ILMN_1782076	130537	EPHA3	HEK4; ETK1; HEK; TYRO4; ETK	3	+	GCCCGAACAGCCGCTGGATATGGGACGAACAGCCGCAAGTTTGAGTTTGA	OK: common txStart or txEnd	3	EPHA3	CHR3	89156673-89531282, 89156673-89449495	uc010hon.1, uc003dqx.1, uc003dqy.2	EPHA3	good	CHR3	89156673	89531282	8.9344e+07
ILMN_1698739	130538	UNC45B	UNC45; FLJ38610; MGC119541; MGC119540; CMYA4	17	+	GATTTTTGCCACTGGGCTGCCTCCCATTGTCTGGCTAAGTCTTCATGGGA	OK: single match RefSeq	4	UNC45B	CHR17	33474835-33516363, 33475282-33516363	uc002hjc.2, uc002hjb.2, uc010cto.2, uc002hja.2	UNC45B	good	CHR17	33474835	33516363	33495599
ILMN_1909899	130541	HS.545878				AAAGTCTCATTAGCCATTTTGGAAGGGTATATTCTGGAAATCCTGGGCAG	no matched mRNA	0						bad [no matched mRNA]
ILMN_1894947	130543	HS.86508				CCAACGCTAGGATCACGTCAATGATGCTCGACCATgcacatcactgacac	no matched mRNA	0						bad [no matched mRNA]
ILMN_1785857	130544	KIAA1160				GTTGACCGGAGGGTAGGGGTCTGTCCCTGGTCTTCCTGGTAGGTTTTGTA	OK: single match RefSeq	3	ISY1	CHR3	128848234-128880029, 128848234-128875763	uc003elp.1, uc010hsz.1, uc010hta.1	ISY1	good	CHR3	128848234	128880029	1.28864e+08
ILMN_1673306	130546	LOC652147				TCTGAGGACTCTTACCTGAGGCGGTTGCCCCCTTTCCCTTCGGGGCTTTT	no matched mRNA	0						bad [no matched mRNA]
ILMN_1697267	130551	PRKCZ	PKC2	1	+	CCGTGCAGCTGACCCCAGACGATGAGGATGCCATAAAGAGGATCGACCAG	OK: common txStart or txEnd	7	PRKCZ	CHR1	2036154-2116832, 2005085-2116832, 2076795-2116832, 1981908-2116832, 2005511-2116832, 2075889-2116832, 2100286-2116832	uc001ais.2, uc001air.2, uc010nyx.1, uc001aiq.2, uc010nyw.1, uc009vla.2, uc001ait.2	PRKCZ	good	CHR1	1981908	2116832	2049370
ILMN_1900196	130554	HS.538577				AATGAGCTCTTGCTTGTTCAGTGTCTCACTTCCAGGCATCCTGACGCAGA	no matched mRNA	0						bad [no matched mRNA]
ILMN_1771964	130561	GSTA4	GTA4; GSTA4-4; DKFZp686D21185	6	-	GGGCTACTCATGTCCTGTAGCCAGTTCATCCTCATAATAAGAATGGGCAG	OK: single match RefSeq	4	GSTA4	CHR6	52842746-52859105, 52842746-52860178	uc003pbd.2, uc003pbc.2, uc003pbf.2, uc003pbe.2	GSTA4	good	CHR6	52842746	52860178	52851462
ILMN_2289887	130563	SEPN1	RSS; MDRS1; FLJ24021; RSMD1; SELN	1	+	GTGGTGCAGTCACAGCTCACTGCAGCCTCAACTTCCCTGGCTCAATTGAT	OK: single match mRNA	1	SEPN1	CHR1	26126666-26144713	uc010oer.1	SEPN1	good	CHR1	26126666	26144713	2.61357e+07
ILMN_1684987	130575	LOC646026		17	-	CTTTCCCCGCAAGGGTCAAGAGGGAGTGGGGGATGGTGGGAAGGCAATCT	no matched mRNA	0					LOC146880	unsure [no matched mRNA] [IPA annotation]
ILMN_1692665	130576	UNC5B	UNC5H2; p53RDL1	10	+	TGTACTCTGTTGTTAGAGGGCCCAGAGTTCCTTCTCCACCCCCGCTCTCT	OK: single match RefSeq	2	UNC5B	CHR10	72972297-73060749	uc001jrp.2, uc001jro.2	UNC5B	good	CHR10	72972297	73060749	73016523
ILMN_1653480	130577	KENAE		5	-	CATTGCATCCTGTGAGATGGTTGTGATGATCCAGGAAATGGGGTCTCAGG	OK: single match RefSeq	4	CCDC125	CHR5	68576518-68616407, 68576518-68628620	uc003jvv.1, uc003jvw.2, uc003jvy.1, uc003jvx.1	CCDC125	good	CHR5	68576518	68628620	68602569
ILMN_1691119	130593	RNF122	MGC126622; FLJ12526	8	-	CCAGAATGGAAGGGGGTGGGGATTTTCTGTTCCTCCCTGGAGTGGGTGAG	OK: single match mRNA	1	RNF122	CHR8	33405272-33424643	uc003xjo.1	RNF122	good	CHR8	33405272	33424643	3.3415e+07
ILMN_1749409	130594	LOC649864				CTCTAGGACCTCATGGCCCTGCTACCTTCCTGGCCTCTCACAGGACGTTT	different chromosomes	24	HLA-J	CHR6	1485930-1488858, 1213595-1217579, 1272790-1276305, 1214064-1216992, 29974216-29977731, 1303544-1307059, 1269337-1270634, 1485930-1489445, 1267559-1270487, 1267133-1270634, 1272321-1276305, 1356080-1359595, 29973747-29977731, 1266663-1270634, 1355611-1359595, 1267090-1271074, 1303075-1307059, 1485461-1489445, 1214064-1217579, 1267559-1271074	uc011ewp.1, uc011ejy.1, uc011grf.1, uc011ejz.1, uc003nov.3, uc011jej.1, uc011ihf.1, uc011ewq.1, uc003rtl.3, uc011fvc.1, uc011ihe.1, uc011gre.1, uc011hkl.1, uc003nou.3, uc011hkm.1, uc011ihd.1, uc011hkk.1, uc011grg.1, uc011fvb.1, uc011jei.1, uc011jeh.1, uc011ewo.1, uc011eka.1, uc011fvd.1		unknown [no IPA annotation]	CHR6	29973747	29977731	29975739
ILMN_2099045	130598	KIAA1524	FLJ12850; MGC163436	3	-	GAGAGAAGGTATGATTTTACTGCTAGAGAAGTTTGTCTCTGAAGAAGCAC	OK: single match mRNA	1	KIAA1524	CHR3	108268719-108308491	uc003dxb.3	KIAA1524	good	CHR3	108268719	108308491	108288605
ILMN_2157435	130603	DYNLRB1	BLP; ROBLD1; BITH; DNLC2A; DNCL2A	20	+	CATGGCAGTCGCTTGGAACCCACTCACACCAATCCAGTGACCGTGTGTGG	OK: single match RefSeq	3	DYNLRB1	CHR20	33104203-33128761, 33107223-33128761	uc002xal.2, uc002xan.2, uc002xam.2	DYNLRB1	good	CHR20	33104203	33128761	33116482
ILMN_1861677	130605	HS.570693				GGTGAACCCTCAAGGGCAGTCAGACAACAGTCTTGAAAGTTTGGGCTTCC	no matched mRNA	0						bad [no matched mRNA]
ILMN_1800164	130608	PPFIA1	MGC26800; FLJ41337; LIPRIN; LIP1; FLJ42630; FLJ43474; LIP.1	11	+	GACCATGGCGTGGTATTTATTGTGCAGCAGATCCAGAGACAGAGGCAGCC	OK: single match RefSeq	4	PPFIA1	CHR11	70116822-70230500, 70208200-70230500, 70217432-70230500	uc001opo.2, uc001opr.2, uc001ops.2, uc001opp.2	PPFIA1	good	CHR11	70116822	70230500	70173661
ILMN_2302757	130609	FCGBP	FC(GAMMA)BP	19	-	TGCATCATGTGCTCCTACCCTGCTCTACCGCTTTTCTGGGTCACAGAGGC	OK: single match mRNA	1	FCGBP	CHR19	40353963-40440533	uc002omp.3	FCGBP	good	CHR19	40353963	40440533	40397248
ILMN_1671091	130612	LOC440291		15	-	CTGATCTTGAGCCCGGAGCCCTGAGCCCTGAGACGATGCTTGAGGATCTT	no matched mRNA	0						bad [no matched mRNA]
ILMN_1703642	130615	LOC646515		4	-	ACCCACGGTGCGTTACAGTTCTTAAAGATGCCTCGGCGCCCACTCTGGCT	no matched mRNA	0						bad [no matched mRNA]
ILMN_1758104	130619	PRPS2	PRS II; PRSII	X	+	CTGAATGGGGGTGGACCTGGCATTTATCTGGCCAAAAACAGGAGCCAGAG	OK: single match RefSeq	3	PRPS2	CHRX	12817325-12842342, 12809492-12842342	uc010nec.2, uc004cva.2, uc004cvb.2	PRPS2	good	CHRX	12809492	12842342	12825917
ILMN_1736974	130626	SOX12	SOX22	20	+	ACGCCCTTCCTGGGGCAGCCTGTATCTGGTGTCTGAGTGAGGCATGGTAT	OK: single match mRNA	1	SOX12	CHR20	306238-310865	uc002wdh.2	SOX12	good	CHR20	306238	310865	308552
ILMN_2292576	130630	TMEM151A	MGC33486; TMEM151	11	+	TATCATGCCCGGTGCCCAGGCTGGGGCCGCCAAGCAGCCAGGACACCATG	no matched mRNA	0					TMEM151A	unsure [no matched mRNA] [IPA annotation]
ILMN_1880363	130632	HS.542822				CTCCACATCTATGCTACAGGTGGGTTGTTAAATCCATTTGTCATTCTTCC	no matched mRNA	0						bad [no matched mRNA]
ILMN_1661002	130639	RFWD2	RP11-318C24.3; FLJ10416; COP1; RNF200	1	-	CCCTCCTTTATGACCTTTGGGACATTGGGAATACCCAGCCAACTCTCCAC	OK: single match RefSeq	5	RFWD2	CHR1	175913966-176153828, 175913966-176176370, 175913966-176132124	uc001gkt.1, uc001gkw.1, uc001gkv.1, uc001gku.1, uc009wwv.2	RFWD2	good	CHR1	175913966	176176370	176045168
ILMN_1813703	130646	RALGPS2	KIAA0351; FLJ10244; FLJ25604; dJ595C2.1	1	+	CACTTATGGCAGTGGTTTCTGGCCTACAGAGTGCCCCAATTTTCAGGTTG	OK: single match RefSeq	3	RALGPS2	CHR1	178694299-178889235, 178694299-178848923	uc001glz.2, uc010pnb.1, uc001gly.1	RALGPS2	good	CHR1	178694299	178889235	178791767
ILMN_1748109	130647	PEX1	ZWS1	7	-	GCCTCCAGTGTTAAGGACAGCTTCACAAGAGGGTTGCCAAGAACTTACAC	OK: single match RefSeq	4	PEX1	CHR7	92116337-92157845	uc010ley.2, uc011khs.1, uc003uly.2, uc011khr.1	PEX1 (includes EG:100534854)	good [IPA: "Includes other"]	CHR7	92116337	92157845	92137091
ILMN_2388746	130653	ARHGAP6	rhoGAPX-1; RHOGAP6	X	-	TCATCAACACTCTCTTGTTGGAGCCGGAGGAACAGCTGGGCACCTTGCAG	unknown	7	ARHGAP6	CHRX	11155662-11683821, 11155662-11445893, 11162099-11369656, 11161516-11683821, 11161516-11308598, 11155662-11284095	uc004cup.1, uc004cun.1, uc011mif.1, uc004cuo.1, uc004cur.1, uc010neb.1, uc004cum.1	ARHGAP6	good	CHRX	11155662	11683821	1.14197e+07
ILMN_1790771	130661	LOC650795				CCAAACCTCCTTCCACCTGAAGAAACCATCTGCCCTTGTGAGCGACTCCG	OK: single match mRNA	1		CHR14	22192007-22192568	uc001wbn.2		good [no Gene name]	CHR14	22192007	22192568	2.21923e+07
ILMN_2361695	130669	BAG5	BAG-5	14	-	CAGGCATGGCTTTGTTTCTGGTTTCAATCTGTTCTCGTTCCTTGTACCGG	OK: common txStart or txEnd	3	BAG5	CHR14	104022888-104029151, 104022888-104028642, 104022888-104028614	uc001ynj.1, uc001yni.1, uc001ynh.1	BAG5	good	CHR14	104022888	104029151	1.04026e+08
ILMN_1679358	130670	ZDHHC5	DKFZP586K0524; ZNF375; KIAA1748	11	+	CAGCCCACCTCACTATGGTGCTGGGTAGAGGGGATACCTGGGTTCTAACC	OK: single match RefSeq	3	ZDHHC5	CHR11	57435473-57468659, 57448950-57468659	uc001nkx.1, uc001nkz.1, uc001nky.1	ZDHHC5	good	CHR11	57435473	57468659	57452066
ILMN_2404454	130671	NLE1	Nle; FLJ10458	17	-	GCTCTGAGCAGAAGTGGGTATTGTTGATACAGAGGAAGTTCTTTGCCACG	OK: common txStart or txEnd	3	NLE1	CHR17	33458367-33469322, 33458367-33469322, 33458367-33469141	uc002hiy.1, uc002hiz.1, uc010ctn.1	NLE1	good	CHR17	33458367	33469322	3.34638e+07
ILMN_1773886	130672	MED21	SRB7; SURB7	12	+	CAGGAACACCAGCGTTAGCTGTAAAAGTTGCAGCAATTTATTGGCTAGTC	OK: single match RefSeq	2	MED21	CHR12	27175482-27182682	uc009zjh.1, uc001rhp.1	MED21	good	CHR12	27175482	27182682	27179082
ILMN_1860802	130673	HS.566251				AGATTTCTTTCCCTGGGAGGCTGGCACCGGAGCAAGCCAAGAGGTTAATC	no matched mRNA	0						bad [no matched mRNA]
ILMN_1721204	130674	CSF2RA				CCGTTGCACTCCAGCCTGGGTAACAAACTAAGACCCCATCTCTCTGTCTC	no matched mRNA	0					CSF2RA	unsure [no matched mRNA] [IPA annotation]
ILMN_2100287	130678	CCDC147	bA554P13.1; bA127L20.4; FLJ35908; MGC126475; C10orf80; bA127L20.5; RP11-554P13.1	10	+	GTTCAGTTAGGCTGACCTATTGCATGAAGCAAATCTTTTGTTGCTACCCC	OK: single match mRNA	1	CCDC147	CHR10	106113521-106214839	uc001kyh.2	CCDC147	good	CHR10	106113521	106214839	106164180
ILMN_1780533	130681	RNASE6	RNS6; RNase k6; RNasek6	14	+	CTGTGACCCCCCTCAGAAGAGCGATCCCCCCTACAAGTTGGTTCCTGTAC	OK: single match mRNA	1	RNASE6	CHR14	21249209-21250624	uc001vye.3	RNASE6	good	CHR14	21249209	21250624	2.12499e+07
ILMN_1752837	130685	ARL8B	FLJ10702; ARL10C; Gie1	3	+	GGAGGAATTGGAACTAGAATGTGTGACTCTGTGGGGACTGCATAGGTTTG	OK: single match RefSeq	3	ARL8B	CHR3	5163929-5222599	uc011asx.1, uc011asy.1, uc003bqg.2	ARL8B	good	CHR3	5163929	5222599	5193264
ILMN_1655272	130689	SLC23A2	NBTL1; SLC23A1; SVCT2; YSPL2; KIAA0238	20	-	AGACTCAGGGTGAAGGACACCACCAGCTTTCCAGGTTCCCCAGCTTGCAG	OK: single match RefSeq	2	SLC23A2	CHR20	4850234-4990939, 4833001-4990939	uc002wli.2, uc002wlh.1	SLC23A2	good	CHR20	4833001	4990939	4911970
ILMN_1911501	130692	HS.543905				GAAACTGTGGGGTTCATTAATTGCAGTGATGTGAAGGGTCCTGACAGCAC	no matched mRNA	0						bad [no matched mRNA]
ILMN_1658743	130703	CCNDBP1	DIP1; GCIP	15	+	GGCGAAGCCCAGGAGACCACCGAGGAGTTTAATCGAGAGATGTTCTGGAG	OK: common txStart or txEnd	7	CCNDBP1	CHR15	43477465-43488228, 43477465-43485533, 43477465-43488228	uc010bdb.2, uc010bdd.2, uc001zqu.2, uc001zqv.2, uc010bdc.2, uc010udl.1, uc001zqw.2	CCNDBP1	good	CHR15	43477465	43488228	4.34828e+07
ILMN_1659599	130707	ADC	ODC1L; AZI2; ODC-p; KIAA1945	1	+	ACCCCCGCGCTCCACCTGCAGTGTTTCTGCCCTGTAAATAGGACCAGTCT	OK: single match RefSeq	9	ADC	CHR1	33546713-33585994, 33546713-33586131, 33546748-33585994, 33546793-33585994, 33547259-33586131, 33547778-33585994	uc009vue.2, uc001bwt.1, uc001bwr.2, uc001bwu.2, uc001bww.2, uc001bwx.1, uc001bws.2, uc009vug.2, uc001bwv.2	ADC	good	CHR1	33546713	33586131	33566422
ILMN_1815812	130709	C16ORF5	CDIP; I1	16	-	TGCAAGCTGGAGCCCTCCTACCCGCAGGCTTGAGCACAGCATCATCCAGC	OK: single match RefSeq	6	C16ORF5	CHR16	4560678-4588471, 4560678-4588816, 4560678-4564856	uc002cwv.2, uc010btu.2, uc010uxm.1, uc002cwu.2, uc010uxl.1, uc002cww.2	C16orf5	good	CHR16	4560678	4588816	4574747
ILMN_2085760	130717	ARPC1B	p41-ARC; ARC41; p40-ARC	7	+	GAGCCCATCAGCTGCCACGCCTGGAACAAGGACCGCACCCAGATTGCCAT	unknown	5	ARPC1B;ARPC1A	CHR7	98972328-98992402, 98974978-98992402, 98983324-98992402, 98923509-98985884	uc003upz.2, uc003uqa.2, uc003uqb.2, uc003uqc.2, uc011kit.1	ARPC1B	unsure [differs from IPA annotation]	CHR7	98923509	98992402	9.8958e+07
ILMN_1819909	130719	HS.563999				CCTCGGAAATCCTCAGGGCAGGAGATGTGCCTTCATTCCACCCAGTCCCT	no matched mRNA	0						bad [no matched mRNA]
ILMN_1733692	130722	LOC390192				CTCGGAAACCCCTGGACTTTAGCAAAATGGGGGAGGTATGGGAGGTGTGC	no matched mRNA	0						bad [no matched mRNA]
ILMN_1813114	130730	LOC654113				GACATCTGTGTGTGCCTGTGGACTTTGAGGGAATGTCAGTGACCTCCACC	no matched mRNA	0						bad [no matched mRNA]
ILMN_1875250	130731	HS.581525				GAGCAGTCTTGGTCCAGATGTCATGTTCTCAGCCACTAGGCTCTGCTACC	no matched mRNA	0						bad [no matched mRNA]
ILMN_2156786	130735	PGGT1B	BGGI; GGTI	5	-	GTAGGGGGATTTGCCAAGTGGCCAGACAGTCATCCAGATGCTTTGCATGC	OK: single match RefSeq	3	PGGT1B	CHR5	114546527-114598569	uc003kqw.3, uc010jch.2, uc003kqx.3	PGGT1B	good	CHR5	114546527	114598569	114572548
ILMN_1682259	130743	CLEC4C	CLECSF7; BDCA2; CD303; DLEC; CLECSF11; PRO34150; MGC125793; HECL; MGC125792; MGC125789; MGC125791	12	-	GTCACATTCTGGCACTCAGGTGAACCCAATAACCTTGATGAGCGTTGTGC	OK: single match RefSeq	3	CLEC4C	CHR12	7882010-7902069, 7882010-7900118	uc001qti.1, uc001qth.1, uc001qtg.1	CLEC4C	good	CHR12	7882010	7902069	7.89204e+06
ILMN_1843194	130747	HS.564514				TGGGTCCTGGCGGAAGTGGTGTGTTAGCAGGACATTCATACGTGAGTAGG	no matched mRNA	0						bad [no matched mRNA]
ILMN_1791147	130750	YPEL3	MGC10500	16	-	CTGGCTTGGATCTCGTTTTTAACCCGTTCCTGCCCCACCTGCCCTATAGT	OK: common txStart or txEnd	2	YPEL3	CHR16	30103635-30107537, 30103635-30107521	uc002dwm.2, uc002dwl.2	YPEL3	good	CHR16	30103635	30107537	30105586
ILMN_2214232	130753	AIM2	PYHIN4	1	-	CCTAAGTGACAACACTGGGAAAATGGAAGTACTGGGGGTTAGAAACGAGG	OK: single match mRNA	1	AIM2	CHR1	159032274-159046647	uc001ftj.1	AIM2	good	CHR1	159032274	159046647	1.59039e+08
ILMN_1676616	130754	PTPRZ1	HPTPZ; RPTPB; phosphacan; HPTPzeta; RPTPbeta; PTPZ; PTPRZ; PTP18	7	+	CAAGGCAGGAAGAGAATCCATCCACCTCTCTGGACAGTAATGGTGCAGCA	OK: single match RefSeq	3	PTPRZ1	CHR7	121650387-121702088, 121513158-121702088	uc011knt.1, uc003vjz.2, uc003vjy.2	PTPRZ1	good	CHR7	121513158	121702088	121607623
ILMN_1882150	130762	HS.564054				GGTAGGGGAAGGAGAAGCCTCACTTAGCACATGTCTCTCTTTCATCCAAG	no matched mRNA	0						bad [no matched mRNA]
ILMN_1714427	150008	LOC651118				CTTCCTATTTGGCACCATTGATCCTAATGAGAGCAGGGTACCTGCGCCAG	no matched mRNA	0						bad [no matched mRNA]
ILMN_1805818	150014	LOC652238				ATGGGTGTGACAGTGATGTCTCTCTTGTTCTTAATATTGGCTACCATCAA	no matched mRNA	0						bad [no matched mRNA]
ILMN_1905805	150017	HS.233235				GCTTGTCCTCAGTCCCATGAGAAGGCCATGCTGAGCGCCTACTGTGTGCT	no matched mRNA	0						bad [no matched mRNA]
ILMN_1746784	150019	SLAIN1	C13orf32; MGC131899; FLJ30046	13	+	CGGCATCATGAGCTCATTGCACTTAATACCTGCAATGTTTGCTACTGTAC	OK: common txStart or txEnd	7	SLAIN1	CHR13	78317150-78338377, 78272469-78338377, 78315294-78338377, 78273015-78338377	uc001vkm.2, uc001vkk.1, uc010aex.1, uc010aey.1, uc001vkl.1, uc010thy.1, uc010thz.1	SLAIN1	good	CHR13	78272469	78338377	78305423
ILMN_1808202	150020	C19ORF22	MGC16353	19	-	CAGCCTGACTCCTGCCTGATAGCTCCTGTGTCCCCATGCTGGTCCTCCTG	OK: single match RefSeq	4	R3HDM4	CHR19	896502-913225	uc002lqh.2, uc002lqj.2, uc002lqi.2, uc002lqg.2	R3HDM4	good	CHR19	896502	913225	904864
ILMN_1758823	150021	SMARCB1	Sfh1p; RDT; hSNFS; SNF5; Snr1; SNF5L1; INI1; BAF47	22	+	GTGGAGTGGGGGCTTCCAGGTGGCCCTTCCCGGCACACATTCCATTTGTT	OK: single match RefSeq	3	SMARCB1	CHR22	24129149-24176704	uc002zyb.2, uc002zyc.2, uc002zyd.2	SMARCB1	good	CHR22	24129149	24176704	2.41529e+07
ILMN_2382471	150022	DUSP15	VHY	20	-	GCCACCTGGTGCCTTAGTCCTTGGGCTGGGGGAGGGGGCCCACCCTTAAA	OK: common txStart or txEnd	3	DUSP15	CHR20	30448869-30458479, 30448869-30458011, 30448869-30457801	uc002wwx.1, uc002www.1, uc002wwv.1	DUSP15	good	CHR20	30448869	30458479	30453674
ILMN_1787948	150025	KCNIP4	MGC44947; KCHIP4; CALP	4	-	CTTGGAAGGGCTTGAAATGATAGCAGTTCTGATCGTCATTGTGCTTTTTG	OK: single match mRNA	1	KCNIP4	CHR4	20730238-21305529	uc003gqf.1	KCNIP4	good	CHR4	20730238	21305529	2.10179e+07
ILMN_2129886	150035	ABCA8	MGC163152; KIAA0822	17	-	GTCACTTGGTTTCAGAAAGTTCACAAATGTAGCAACAGCTCACATGACTG	OK: single match RefSeq	3	ABCA8	CHR17	66863432-66951533	uc010wqq.1, uc002jhq.2, uc002jhp.2	ABCA8	good	CHR17	66863432	66951533	6.69075e+07
ILMN_1838385	150037	HS.562146				CTGAAAGGTCAGTGAGTCCACAGCATGGTGAAGAAGGAGAAGGGAGGGAC	no matched mRNA	0						bad [no matched mRNA]
ILMN_2049063	150039	KBTBD6	DKFZp547M073; DKFZp547E1912	13	-	GCCATACTAGTATGTGCTTCAAAAGGGCAAATGTGCTTTAGTGCCCTAAG	OK: single match RefSeq	2	KBTBD6	CHR13	41701708-41706936, 41701736-41706922	uc001uxu.1, uc010ace.1	KBTBD6	good	CHR13	41701708	41706936	41704322
ILMN_1676745	150040	ZNF142	pHZ-49	2	-	GACTGGCTTTTGGGGTACAAGGGTGACTAGAACCTTCCTGGGACTCTGGC	OK: single match RefSeq	4	ZNF142	CHR2	219502643-219524261, 219502643-219521195	uc002vin.2, uc002vim.2, uc002vil.2, uc010fvt.2	ZNF142	good	CHR2	219502643	219524261	219513452
ILMN_1652490	150041	MANSC1	FLJ10298; LOH12CR3; 9130403P13Rik	12	-	CCTGGTGATAGGCCTCGTCCTCCTGGGTAGAATCCTCTCGGAATCACTCC	OK: single match RefSeq	4	MANSC1	CHR12	12482217-12503169, 12482217-12491608	uc009zht.1, uc001raj.1, uc001rai.1, uc010shm.1	MANSC1	good	CHR12	12482217	12503169	12492693
ILMN_1702903	150044	LOC645958				CATGGTCTTATTTTATCTATTAACCATAAGCTTACAGATTCTAGTGAAGA	no matched mRNA	0						bad [no matched mRNA]
ILMN_1806017	150047	PSME1	PA28A; MGC8628; PA28alpha; REGalpha; IFI5111	14	+	ACCGGGACATCCGGCTGATGGTCATGGAGATCCGCAATGCTTATGCTGTG	OK: single match mRNA	1	PSME1	CHR14	24605377-24608175	uc001wmg.2	PSME1	good	CHR14	24605377	24608175	24606776
ILMN_2334303	150048	SEC24B	MGC48822; SEC24	4	+	TCTGGACTTGAACTCTGGCAAGAGATGCCAAAAGGCATTGGTACCGTGTT	OK: single match RefSeq	5	SEC24B	CHR4	110354970-110461614	uc011cfq.1, uc003hzk.2, uc003hzl.2, uc011cfp.1, uc011cfr.1	SEC24B	good	CHR4	110354970	110461614	110408292
ILMN_1738272	150050	DHX36	MLEL1; DDX36; KIAA1488	3	-	CTCCCAGGAACTTTCCGCCACGATTCCAGGATGGATATTACAGCTGACAG	OK: single match RefSeq	3	DHX36	CHR3	153993457-154042286	uc003ezy.3, uc003ezz.3, uc010hvq.2	DHX36	good	CHR3	153993457	154042286	1.54018e+08
ILMN_1859895	150053	HS.476847				CTGACCTGTGACCACCATAAAGTTATCTGAACTGTTGGCAGTTGCGGCAC	no matched mRNA	0						bad [no matched mRNA]
ILMN_1670779	150056	DPEP1	RDP; MDP; MBD1	16	+	TGCAGGACCCATTACGGCTACTCCTCTGGGGCTTCCAGCCTCCATCGCCA	OK: common txStart or txEnd	3	DPEP1	CHR16	89696696-89704838, 89686999-89704838, 89679715-89704838	uc002fns.3, uc002fnr.3, uc010cin.2	DPEP1	good	CHR16	89679715	89704838	8.96923e+07
ILMN_1754757	150059	SCNN1D	SCNED; ENaCdelta; MGC149710; dNaCh; ENaCd; MGC149711	1	+	CAAGGCAGGCCCCACGGACACACTTGGGCTGCTCTGAAATAAAGCTGTTG	OK: common txStart or txEnd	5	SCNN1D	CHR1	1217536-1227409, 1215815-1227409, 1217488-1227409, 1215815-1227409	uc001adx.2, uc001adt.1, uc001adv.2, uc001adu.1, uc001adw.2	SCNN1D	good	CHR1	1215815	1227409	1221612
ILMN_2227533	150064	ABHD14B	CIB; MGC15429	3	-	CAGGAGGCCCTTTTGCAAGGCTTAGGGTGTGGCCAGCCCTGAAAGCTACT	OK: single match RefSeq	4	ABHD14B	CHR3	52002526-52008646, 52002526-52017425, 52002526-52008250	uc003dcm.2, uc003dcn.2, uc011bdy.1, uc010hly.2	ABHD14B	good	CHR3	52002526	52017425	5.201e+07
ILMN_1758461	150066	ST8SIA2	MGC116857; HsT19690; ST8SIA-II; SIAT8B; MGC116854; STX	15	+	GAAGCCCTCCCTGATGTACCAACCACTGGGATCTCTCCCTCTGCTGAACC	OK: single match RefSeq	2	ST8SIA2	CHR15	92937139-93011956	uc002brb.2, uc002bra.2	ST8SIA2	good	CHR15	92937139	93011956	9.29745e+07
ILMN_1866708	150068	HS.570192				GCAGCCTTGCAGACAACCCTGAAGCAGAGGACCCAGTTCAATCATGCTGG	no matched mRNA	0						bad [no matched mRNA]
ILMN_1716086	150070	WDR33	WDC146; FLJ11294	2	-	CTCACGACAGCCCAGTGAGGGCCATGACGTGGTCACATAATGACATGTGG	OK: common txStart or txEnd	3	WDR33	CHR2	128522041-128568745, 128461807-128568745, 128492961-128568745	uc002tpi.1, uc002tpg.1, uc002tph.1	WDR33	good	CHR2	128461807	128568745	128515276
ILMN_1666594	150072	IRF8	H-ICSBP; ICSBP; IRF-8; ICSBP1	16	+	GCCAGATATGCCTGTTTCCTTTTCCCAGCACCATGCCTGTGGAGGGGACA	OK: single match RefSeq	2	IRF8	CHR16	85942595-85956209, 85932773-85956209	uc010chp.2, uc002fjh.2	IRF8	good	CHR16	85932773	85956209	85944491
ILMN_1747730	150075	NOTCH2NL	N2N	1	+	GAGGAGGCTGAAAACCAAGAATTTTGATTGGGAACAGAATACAAGCAGCT	OK: single match RefSeq	2	NOTCH2NL	CHR1	145209110-145285911	uc001emn.3, uc001emm.3	NOTCH2NL	good	CHR1	145209110	145285911	1.45248e+08
ILMN_1716724	150079	NTSR2				TCCAGCAAGTGGGAGCCGCTTGAGGACCTGTTTGAATCTGAGGACTGCAA	no matched mRNA	0					NTSR2	unsure [no matched mRNA] [IPA annotation]
ILMN_1701681	150082	SEC11C	SPC21; SPCS4C; SEC11L3	18	+	CCAGAACTGGCTGGAAAAGAAGGACGTGGTGGGAAGAGCAAGAGGGTTTT	OK: single match mRNA	1	SEC11C	CHR18	56807124-56826061	uc002lht.2	SEC11C	good	CHR18	56807124	56826061	5.68166e+07
ILMN_1694951	150086	LOC644303		6	-	TTGATAAAGAGCAAACTGGAATGTCAAAACAAGAGTTGAATGGCAAAGTT	no matched mRNA	0						bad [no matched mRNA]
ILMN_1738249	150088	LOC651820				GCTGCCCCTGCATGCTGTCTCCACTTTCTCATCTCCTGCTCTTGAATCAG	no matched mRNA	0						bad [no matched mRNA]
ILMN_1768795	150091	RNF113B	ZNF183L1; RNF161; bA10G5.1; MGC26599	13	-	GGGGAGAAGCAGCCTGTTGAGTAAGATGAGAGAGATGACAGTCTTCCTGC	OK: single match mRNA	1	RNF113B	CHR13	98828039-98829521	uc001vnk.2	RNF113B	good	CHR13	98828039	98829521	98828780
ILMN_1747968	150092	RBM33	MGC20460; PRR8; DKFZp434D1319	7	+	CTACCTTGGGGGAATGCCGTTGCCTGTTCCACCCCTTTGTTCACTTCGCG	OK: single match RefSeq	2	RBM33	CHR7	155437202-155574179, 155539279-155574179	uc010lqk.1, uc003wmg.2	RBM33	good	CHR7	155437202	155574179	1.55506e+08
ILMN_1653340	150093	RECQL5	FLJ90603; RECQ5	17	-	GCCACTATCATGGCCTTTGATGCCCTGGTGACCTTCTGTGAAGAACTGGG	unknown	5	RECQL5	CHR17	73646444-73663269, 73644944-73663269, 73622950-73662700, 73622950-73663269, 73646444-73663253	uc002jpa.3, uc002jpb.1, uc010dgk.2, uc010dgl.2, uc002joz.3	RECQL5	good	CHR17	73622950	73663269	7.36431e+07
ILMN_1779706	150095	TP53BP2	53BP2; BBP; p53BP2; ASPP2; PPP1R13A	1	-	AGAAAGGACCAGTGCCGTCACATCGCTGTCTCTGATTGTCCCCGGCACCA	OK: single match RefSeq	4	TP53BP2	CHR1	223967595-223988512, 223967595-223990438, 223967595-224033674	uc010puz.1, uc010pva.1, uc010pvb.1, uc001hod.2	TP53BP2	good	CHR1	223967595	224033674	2.24001e+08
ILMN_1772660	150097	ANKRD53	FLJ36160; FLJ12056	2	+	CGATCTCATCAAGGACTCCCCACCCTGCCCTCCCCACAAACCAACCCATA	OK: single match RefSeq	3	ANKRD53	CHR2	71205574-71212628	uc002shk.3, uc002shm.3, uc002shl.3	ANKRD53	good	CHR2	71205574	71212628	71209101
ILMN_1712545	150100	S100A3	S100E	1	-	GCAGAGCGTGCACCAATGAGACCACGATGGGAAAGGGCCTATTTAACTCC	OK: single match mRNA	1	S100A3	CHR1	153519808-153521734	uc001fca.1	S100A3	good	CHR1	153519808	153521734	153520771
ILMN_1846702	150102	HS.542971				CCTTCATGTCTGTCAGGACAGCCCTAACACCTGGCTTGCCCAATGAGTGC	no matched mRNA	0						bad [no matched mRNA]
ILMN_2174215	150114	DIRAS3	NOEY2; ARHI	1	-	TGTTGATCATTAGGGGTGTGGGAGCAGAGAAAATTGTGAAAGTGACTCTC	OK: single match mRNA	1	DIRAS3	CHR1	68511646-68516481	uc001ded.2	DIRAS3	good	CHR1	68511646	68516481	6.85141e+07
ILMN_2207816	150128	DTWD1	MGC111207; MDS009	15	+	AACAAGAGTTCTGTGATTTGAATGACAGCAAGTGCAAAGGCACAACACTG	OK: single match RefSeq	4	DTWD1	CHR15	49913225-49937332, 49913278-49937332	uc001zxr.2, uc001zxs.2, uc001zxq.2, uc001zxo.2	DTWD1	good	CHR15	49913225	49937332	4.99253e+07
ILMN_1787280	150129	C1ORF135	FLJ14264; MGC2603	1	-	TCTGGATGTGACTCTGTTACCCTTTTCCCACAAGATAGGAGGGAATCCCC	OK: single match mRNA	1	C1ORF135	CHR1	26160496-26185848	uc001bkw.1	C1orf135	good	CHR1	26160496	26185848	26173172
ILMN_1671314	150131	UXT	ART-27	X	-	CGCATCTATGTGGCCCTGGGATATGGTTTTTTCCTGGAGTTGACACTGGC	OK: common txStart or txEnd	2	UXT	CHRX	47511195-47518560, 47511195-47518516	uc004din.2, uc004dim.2	UXT	good	CHRX	47511195	47518560	4.75149e+07
ILMN_1875541	150132	HS.538064				TTCCTTGATCTTGGGTCTCGCTCTACACGCAGGCCTCCAACCACACCGGT	no matched mRNA	0						bad [no matched mRNA]
ILMN_1872472	150133	HS.535906				GCAGAGATCAAAGAGAGCAAAGGAGGGGTAACAGCCAGGGCCAGCCTTAA	no matched mRNA	0						bad [no matched mRNA]
ILMN_1804064	150136	ESRRG	DKFZp781L1617; ERR3; KIAA0832; FLJ16023; NR3B3	1	-	GCTGGGGTGCACAAATAATGGTTGCCGGTCGCACATGGATTCGGTAGAAC	OK: common txStart or txEnd	3	ESRRG	CHR1	216676587-216896807, 216676587-216896807	uc001hkx.1, uc009xdo.1, uc001hkw.1	ESRRG	good	CHR1	216676587	216896807	216786697
ILMN_1748277	150138	LOC253573		3	-	CTGGTTTCTCACCTGCAAAAGAAAGCGGGGACAGGGAAGGAGGAAGAAGC	OK: single match mRNA	1		CHR3	186172779-186211450	uc003fqd.1	LOC253573	good [no Gene name] [IPA annotation]	CHR3	186172779	186211450	1.86192e+08
ILMN_2366490	150139	ZNF706	PNAS-113; HSPC038; PNAS-106	8	-	GGATATACATCCCCATGTTTAACTGACACACTGGGGGCTCAGTTGTGTGC	OK: single match RefSeq	2	ZNF706	CHR8	102209267-102217960	uc003yka.2, uc003ykb.2	ZNF706	good	CHR8	102209267	102217960	1.02214e+08
ILMN_1741597	150142	LOC650200				CGCCTCACCTGAGCCTGGGATACCGAAGGACCTGTTCGAAGTATTTACTG	OK: single match mRNA	1	LOC389493	CHR7	56182374-56184090	uc003tsb.2		good [no IPA annotation]	CHR7	56182374	56184090	56183232
ILMN_1796336	150148	MAP1S	VCY2IP-1; C19orf5; VCY2IP1; BPY2IP1; FLJ10669; MAP8; MGC133087	19	+	CAGGTGACCCTGATCCCCACTTTCGACTCGGTGGCCATGCATACGTGGTA	OK: single match RefSeq	3	MAP1S	CHR19	17831093-17845324, 17830302-17845324	uc010xpv.1, uc002nhe.1, uc002nhf.1	MAP1S	good	CHR19	17830302	17845324	17837813
ILMN_1831035	150152	HS.576967				CCTTGCCAGCTTCTCTATGGTCACAGAGCCATGGGCTCACACATCCATGC	no matched mRNA	0						bad [no matched mRNA]
ILMN_2239772	150154	FAM108A3	FAM108A2; C1orf47	1	+	GTGCCTGGTGCCAGGTACACGGTCCTCTTCTCGCACGGCAATGCCGTGGA	OK: single match RefSeq	2	FAM108A1	CHR19	1876975-1881803, 1876975-1885518	uc002lue.2, uc002lug.2		good [no IPA annotation]	CHR19	1876975	1885518	1.88125e+06
ILMN_1693250	150156	ACBD5	KIAA1996; DKFZp434A2417	10	-	GTGGGCTGCCCATAATCTTTCTTGGGCATTCACAACTCTTGAGTTTGGTG	OK: common txStart or txEnd	7	ACBD5	CHR10	27484143-27531068, 27484143-27531068, 27484143-27529511, 27484143-27529511, 27484143-27529808	uc001itp.2, uc001itq.2, uc001ito.2, uc010qdo.1, uc010qdn.1, uc010qdm.1, uc010qdp.1	ACBD5	good	CHR10	27484143	27531068	2.75076e+07
ILMN_1663032	150162	FNDC4	FLJ22362; FRCP1	2	-	CCCGGTCCAGGGGAGAGTCACTAGTTGTACCCTACTCCATTAGGTCCCAA	OK: single match mRNA	1	FNDC4	CHR2	27714750-27718126	uc002rkx.2	FNDC4	good	CHR2	27714750	27718126	27716438
ILMN_2212156	150164	PPIG	CYP; SRCyp; MGC133241; CARS-Cyp	2	+	GATCATGAATCAAGCCCTGGAACAGATGAAGACAAAAGCGGATGAGTGAG	OK: single match RefSeq	5	PPIG	CHR2	170440849-170494247, 170440896-170494247, 170460151-170494247	uc010fpx.2, uc002ufb.2, uc002uez.2, uc010fpy.2, uc002ufd.2	PPIG	good	CHR2	170440849	170494247	170467548
ILMN_1823229	150167	HS.445391				AGTCTGTAAAGCGAAGGGAGACCAGGACGCTCCCAAGGACCCGGCTTATC	no matched mRNA	0						bad [no matched mRNA]
ILMN_1867940	150168	HS.544398				CTAGGTGTCTTTCTGCATTTCTGTAACGGTCCCTGTAAGACTAAAATTTG	no matched mRNA	0						bad [no matched mRNA]
ILMN_1753393	150176	OSGEP	OSGEP1; FLJ20411; PRSMG1; GCPL1; KAE1	14	-	CGGAACCCAAAGGACCCCGTGCCTCAATCTCTATCCTGATGTCATGGGAG	OK: single match mRNA	1	OSGEP	CHR14	20915216-20923198	uc001vxf.2	OSGEP	good	CHR14	20915216	20923198	20919207
ILMN_1741847	150180	MMP10	SL-2; STMY2	11	-	CAGTGGATCATCACAGTTTGAGTTTGACCCCAATGCCAGGATGGTGACAC	OK: single match mRNA	1	MMP10	CHR11	102641233-102651344	uc001phg.1	MMP10	good	CHR11	102641233	102651344	1.02646e+08
ILMN_1725352	150181	RUVBL1				CCCTCCAACTCTACCAAGATCTTCAAACTGCAACAAGCGTCAGCCTCTTC	no matched mRNA	0					RUVBL1	unsure [no matched mRNA] [IPA annotation]
ILMN_1765255	150184	CDH26	VR20	20	+	GAATCAGAAACTCCATGTTGCCAATGTGCTGGAAGATGACCCCGGCTACC	OK: common txStart or txEnd	5	CDH26	CHR20	58533481-58588167, 58571428-58588167, 58569262-58588167	uc002ybe.2, uc010zzy.1, uc002ybi.2, uc002ybh.2, uc002ybg.2	CDH26	good	CHR20	58533481	58588167	58560824
ILMN_1889234	150187	HS.577140				AATATCGGGAACAGCTCTGGGTGGAGAGGTGATGTGCCAGGGAGGGGTCA	no matched mRNA	0						bad [no matched mRNA]
ILMN_1759987	150192	HS6ST1	HS6ST; MGC116899; MGC116901	2	-	CCCTCACCAACTATGCACACAGCACTCGCTCTTAACTCCTCTGTCCGGGC	no matched mRNA	0					HS6ST1	unsure [no matched mRNA] [IPA annotation]
ILMN_1901179	150193	HS.169979				CTCTCTAAGAACTATCACCCTCTGTATGAGCACCCCTGGATAGCCAAGCG	no matched mRNA	0						bad [no matched mRNA]
ILMN_1849090	150195	HS.569404				GGCCCTCTGACTGCCTAACCAACAGAAATAGCATGGAAGCGACACTGTAC	no matched mRNA	0						bad [no matched mRNA]
ILMN_1657652	150196	LOC647683				TGAGGGAGGCGCCGCCCGTGGCAGGAACGCCCCGGAACCGTCGCGGGCCT	no matched mRNA	0						bad [no matched mRNA]
ILMN_1775016	150202	MPZL2	MPZL2; EVA1; EVA	11	-	GGCTGTTAGGTGTTTCCCATATGAAATTAGAGGAGCTGGGTCAGGGAGAC	OK: single match mRNA	1	MPZL2	CHR11	118127629-118135009	uc001pso.2	MPZL2	good	CHR11	118127629	118135009	118131319
ILMN_1833636	150209	HS.427844				CCCAAATGGCCCTGAAACTAGCAGGCAGTGGGAAACCAGCCCCAGGCTTG	no matched mRNA	0						bad [no matched mRNA]
ILMN_1903014	150215	HS.571763				GCCCCTTAATTCAGCACTCAGGGTGTCTACGTCAAGAGACTGTCACCTTG	no matched mRNA	0						bad [no matched mRNA]
ILMN_1803743	150224	LOC196752	FLJ34302	10	+	GATCCCTTCCGGGCTCTGGTCTATCTTGTCTCCTTAGCTGGGGGCCTACA	OK: single match mRNA	1		CHR10	75547342-75547998	uc009xrm.1	KIAA0913	good [no Gene name] [IPA annotation]	CHR10	75547342	75547998	75547670
ILMN_2371119	150228	EPHA6	PRO57066; FLJ35246; DKFZp434C1418; EPA6			CTGGTGGAGGACATCCTTGTAATGCCAGAGTCCCCTGGTGAAGTTCCGGA	OK: single match mRNA	1	EPHA6	CHR3	96533424-97467786	uc010how.1	EPHA6	good	CHR3	96533424	97467786	97000605
ILMN_1797359	150240	TRIMP1		11	+	CACACATAACTTACCCCTCCTTATAACTTCTAAACAAGGTTCCTCCCAGT	OK: single match mRNA	1	TRIM5	CHR11	5686357-5706293	uc001mbp.2	TRIM78P	good [differs from IPA annotation]	CHR11	5686357	5706293	5696325
ILMN_2111739	150241	MAN2C1	MAN6A8; DKFZp686E23167; MANA1; MANA; MGC87979	15	-	TTTTCCGTGTCTTCACCCGCGGTCGTATTGGAGACCGTCAAGCAGGCGGA	OK: single match RefSeq	4	MAN2C1	CHR15	75648134-75660941	uc002baf.2, uc002bah.2, uc002bag.2, uc010bkk.2	MAN2C1	good	CHR15	75648134	75660941	7.56545e+07
ILMN_1842094	150242	HS.577908				CCAGTCATGCAAATGAGCTATCCTGATGCCTGACAGAAACCAAAATACAG	no matched mRNA	0						bad [no matched mRNA]
ILMN_1728091	150253	LOC400299				GGCCGCAGGTTGATATGGACCACTTCCAATAACAGCATACAGGTTCCCCG	no matched mRNA	0						bad [no matched mRNA]
ILMN_2067453	150255	LCAP		X	+	GGCGGGGTGGGCTCAGCCAGACGTGTCTTTCTCTGTTCTCCTTTCAATCT	no matched mRNA	0					LCA10	unsure [no matched mRNA] [IPA annotation]
ILMN_1752406	150259	LOC642282		4	-	GACTGCATCCTTCGCGACACCTCCGAGGACCTGGGACTCCAGTGTGACGC	different chromosomes	7		CHR4;CHRUN;CHR21	53589-115055, 38789-97435, 53592-115055, 9907193-9968585, 53593-115055, 38791-97435	uc003jaa.2, uc003jah.1, uc003jab.1, uc002zka.1, uc003jad.1, uc011mfn.1, uc011clu.1	MAFIP/TEKT4P1	unsure [>1 matched chromosome] [IPA annotation]	CHR21	9907193	9968585	9937889
ILMN_1729733	150270	CYB561	FRRS2	17	-	TTCCTTGCACCCTCACCGCATATGGAACTCCTGGCGTCGTGTCCCAGGTC	OK: single match mRNA	1	CYB561	CHR17	61509665-61515531	uc002jaq.2	CYB561	good	CHR17	61509665	61515531	61512598
ILMN_1767542	150274	THAP10		15	-	TGAGAAATAAGCATGGAAATATTAGCTGCCCCGTCTGCCATTCACCAGGA	OK: single match mRNA	1	THAP10	CHR15	71173681-71184753	uc002asv.2	THAP10	good	CHR15	71173681	71184753	71179217
ILMN_1904613	150278	HS.577387				TGCATTTGGCCTGAGCTTGTCCTTGTGAAATGGCCTGAGGTTCCCTGGAC	no matched mRNA	0						bad [no matched mRNA]
ILMN_1656902	150280	HECTD3	FLJ31983; RP11-69J16.1; FLJ21156; MGC161630	1	-	GTTCCTAGAGCTATGCACACCCCTGCCCCAGTTTACCGTTCCTCCCTCAG	OK: single match RefSeq	4	HECTD3	CHR1	45468220-45474223, 45468220-45477027, 45468220-45471260	uc001cmy.3, uc010olh.1, uc009vxk.2, uc001cmx.3	HECTD3	good	CHR1	45468220	45477027	4.54726e+07
ILMN_1819988	150286	HS.268814				GGGGGGCGGGTCACCAAACAAGACTAGGAAGAGACAAAACCTCCACTGTG	no matched mRNA	0						bad [no matched mRNA]
ILMN_1683609	150288	UBE1	UBA1A; A1S9; A1ST; UBE1X; MGC4781; A1S9T; UBA1; GXP1	X	+	ATGACAGAGATTGTGAGCCGTGTGTCGAAGCGAAAGCTGGGCCGCCACGT	OK: common txStart or txEnd	3	UBA1	CHRX	47053200-47074526, 47067960-47074526, 47050198-47074526	uc004dhk.3, uc004dhm.2, uc004dhj.3	UBA1	good	CHRX	47050198	47074526	47062362
ILMN_1719219	150291	ZNF616	MGC149778; MGC45556	19	-	GTAGCGTCATCCCCTTGGTGCTGTCCTGGCAATAGTGACTTCTCTTGAGG	OK: single match RefSeq	2	ZNF616	CHR19	52617653-52643191	uc002pyn.2, uc002pym.2	ZNF616	good	CHR19	52617653	52643191	52630422
ILMN_1666853	150292	LOC644482		1	+	TATTCCATCATGATCAATGAGGCCACACCCTACAACTATCCAGTGCCCGT	no matched mRNA	0						bad [no matched mRNA]
ILMN_1693382	150296	LOC643808		20	+	TTGGCAACGTTTCGTGCCCTCAATGAATCTGGGAATGCCTTCAGACAAAG	no matched mRNA	0						bad [no matched mRNA]
ILMN_1717886	150300	PKHD1L1	PKHDL1; DKFZp586C1021	8	+	GTTGTTGGGGTAGAATCCAGAACTTTCAGCCTGCTGGCAGAGTCTGTCTC	OK: single match mRNA	1	PKHD1L1	CHR8	110374705-110543499	uc003yne.2	PKHD1L1	good	CHR8	110374705	110543499	110459102
ILMN_1910256	150301	HS.557985				GTCTGGGATTCCCCTGGTTGACTCTGCAGTTTGGGTATTAAGCTCCAGAC	no matched mRNA	0						bad [no matched mRNA]
ILMN_1666418	150307	LOC642832		9	-	AAACAGAAAATTGGGTATCAGCATTTTCTACCTGGGAGAAAGAATTACAC	no matched mRNA	0						bad [no matched mRNA]
ILMN_1663519	150309	SLC24A3	NCKX3	20	+	GGTTGAATGTTTCTGTCTGTGGTGCGAACCAGCATTAACGGATGGGGCAC	OK: single match mRNA	1	SLC24A3	CHR20	19193289-19703540	uc002wrl.2	SLC24A3	good	CHR20	19193289	19703540	1.94484e+07
ILMN_1699071	150315	C21ORF7	TAKL-2; TAK1L; TAKL-1; HC21ORF7; TAKL	21	+	GTGACCTCACAGTAAACATCTCTGCCTTTGCCTGTGTGTGTTCTGGGGGA	OK: single match RefSeq	8	C21ORF7	CHR21	30449811-30548200, 30517899-30548200, 30494374-30548200, 30502964-30548200, 30452872-30548200	uc010gln.2, uc010glp.2, uc002yne.2, uc011acr.1, uc010glo.2, uc002ynd.2, uc002yng.2, uc002ynf.2	C21orf7	good	CHR21	30449811	30548200	3.0499e+07
ILMN_1896114	150324	HS.561268				GTGCTTTGTAAGGGCGGGGTTCACTCTGAAATTGCTCAGTTCACTGTTTC	no matched mRNA	0						bad [no matched mRNA]
ILMN_1712888	150327	HSPH1	HSP105B; DKFZp686M05240; HSP105; HSP105A; NY-CO-25; KIAA0201	13	-	CCTGCCAAGGTAGTTTTCTTGCATTTTGCTCTCCATTCAGCATGTGTGTG	OK: single match RefSeq	5	HSPH1	CHR13	31710764-31736117, 31710764-31736502	uc001utk.2, uc010aaw.2, uc001utl.2, uc001utj.2, uc010tds.1	HSPH1	good	CHR13	31710764	31736502	31723633
ILMN_1790384	150328	LOC654202				GCCCTTTCCAGCCCCATCGAGACATTTCAGGGAATTGAAATGAACATGCG	no matched mRNA	0					PRDM2	unsure [no matched mRNA] [IPA annotation]
ILMN_1680555	150332	LOC650788				GATGGGAGCAATAGACAGTGGGGACTATAAGAAGGGGAACTGGGTTGGAC	no matched mRNA	0						bad [no matched mRNA]
ILMN_1897346	150333	HS.541144				GGGGGCCTAGATGCTCCCTGTGTGCAATGATCTGTGTGCATAACCTGCCT	no matched mRNA	0						bad [no matched mRNA]
ILMN_1842448	150341	HS.211724				TAAGTCTGAGCCAGGTGCCAGCTGGGGGATCAAATCCAGAAGAAGCAAAC	no matched mRNA	0						bad [no matched mRNA]
ILMN_1869109	150343	HS.213061				GAAGGGTTTCCAGGACTGCGTGTCTGCTCCTGAGCTCTGTTTTAAGTATG	OK: single match mRNA	1	NUCKS1	CHR1	205681946-205719361	uc001hdb.2	NUCKS1	good	CHR1	205681946	205719361	2.05701e+08
ILMN_1842818	150348	HS.47390				TCCGTCTCTCATATGCCCCATCAAACTGTCCTAAAGCCCAACTGCTGTGG	no matched mRNA	0						bad [no matched mRNA]
ILMN_2288232	150349	PHKB	DKFZp781E15103; FLJ41698	16	+	AGGCTCAGCACAGTAGCTCACACCTGAAATCTTAGCACTTCGGGAGGCTG	OK: common txStart or txEnd	3	PHKB	CHR16	47495209-47735433, 47699182-47735433, 47495209-47735433	uc002eeu.3, uc002eew.3, uc002eev.3	PHKB	good	CHR16	47495209	47735433	47615321
ILMN_1789283	150356	PPP2R5C	PR61G; MGC23064; B56G	14	+	GACAGCACCCTCACGGAACCAGTGGTGATGGCACTTCTCAAATACTGGCC	unknown	7	PPP2R5C	CHR14	102276139-102372983, 102276139-102378960, 102348497-102378960, 102276139-102394326, 102228134-102394326, 102228134-102394326, 102276139-102394326	uc010txt.1, uc001ykn.2, uc001ykq.2, uc001ykp.2, uc010txr.1, uc001ykk.2, uc001yko.2	PPP2R5C	good	CHR14	102228134	102394326	102311230
ILMN_1909516	150360	HS.446328				GCAGCCAGGAGTGGCCATATGATGGATTCTGACTAATGAGATGCAAGCTG	no matched mRNA	0						bad [no matched mRNA]
ILMN_1718142	150367	TRIM42	MGC163346; FLJ40097	3	+	TGGTAACACCAGATGGACATGGGAAGAACCGAGCTAAGTGGGGCCTGCTG	OK: single match mRNA	1	TRIM42	CHR3	140396880-140419991	uc003eto.1	TRIM42	good	CHR3	140396880	140419991	1.40408e+08
ILMN_1912505	150369	HS.582516				GCTTCCCATTGGGGATGACAGAGCTGGTGCTCAGGTCATCAACATCCTGC	no matched mRNA	0						bad [no matched mRNA]
ILMN_1798433	150372	LNPEP	P-LAP; PLAP; IRAP; CAP	5	+	CTCTTGCTTCCCTCGCTCTTTCTGCAGCTGCCACGAAAACCCGGAACGGC	OK: single match mRNA	1	LNPEP	CHR5	96271345-96365115	uc003kmv.1	LNPEP	good	CHR5	96271345	96365115	96318230
ILMN_1773006	150373	FABP4	A-FABP	8	-	GAGCACCATAACCTTAGATGGGGGTGTCCTGGTACATGTGCAGAAATGGG	OK: single match mRNA	1	FABP4	CHR8	82390731-82395473	uc003ycd.2	FABP4	good	CHR8	82390731	82395473	82393102
ILMN_1886525	150376	HS.545913				TGCCAGTGGGATCAGCTTCGATGGGATGCGCACAGACTGACCTCTTCTCC	no matched mRNA	0						bad [no matched mRNA]
ILMN_2378654	150377	B3GALT5	B3GalTx; GLCT5; beta3Gal-T5; B3GalT-V; B3T5	21	+	ACTGCATTCTGACCTGCTGTACAGACTGCCCACACTGCTGACCTGCCTAG	OK: common txStart or txEnd	7	B3GALT5	CHR21	41029253-41034815, 41029253-41034815, 41029253-41034815, 40928368-41034815, 41029253-41034815, 40984971-41034815	uc002yym.1, uc002yyi.1, uc002yyk.1, uc002yyb.1, uc002yyl.1, uc002yye.2, uc002yyj.1	B3GALT5	good	CHR21	40928368	41034815	4.09816e+07
ILMN_1858084	150379	HS.562901				AAATGCATATTTTCACAGACTAGAAATTAATGAAACATCTGAATATCATT	no matched mRNA	0					ACVR1C	unsure [no matched mRNA] [IPA annotation]
ILMN_1768894	150382	OR8G1	TPCR25; HSTPCR25; OR8G1P	11	+	CTATGTGTTGGTGCATTTAACATCCTTGTCCCCAGCCTGACCATCCTTTG	OK: single match mRNA	1	OR8G5	CHR11	124120422-124135762	uc001pzx.2	OR8G1	good [differs from IPA annotation]	CHR11	124120422	124135762	124128092
ILMN_1799414	150386	LOC642624		12	-	GTCCGTCACTTCAGCTGATAGTCCATTTGTACCCGTTATTCCAGCTGATG	no matched mRNA	0						bad [no matched mRNA]
ILMN_1777299	150390	LOC652771				TTCTGTCTTTTAGGCCCTAATAACAACAATCCTCAAACCTCAGCTGTTCG	no matched mRNA	0						bad [no matched mRNA]
ILMN_1849941	150392	HS.522924				ATCCTGGTCAGCAGGGTGTCACACCTGGAAACCTGAGTATGATAGCTGAC	no matched mRNA	0						bad [no matched mRNA]
ILMN_1765649	150397	IRF3		19	-	GTAGGGGGTGCCTCCTCCCTGGAGAATACTGTGGACCTGCACATTTCCAA	OK: single match RefSeq	8	IRF3	CHR19	50162828-50169114, 50162828-50165192, 50162828-50169132, 50162828-50168103	uc002pox.1, uc002pos.1, uc002pow.2, uc002pov.2, uc010end.1, uc002pot.1, uc002poy.1, uc002pou.2	IRF3	good	CHR19	50162828	50169132	50165980
ILMN_1723477	150398	RUNX1T1	ZMYND2; MTG8b; AML1T1; MGC2796; CBFA2T1; CDR; MTG8; ETO	8	-	CTGTCCCAGTCAGAAAAGGAGAGAGGAAATTAGCAGAGCGATTGGTGGAG	OK: single match RefSeq	2	RUNX1T1	CHR8	92971151-93088365, 92971151-93107706	uc003yfd.2, uc010mao.2	RUNX1T1	good	CHR8	92971151	93107706	9.30394e+07
ILMN_1750321	150400	LBA1	KIAA0342	3	-	CCCACCTGGGAAACCTTCATGCCTCTCTGATGGTTACTGCCCACCCTTAC	OK: single match mRNA	1	TRANK1	CHR3	36868310-36902411	uc003cgj.2	TRANK1	good	CHR3	36868310	36902411	3.68854e+07
ILMN_1838170	150402	HS.538626				GCAGGAGGCATTTGATGTGGAACTTAACAGAAGGATTGGGTCACCAGGCC	no matched mRNA	0						bad [no matched mRNA]
ILMN_1884160	150408	HS.212476				TCGAGTAGAAGGGGTCTCACTCCACTATCCCACCACGTTTTGCTCCTCTC	no matched mRNA	0						bad [no matched mRNA]
ILMN_1709075	150414	OLA1	PTD004; DKFZp313H1942; GTPBP9	2	-	TGGAAGATTTGGAACCTCACTGAAAATTGGTATTGTTGGATTGCCAAATG	OK: single match RefSeq	4	OLA1	CHR2	174937175-175113365	uc002uih.2, uc010fqr.2, uc010fqq.2, uc002uik.2	OLA1	good	CHR2	174937175	175113365	175025270
ILMN_1729690	150424	PPIL2	MGC787; CYC4; MGC33174; CYP60; hCyP-60; FLJ39930	22	+	TCCAAGAAGAAGCCCAGTCGGGGTTTTGGGGACTTCAGCTCCTGGTAGCA	OK: single match RefSeq	6	PPIL2	CHR22	22020272-22052201, 22020272-22050349, 22039926-22052201	uc011aij.1, uc010gtj.1, uc002zvh.3, uc002zvk.3, uc002zvi.3, uc002zvg.3	PPIL2	good	CHR22	22020272	22052201	2.20362e+07
ILMN_1679073	150427	LOC647500		1	+	AGGTGCAGTTTCAGGAGAGGGAGCTGGCCGAATTGCCGAGGTCAGCTGCA	no matched mRNA	0					LOC100130000	unsure [no matched mRNA] [IPA annotation]
ILMN_1834318	150431	HS.574080				GTCTCGGCTCACTGGCAGGGTGACTTAGGAGAGTGAGAAGAAAGCTGCCC	no matched mRNA	0					MGC24103	unsure [no matched mRNA] [IPA annotation]
ILMN_1801226	150435	DOCK6	ZIR1	19	-	TCCGAAAGGCAGACCTCTGAGCCCACAAGGACCAAAGCTGTACCTAGAGG	OK: single match RefSeq	3	DOCK6	CHR19	11309972-11319779, 11309972-11373157, 11309972-11348791	uc002mqr.3, uc002mqs.3, uc010xlq.1	DOCK6	good	CHR19	11309972	11373157	1.13416e+07
ILMN_1664233	150437	LOC644590		1	-	GCCCTGCTGCTGGCTGTGATCTACCTCAACATCCAGGTGGTGCTGGACCA	no matched mRNA	0						bad [no matched mRNA]
ILMN_1668960	150438	MID1IP1	THRSPL; MIG12; STRAIT11499; FLJ10386; G12-like	X	+	CGGTGGAGGCCCAGGCGTTGCTAGGATTGCATCAGTTTTCCTGTTTGCAC	OK: common txStart or txEnd	3	MID1IP1	CHRX	38660684-38665781, 38663072-38665781	uc004dei.3, uc004dej.3, uc010ngz.2	MID1IP1	good	CHRX	38660684	38665781	3.86632e+07
ILMN_1709825	150440	WDR89	MSTP050; MGC9907; C14orf150	14	-	GCCAGAAAGCAGATTTTCACTTGGGAAGAGACGACCCGTAGTATGGGATG	OK: single match mRNA	1	WDR89	CHR14	64063757-64108125	uc001xgh.2	WDR89	good	CHR14	64063757	64108125	64085941
ILMN_1654609	150441	TIGA1	MGC126893	5	+	CCCTACAGGTGGAAGATGGATGCCTGAAGTGTAGACTGCTGCTAGCTGAA	OK: single match mRNA	1	EPB41L4A-AS1	CHR5	111496547-111498003	uc003kps.2	EPB41L4A-AS1	good	CHR5	111496547	111498003	111497275
ILMN_1748596	150445	LOC338328				CTGGCCCGGTGGACCCAATGGTATCCGCCAGCTGTGCCAGAACAAGTCCT	no matched mRNA	0					GPIHBP1	unsure [no matched mRNA] [IPA annotation]
ILMN_1670681	150446	PHOX2A	NCAM2; MGC52227; CFEOM2; PMX2A; FEOM2; ARIX	11	-	TCGGGCCCACCCGTACAGAGGCTGGTGGTCGCCGGGATAATTAATGACCA	OK: single match mRNA	1	PHOX2A	CHR11	71950121-71955220	uc001osh.3	PHOX2A	good	CHR11	71950121	71955220	7.19527e+07
ILMN_1745988	150450	NUDT12	DKFZP761I172	5	-	TTGCCAACCTCTGAGAGGTGAAAAGCTATGTAAATAGAAGGAATGGCCAG	OK: single match RefSeq	2	NUDT12	CHR5	102884556-102898490	uc003koi.2, uc011cvb.1	NUDT12	good	CHR5	102884556	102898490	102891523
ILMN_1832320	150451	HS.539649				GGGAAACTATTCTAGTCATAGCACAGGGCTCTAACTGGGGCTATTGCTTT	no matched mRNA	0						bad [no matched mRNA]
ILMN_1723087	150458	MDK	FLJ27379; MK; NEGF2	11	+	CCACCCCTAAGTGCCCAAAGTGGGGAGGGACAAGGGATTCTGGGAAGCTT	unknown	8	MDK	CHR11	46403218-46405374, 46402617-46405374, 46403302-46405374, 46402333-46405348	uc001ncp.2, uc001nco.2, uc001ncr.2, uc009ykz.1, uc009ylb.2, uc001ncq.2, uc001ncs.2, uc009yla.2	MDK	good	CHR11	46402333	46405374	4.64039e+07
ILMN_1688670	150463	CDCP1	SIMA135; TRASK; CD318	3	-	CCATGGTTCCACCCCAGAAATGTCTCCGGCTTCAGCATTGCAAACCGCTC	OK: common txStart or txEnd	2	CDCP1	CHR3	45123769-45187914, 45151732-45187914	uc003com.2, uc003con.2	CDCP1	good	CHR3	45123769	45187914	4.51558e+07
ILMN_1719471	150465	MSH3	MGC163308; MGC163306; DUP; MRP1	5	+	GGATCCAGGCGCAGCAGAACAAGTCCCTGATTTTGTCACCTTCCTTTACC	OK: single match mRNA	1	MSH3	CHR5	79950293-80172633	uc003kgz.2	MSH3 (includes EG:100537314)	good [IPA: "Includes other"]	CHR5	79950293	80172633	80061463
ILMN_1705148	150470	LOC441052				ACAGACCCGGACGCGAGGCAGCGGCGGAGGGCGAGCGTGACGCTGGAGGA	no matched mRNA	0						bad [no matched mRNA]
ILMN_2203876	150471	CCDC68	FLJ25368; SE57-1	18	-	CCTGCCTCAGCCTCCCGAGTAGCTGTCTTTATAATACCATCAGCCTTATC	OK: common txStart or txEnd	2	CCDC68	CHR18	52568741-52625279, 52568741-52626739	uc002lfs.2, uc002lft.2	CCDC68	good	CHR18	52568741	52626739	52597740
ILMN_1720998	150474	CA12	FLJ20151; CAXII; HsT18816	15	-	AGCACCCCTCAGTTCCTGTGCCTCAGCCCACAGGCCACTGTGATAATGGT	OK: single match RefSeq	3	CA12	CHR15	63615730-63674075	uc002ame.2, uc002amd.2, uc002amc.2	CA12	good	CHR15	63615730	63674075	6.36449e+07
ILMN_1765212	150475	LARP2	MGC75174; DKFZp686L13217; MGC117277	4	+	TAGAGGTCGAGGAAGAGGCCGAGGACGGGGAAGAGGACGAGGCAGAGGAA	OK: common txStart or txEnd	5	LARP1B	CHR4	128982502-129030054, 128982502-129019485, 128982502-129132287, 128982502-129043507	uc003ify.2, uc003ifx.2, uc003ifw.1, uc003iga.2, uc003ifz.1	LARP1B	good	CHR4	128982502	129132287	1.29057e+08
ILMN_1795170	150482	SLITRK2	MGC129913; SLITL1; DKFZp451E1911; CXorf2; MGC129912; KIAA1854	X	+	ACTAAGGGGATTTAACAGTGGACTAGAGGTAATAAGCCACCTCAGTCAGG	OK: common txStart or txEnd	8	SLITRK2	CHRX	144899346-144907358, 144902865-144907358, 144899346-144907358	uc011mwq.1, uc011mwt.1, uc010nsp.2, uc004fcd.2, uc010nso.2, uc011mwr.1, uc011mws.1, uc004fcg.2	SLITRK2	good	CHRX	144899346	144907358	144903352
ILMN_1829209	150484	HS.565723				TGCTATCATCTCAAAGAGCCGGTCCAGCATTGTTCAGTTAGGAGGTGTAC	no matched mRNA	0						bad [no matched mRNA]
ILMN_1702430	150487	SOX30		5	-	GGAACATGCAAAATACTGAAGCCTCACAGTTGTATGTGAGGGGAAAGGGG	OK: common txStart or txEnd	3	SOX30	CHR5	157052686-157098488, 157052686-157079428, 157052686-157079428	uc011dds.1, uc003lxc.1, uc003lxb.1	SOX30	good	CHR5	157052686	157098488	157075587
ILMN_1660568	150491	LOC401622		X	+	GGCAGCTAGAGAGAAAGGCCAGGTCACCTACAAAGGGAAGCCCTTCAGAC	no matched mRNA	0						bad [no matched mRNA]
ILMN_1873621	150494	NTN1	NTN1L	17	+	CGCCCCTTGCCAAAAGCCAAACCAGTCCCACTCCTGTCATTGGACGtttc	OK: single match mRNA	1	NTN1	CHR17	8924858-9147316	uc002glw.3	NTN1	good	CHR17	8924858	9147316	9036087
ILMN_1723803	150497	SLC2A9	GLUTX; GLUT9	4	-	TGGACTCCAGAGGGGCATGAAAACTCTTCCTGAAGGAGATGCAGAGGAAG	OK: single match RefSeq	2	SLC2A9	CHR4	10035848-10041872, 9827849-10041872	uc003gme.1, uc003gmd.2	SLC2A9	good	CHR4	9827849	10041872	9.93486e+06
ILMN_1864360	150500	HS.542407				GAGGGTGAGTATGCTGCTCCACTGAAGGTCCAGGTGGTTGACTTGCAGGC	no matched mRNA	0						bad [no matched mRNA]
ILMN_1774447	150504	AMPD3		11	+	GCCTGTCCCCTCCACTGGTCAATTCAGCATATGGAAGTATAAATGCAGTC	OK: common txStart or txEnd	7	AMPD3	CHR11	10472223-10529126, 10471867-10529126, 10477480-10529126, 10482677-10529126, 10476886-10529126, 10476665-10529126	uc001min.1, uc010rbz.1, uc001mip.1, uc009yfy.2, uc009yfw.1, uc009yfz.2, uc001mio.1	AMPD3	good	CHR11	10471867	10529126	1.05005e+07
ILMN_1867119	150520	HS.578401				CAGCCACAGCGACAGAGTTCCCTGGCTTCTGGAAGGAGTGTCGGTCTATC	no matched mRNA	0						bad [no matched mRNA]
ILMN_1827320	150521	HS.129314				GAAAGAGCCATGGACTGCTGACCTTTGAACCCTGAGAGGAGTGCAGAGCT	no matched mRNA	0						bad [no matched mRNA]
ILMN_2327090	150528	MAEA	EMLP; HLC-10; EMP; PIG5	4	+	TCCGCCCATGATGCTGCCCAACGGCTACGTCTACGGCTACAATTCTCTGC	OK: single match RefSeq	9	MAEA	CHR4	1283671-1333924, 1303598-1333924, 1303400-1333924, 1322844-1333924, 1309184-1333924	uc003gdb.2, uc003gda.2, uc011bvd.1, uc011bvc.1, uc010ibu.2, uc003gdd.2, uc003gdc.2, uc010ibt.2, uc011bvb.1	MAEA	good	CHR4	1283671	1333924	1.3088e+06
ILMN_1756959	150538	SLIT1	SLIL1; MEGF4; Slit-1; SLIT3	10	-	GCGGAGGAAGTTCACCTTTGAGTGCAGCGATGGGACCTCTTTTGCCGAGG	OK: single match mRNA	1	SLIT1	CHR10	98757794-98945683	uc001kmw.2	SLIT1	good	CHR10	98757794	98945683	9.88517e+07
ILMN_1670540	150541	SMAD1	MADR1; JV41; JV4-1; MADH1; BSP1	4	+	ACTCCCTGACGCCAGCGCGACCAGATCAATCCAGGCTCCAGGAGAAAGCA	OK: single match mRNA	1	SMAD1	CHR4	146402950-146480323	uc003ikc.2	SMAD1	good	CHR4	146402950	146480323	1.46442e+08
ILMN_1781943	150543	FAM83D	C20orf129; FLJ38341; dJ616B8.3	20	+	CCGTGTTCAGACTCCTGGTTTCTTCCAGGCTTACAGTGGACATCATCAGC	OK: single match mRNA	1	FAM83D	CHR20	37554954-37581701	uc002xjg.2	FAM83D	good	CHR20	37554954	37581701	3.75683e+07
ILMN_2395389	150544	PSMC4	MIP224; MGC23214; TBP7; MGC13687; S6; MGC8570	19	+	CACAGAGGCCGGCTTGGTCACTATGGAGGAGATAGGCATCTTGGTGGAGA	OK: common txStart or txEnd	2	PSMC4	CHR19	40477072-40487351, 40477072-40487351	uc002omq.2, uc002omr.2	PSMC4	good	CHR19	40477072	40487351	4.04822e+07
ILMN_1668727	150546	ARSB	MPS6; ASB; G4S	5	-	AGAAATGACTTCAGACCCAAGGTTCTGAAAGGGCCCCTCAAGGCCTCGGG	OK: single match mRNA	1	ARSB	CHR5	78111334-78281766	uc003kfr.3	ARSB	good	CHR5	78111334	78281766	78196550
ILMN_2395214	150551	FMNL3	WBP3; FLJ45265; DKFZp762B245; FHOD3; MGC45819	12	-	CTAGACTTTTACTGTAGGCAGTCTGCCTCCAGTCCCGCTCCTAACCACTG	OK: single match RefSeq	4	FMNL3	CHR12	50031723-50055832, 50031723-50046025, 50031723-50101197	uc001ruu.1, uc001rut.1, uc001ruv.1, uc001ruw.1	FMNL3	good	CHR12	50031723	50101197	50066460
ILMN_1673417	150553	NHEDC1	MGC131641	4	-	TCACAGCTCCAAATGGAGCTCTACTTATGGGCATTCTGGGGCCTAAAATG	OK: single match RefSeq	2	SLC9B1	CHR4	103822085-103940876	uc003hww.2, uc011cev.1	SLC9B1	good	CHR4	103822085	103940876	1.03881e+08
ILMN_2167223	150564	CALR3	FLJ25355; MGC26577; CRT2	19	-	GAGAACATTGGTGCCATTGGCCTGGAGCTTTGGCAGGTGAGATCTGGAAC	OK: common txStart or txEnd	2	CALR3;MED26	CHR19	16589874-16607003, 16589874-16739015	uc002ned.2, uc002nee.2	CALR3	good [differs from IPA annotation]	CHR19	16589874	16739015	1.66644e+07
ILMN_2083333	150575	PMS2L5	MGC34222; PMS7	7	+	CCGGTGTTGCATCCTTGGAGAGAGCTGAGAGCTGGAGTACAGAACCTGCT	OK: common txStart or txEnd	3	PMS2P5	CHR7	74306893-74322330, 74306893-74336165	uc003ubk.2, uc003ubl.2, uc003ubm.3	LOC100132832/PMS2P5	good [differs from IPA annotation]	CHR7	74306893	74336165	74321529
ILMN_1763371	150576	RGS3	C2PA; PDZ-RGS3; FLJ90496; FLJ20370; FLJ31516; RGP3	9	+	GCCCAGGACCCTCTTCTTTGAGACATCCCGGACTCCATCTCGGATGAAAG	OK: common txStart or txEnd	2	RGS3	CHR9	116327360-116360017, 116327360-116355283	uc004bhw.2, uc010muz.1	RGS3	good	CHR9	116327360	116360017	1.16344e+08
ILMN_2370772	150577	EIF4G1	EIF4G; p220; EIF4F; DKFZp686A1451	3	+	AAGTGGCTCCGTGAAGCAGAGGAGGAGTCTGACCACAACTGAGGGCTGGT	OK: common txStart or txEnd	12	EIF4G1	CHR3	184032970-184053145, 184032355-184053145, 184046403-184053145, 184032355-184053145, 184033195-184053145, 184038262-184053145	uc003fnu.3, uc003fnp.2, uc003foa.2, uc003fnq.2, uc010hxy.2, uc010hxx.2, uc003fns.2, uc003fnt.2, uc003fnv.3, uc003fnw.2, uc003fny.3, uc003fnr.2	EIF4G1	good	CHR3	184032355	184053145	184042750
ILMN_1752867	150592	TAS2R5	T2R5; MGC126637; MGC126635	7	+	GGCCAGCCCCTTCTCCATCACCTCCAAGACTTATCCTCCTGATCTCACCA	OK: single match mRNA	1	TAS2R5	CHR7	141490016-141491166	uc003vwr.1	TAS2R5	good	CHR7	141490016	141491166	141490591
ILMN_1884878	150598	HS.550218				GGAGGTTTGGAGATAGGCATTCCAGGCCGGTATAGAGATACCTTGGGGAC	no matched mRNA	0						bad [no matched mRNA]
ILMN_1832508	150600	HS.583642				ctcccgtcctctccccactcttgctctcaagcttatactccgtctccctc	no matched mRNA	0						bad [no matched mRNA]
ILMN_1845778	150601	HS.333643				GCAGTGCAGCTGGGATTTGAACTCCACAGTCAGTCTTCAGAGTCAGGGAC	no matched mRNA	0						bad [no matched mRNA]
ILMN_1849271	150603	HS.149036				ATGGGTCAGTGTGGTCTTCTGTGGGATATCCAGATGGTCCAGGTGGTTCC	no matched mRNA	0						bad [no matched mRNA]
ILMN_1725760	150605	YTHDC2		5	+	GTCTTCCAAACTAAAGCCTGCAAGCGCCACAATTCTAAGTGCCGCCTTCC	OK: single match mRNA	1	YTHDC2	CHR5	112849409-112930979	uc003kqn.2	YTHDC2	good	CHR5	112849409	112930979	112890194
ILMN_1699806	150608	LOC646426		10	-	GCCCACAGGTGTCCTCAGACCCTATCAGGAGAAGAGCTTGTGGAAGATTA	no matched mRNA	0						bad [no matched mRNA]
ILMN_1739508	150609	LOC652493				CTGGGGCTCCTGCTGCTCTGGCTCCCAGGTGCCAGATGTGACATCCAGTT	no matched mRNA	0						bad [no matched mRNA]
ILMN_1665449	150612	ROBO4	FLJ20798; MGC133353; MRB; MGC133352	11	-	ATCACAGGAAGTGGAGGAGCCAGAGGTGCCTTTGTGGAGGACAGCAGTGG	OK: single match RefSeq	2	ROBO4	CHR11	124754114-124767831	uc010sas.1, uc001qbg.2	ROBO4	good	CHR11	124754114	124767831	1.24761e+08
ILMN_1916543	150619	HS.563783				CCAACACAGGTATCATCTCCACCCTTTCCCTCCGCTCCAAGCCACAGGGA	no matched mRNA	0						bad [no matched mRNA]
ILMN_1670410	150626	LOC641710		11	-	CAGCCTCTCCAGGCCCAGAACTTTCTCCAGTCAGCCTCTACAGACCAAGA	OK: single match RefSeq	3	LOC100133161	CHR11	130016-139152, 126987-131920, 126987-133778	uc001lnx.3, uc009ybr.2, uc001lnw.2		good [no IPA annotation]	CHR11	126987	139152	133070
ILMN_1719039	150630	UBE2G1	UBE2G; UBC7; E217K	17	-	TTGATATGCCCACTCACCCTCGACGAATCTGCCCGCTTTGGGCTGTGGTG	OK: single match mRNA	1	UBE2G1	CHR17	4172513-4269969	uc002fxs.2	UBE2G1	good	CHR17	4172513	4269969	4221241
ILMN_1828438	150634	HS.580596				GGGAGAATGTGCCTGAGGATGCAGCCAACACAATAAAAAGCAGAGTCCGG	no matched mRNA	0						bad [no matched mRNA]
ILMN_1858321	150646	HS.200698				TATATTGGGTTGGCAAGGGGGTTCTGCTCTTCAGCATCACTCAGGGACCC	no matched mRNA	0						bad [no matched mRNA]
ILMN_1806448	150647	NTNG2	bA479K20.1; KIAA0625; LHLL9381; Lmnt2; MGC21884; NTNG1; KIAA1857	9	+	CCTTGGGACTCCGGTCCCCGCGCCTGCGATTTGGTTTCGTTTTTCTTTTG	OK: single match mRNA	1	NTNG2	CHR9	135037333-135118220	uc004cbh.2	NTNG2	good	CHR9	135037333	135118220	1.35078e+08
ILMN_2337740	150669	TULP4	RP3-442A17.1; KIAA1397; TUSP	6	+	ACTGATTCTAGGTAAGAAGGAGTCTCCACGGGTGTGCCCTGCTCAGCTGG	OK: single match RefSeq	2	TULP4	CHR6	158733691-158932854	uc003qrf.2, uc003qrg.2	TULP4	good	CHR6	158733691	158932854	1.58833e+08
ILMN_1688595	150670	LOC644602		9	+	GACTGGGTAGCTCCTAACCACAGGCAGGTTGTTCCAATATCTCTACAGCC	no matched mRNA	0						bad [no matched mRNA]
ILMN_1890851	150671	HS.544501				CTGCCTTTGTCATCTATTCCATTATGGCCCAGAGAGCATCTGGGTAGTCA	no matched mRNA	0						bad [no matched mRNA]
ILMN_1674458	150672	KLHL7	KLHL6; SBBI26	7	+	ACTCATTTCCTTCCTAGTAATACTTTGCCTTTTTCACTGTGTATGGAATG	OK: single match RefSeq	6	KLHL7	CHR7	23145352-23215036, 23180387-23215036, 23146274-23215036	uc011jys.1, uc011jyt.1, uc011jyv.1, uc003svr.3, uc003svs.3, uc003svt.2	KLHL7	good	CHR7	23145352	23215036	23180194
ILMN_1658830	150678	C10ORF26	MGC125648; FLJ20367; FLJ20154; OPAL1	10	+	GCAGTCCCCTGTGTTTGCCAGAGATACTGTGCTCGAAGTAGAGGTTTTAC	OK: common txStart or txEnd	2	C10ORF26	CHR10	104503726-104576014, 104535887-104576014	uc001kwf.3, uc001kwe.3	WBP1L	good [differs from IPA annotation]	CHR10	104503726	104576014	104539870
ILMN_1668540	150681	C1ORF181	NY-BR-75; FLJ20729; MGC131963; FLJ20760	1	-	CTGTGCCTTTCATCACATTCCTAGCCCACTCTCATCATTACTGCAGAAGG	OK: single match RefSeq	2	ZNHIT6	CHR1	86118491-86174116, 86118491-86174101	uc010osc.1, uc001dlh.2	ZNHIT6	good	CHR1	86118491	86174116	8.61463e+07
ILMN_1907068	150682	HS.581872				GCCAGGAGAGGCCTGTTGTGATATCCTGCATGGACAAGGAAATGATGTTC	no matched mRNA	0						bad [no matched mRNA]
ILMN_1701521	150689	LOC642428		8	+	CTGTGTATTTTCCTGCCTTTGGTAAATCTGGAGCTATTAACTGATTCTAA	no matched mRNA	0						bad [no matched mRNA]
ILMN_1785252	150692	SLC26A6	DKFZp586E1422	3	-	CAGTCAGGCTGGCAGTGGCGCGGTACAGGGAGGGAACTGGTGCATATTTT	OK: common txStart or txEnd	7	SLC26A6	CHR3	48663157-48672926, 48663157-48672926, 48663157-48672926, 48663157-48671279	uc010hke.2, uc003cui.2, uc003cuh.2, uc003cuj.2, uc003cuk.2, uc003cug.2, uc011bbp.1	SLC26A6	good	CHR3	48663157	48672926	4.8668e+07
ILMN_2202096	150703	IFNA4	MGC142200; INFA4	9	-	GTTTTCAGCAGTGTGAAGAAGCTTGGTGTATACCTTGCAGGCACTAGTCC	no matched mRNA	0					IFNA4	unsure [no matched mRNA] [IPA annotation]
ILMN_2389155	150706	UGP2	UGPP2; pHC379; UDPG; UDPGP2	2	+	GATATGCTTGAATTGGATCACCTCACAGTTTCAGGAGATGTGACATTTGG	OK: common txStart or txEnd	3	UGP2	CHR2	64069013-64118695, 64068097-64118695, 64069518-64118695	uc002scm.2, uc002scl.2, uc010ypx.1	UGP2	good	CHR2	64068097	64118695	64093396
ILMN_1813239	150711	LOC441868				TCGGAACAAGTGTTTCCGGGACTGGCCAGAGCTGCCCGGCAGCCAAGAGT	no matched mRNA	0						bad [no matched mRNA]
ILMN_1708345	150719	DNTTIP2	TdIF2; LPTS-RP2; RP4-561L24.1; ERBP; HSU15552; MGC163494; FCF2	1	-	CCGAAGGAAGTACTCAGAGATCATGGCTGAAAAAGCAGCAAATGCAGCAG	OK: single match RefSeq	2	DNTTIP2	CHR1	94335337-94344742	uc001dqf.2, uc010otm.1	DNTTIP2	good	CHR1	94335337	94344742	9.434e+07
ILMN_1680273	150725	MYOCD	MYCD	17	+	AAATTCCACACCAGGCTTTAGCGCCCTCACCACCAGCAGCCCCAGCATCT	OK: common txStart or txEnd	3	MYOCD	CHR17	12569206-12670651, 12647499-12670651, 12569206-12670651	uc002gnn.2, uc002gnq.2, uc002gno.2	MYOCD	good	CHR17	12569206	12670651	1.26199e+07
ILMN_2382431	150730	ANKRD36	UNQ2430	2	+	AGGCGGCGATCCCCGAAGGCGAGCTGAAATACGGCTGCAGGCTACAATTT	unknown	10	ANKRD36;ANKRD36B;NA	CHR2	97779232-97866099, 98163998-98206428, 97779232-97853138, 97779232-97784566, 98121260-98206428, 97779232-97824392, 98167751-98206428, 97779232-97870000, 96592961-96657541, 97779232-97930255	uc002sxo.2, uc010yve.1, uc010fic.2, uc002sxn.2, uc010yvc.1, uc010yuz.1, uc010fif.2, uc002sxp.3, uc010yug.1, uc010yva.1	ANKRD36	unsure [differs from IPA annotation]	CHR2	96592961	98206428	9.73997e+07
ILMN_1895227	150735	HS.204481				TAGGTCCGGCTCTGGGCCACCGTGTATGATCCTGGGCAAGTCACTTCTTT	no matched mRNA	0						bad [no matched mRNA]
ILMN_1789140	150739	C1ORF113	FLJ22938	1	+	AGGAGGAAAGGGGGAGAGGAAATTGCAGACATAGCTGAAGGCGCTGCCTG	OK: single match mRNA	1	SH3D21	CHR1	36772707-36790484	uc010oic.1	SH3D21	good	CHR1	36772707	36790484	3.67816e+07
ILMN_1771861	150743	LOC642250		1	-	GTAAATCCGAAGCAGCCTGAGGTAATCTGTGAAAATGGTTCGCTATTCAC	no matched mRNA	0						bad [no matched mRNA]
ILMN_1703034	150746	MAGEB10	FLJ32965; MGC120394	X	+	GCACATTCTGAGCTGTGGGAGGTCAGGGTGGGACTGGAGACAACACAGTG	OK: single match mRNA	1	MAGEB10	CHRX	27826124-27840762	uc004dbw.2	MAGEB10	good	CHRX	27826124	27840762	27833443
ILMN_2351548	150747	FAIM	FAIM1	3	+	GGTGCAATGGTAAAAAATTGGAGACAGCGGGTGAGTTTGTAGATGATGGG	OK: common txStart or txEnd	4	FAIM	CHR3	138327541-138352211, 138327541-138352211, 138327541-138352211, 138327918-138352211	uc003esp.2, uc003esq.2, uc003esr.2, uc003ess.2	FAIM	good	CHR3	138327541	138352211	138339876
ILMN_1654445	150750	LOC347292		9	+	TTTATCAAGAAAAGGGTGGGGATGCACATCCGCGCCAAGAGGAAGCAGGA	no matched mRNA	0						bad [no matched mRNA]
ILMN_1741917	150762	OSCAR	MGC33613; PIGR3	19	-	AACGGTCCTTAGACCCCGCTGTGCCCTGTGCTGTAGCTTCTTTCCAGGCC	OK: single match RefSeq	7	OSCAR	CHR19	54597934-54604242, 54597934-54605994	uc002qdc.2, uc002qcy.2, uc002qdb.2, uc002qcz.2, uc002qda.2, uc010erc.2, uc002qdd.2	OSCAR	good	CHR19	54597934	54605994	54601964
ILMN_2179837	150767	BANF1	BCRP1; MGC111161; D14S1460; BAF	11	+	GCTTCGGATGCCTTCGAGAGTGGTGCGACGCCTTCTTGTGATGCTCTCTG	OK: single match RefSeq	2	BANF1	CHR11	65769549-65771616	uc001ogo.2, uc001ogp.2	BANF1	good	CHR11	65769549	65771616	6.57706e+07
ILMN_1897579	150768	HS.578445				GGCTTCCCTCACAGTTTCTGGAAGTCCAAGGTCCGGCAGGATTGTGCTCC	no matched mRNA	0						bad [no matched mRNA]
ILMN_1690693	160008	CTPS2	MGC32997; DKFZp686C17207; FLJ43358	X	-	GTTCCCCGGGAAGCGTGGAGTTCACCCGCGCACTCGAAGTGCCTTTGCAA	OK: single match mRNA	1	CTPS2	CHRX	16606123-16731059	uc004cxm.2	CTPS2	good	CHRX	16606123	16731059	16668591
ILMN_1842967	160010	HS.409982				GCCATGGTCATGTGGCACGTACCCTATACAAGCTTCACAGAGAAGAATGG	no matched mRNA	0						bad [no matched mRNA]
ILMN_1659306	160014	SVIL	DKFZp686A17191	10	-	GCATCAGAAGGAACTGGAAAACGTGGCACAACCCCCTCAAGCTCCGCACC	OK: single match RefSeq	2	SVIL	CHR10	29821457-30025864, 29746276-29923901	uc009xld.1, uc001iut.1	SVIL	good	CHR10	29746276	30025864	29886070
ILMN_1707077	160019	SORT1	NT3; Gp95	1	-	GGTCCCCATGTGCCTGTTGTTCAGCCCTCTCTCTTGTTCCCTTTCTGAGC	OK: single match RefSeq	2	SORT1	CHR1	109852191-109940563, 109852191-109935979	uc001dxm.1, uc010ovi.1	SORT1	good	CHR1	109852191	109940563	109896377
ILMN_1904111	160021	HS.553291				GGGCTTCCCTGGTCTTTTGTGGGTATGAGTTCTGTCTGGGCTTCTGTATG	no matched mRNA	0						bad [no matched mRNA]
ILMN_1901998	160022	HS.544625				GAACAGAGCACCCGGAGTTGTACAATGTGGAGGCCTTGGTATTATGTTAC	no matched mRNA	0						bad [no matched mRNA]
ILMN_1717180	160026	MTMR6		13	-	TGCTCACAGGTGGACTGAGAAATCAGTTACATCTTAAGTGACCTACAGGG	OK: single match mRNA	1	MTMR6	CHR13	25820342-25861704	uc001uqf.3	MTMR6	good	CHR13	25820342	25861704	25841023
ILMN_1790759	160037	LOC641977		7	-	ATGGTGAACATTGTGATTTTACAGTTTTAAGAAATATGTTGATAAGAAAA	no matched mRNA	0					SEPT7P2	unsure [no matched mRNA] [IPA annotation]
ILMN_1815629	160039	LOC648080				GTTTTACATCATCCTCATGGAAGCAGCAAGCCCCCGAAAGCATCCTATGG	no matched mRNA	0						bad [no matched mRNA]
ILMN_1777901	160040	LOC642434		10	-	TGTCTGGACGCGCGCTTTGCCTCTTCTCTGCGACAGATGCGCCAGAGTTT	no matched mRNA	0						bad [no matched mRNA]
ILMN_1914080	160041	HS.62007				CTACTGGATAATGTGTGAGTGGGAGGTGGGAGGGCCAGGTCTCTGGATCA	no matched mRNA	0						bad [no matched mRNA]
ILMN_1713823	160044	KGFLP1	MGC125747; MGC126891; MGC125746	9	+	TATTTGGGAATATGGCTTTTAATAATGTTCTTCCCACAAATAATCATGCT	different chromosomes	2	FGF7;KGFLP1	CHR15;CHR9	49715374-49779522, 46687565-46748385	uc001zxn.2, uc011lrd.1	KGFLP1	unsure [>1 matched chromosome] [IPA annotation]
ILMN_1665823	160047	LOC389787		9	-	TTGCTCTACTGGACTACGGTGAGGATGGTGTGACCCCATATATGATTTTC	no matched mRNA	0						bad [no matched mRNA]
ILMN_1754815	160050	LHX5	MGC129689	12	-	AAGCAGCCTCCTGAAACCAAAACGCCCGACGCAGACGCGGTGGGAGACGT	OK: single match mRNA	1	LHX5	CHR12	113900693-113909877	uc001tvj.1	LHX5	good	CHR12	113900693	113909877	113905285
ILMN_1703765	160053	GPR12	GPCR12; MGC138351; MGC138349; GPCR21	13	-	AAAGCGCTCTGTCTCATTTGCTGCGGCTGCATCCCGTCCAGTCTCGCCCA	OK: single match RefSeq	2	GPR12	CHR13	27329340-27334922, 27332710-27334922	uc010aal.2, uc010tdl.1	GPR12	good	CHR13	27329340	27334922	27332131
ILMN_1686646	160056	LOC285423				CTGCCCAGCTATGCCCAGCCTAGACCAGATGAACCCCACCTGACTCACAT	OK: single match mRNA	1		CHR4	150351087-150736980	uc003ill.2	LOC285423	good [no Gene name] [IPA annotation]	CHR4	150351087	150736980	1.50544e+08
ILMN_1743256	160059	FLJ31945		13	+	CTCGGGGGAGGAAAAAGAAAGCCCACAGTGTTGAAAGGGGCGGTACGGAC	no matched mRNA	0						bad [no matched mRNA]
ILMN_1815686	160064	EGLN2	DKFZp434E026; EIT6; PHD1; HIFPH1	19	+	ATTCACTTTGAGAGCCCGAGGGGTGGGAGGGAGTGATGCAGGCAGACGCT	no matched mRNA	0					EGLN2	unsure [no matched mRNA] [IPA annotation]
ILMN_1794921	160066	MS4A10	MS4A9; FLJ16054; CD20L7	11	+	GGCTAGCTCTGCCAATCACTTACTGTGCGGGTTTGACTCAGTCCCTTCCC	OK: single match mRNA	1	MS4A10	CHR11	60552820-60568778	uc001npz.1	MS4A10	good	CHR11	60552820	60568778	60560799
ILMN_1657680	160068	CCDC69	DKFZP434C171; FLJ13705	5	-	TTAATTGAGAGGGGCAGGGCTGGAGAAGGAGCAAGTTGTGGGGAGCCAGG	OK: single match RefSeq	3	CCDC69	CHR5	150560613-150585036, 150560613-150603654	uc011dcq.1, uc003ltq.2, uc010jhu.2	CCDC69	good	CHR5	150560613	150603654	1.50582e+08
ILMN_1751559	160070	C16ORF30	FLJ20898; MGC111564; CLP24			TCCAGCTTTCCTGGTTAGCGCAACGCGGCTCCACGACCACACGCACTTCA	no matched mRNA	0					TMEM204	unsure [no matched mRNA] [IPA annotation]
ILMN_1865188	160072	HS.574023				ATTTATTAGCAAATCTTGATTTTGACTCTGAAACGAACCCCCGGTTCATC	no matched mRNA	0						bad [no matched mRNA]
ILMN_1885741	160075	HS.542837				AAAAAAGGGAGTGTGCCCAAGCAACAGAGCCTGCTCCCCTAGGACCTGCC	no matched mRNA	0						bad [no matched mRNA]
ILMN_2147251	160079	MGC10997		15	-	CTTCTGCCATGATTGTGAGGCCTCCCCAGCCATGTGGAACTGTGAATCCA	no matched mRNA	0						bad [no matched mRNA]
ILMN_1858437	160088	HS.569194				CCATGGGATGCTGAGAGAAGCGCCATTTCTTTCCAGAAGGCTGTGTTTCC	no matched mRNA	0						bad [no matched mRNA]
ILMN_1873634	160091	HS.539409				CTCCTGATCACATGCAAAAATGAAGCTCCTTGACCCGTGCTTCGGGCGGC	no matched mRNA	0						bad [no matched mRNA]
ILMN_1806165	160092	HSPA6		1	+	GAGGTTGATTGAATGGCCCTTCGTGATAAGTCAGCTGTGACTGTCAGGGC	unknown	3	HSPA6;HSPA7	CHR1	161493767-161496662, 161494035-161496685, 161575848-161578341	uc001gap.2, uc001gaq.2, uc010pkp.1	HSPA6	unsure [differs from IPA annotation]	CHR1	161493767	161578341	161536054
ILMN_1738598	160093	LOC651483				ATGGCGGCGGTGGCGGCGCTGAAAAGGCGACCGCCTGTCTCTGGCCCGGC	no matched mRNA	0						bad [no matched mRNA]
ILMN_1737486	160095	LOC650930				GAACTTGGGCAGGGGAAAAATGATTGCTGGAGAAGCCTCAGCCCCTCGGG	no matched mRNA	0						bad [no matched mRNA]
ILMN_2212909	160097	MELK	KIAA0175; HPK38	9	+	TGATGGATTCTTCCATCCTGCCGGATGAGTGTGGGTGTGATACAGCCTAC	OK: single match RefSeq	10	MELK	CHR9	36572904-36677678	uc011lpr.1, uc011lpo.1, uc010mlm.2, uc011lpm.1, uc011lps.1, uc010mll.2, uc011lpp.1, uc011lpn.1, uc003zzn.2, uc011lpq.1	MELK	good	CHR9	36572904	36677678	36625291
ILMN_1888195	160100	HS.545118				CGGGTGTGAAGTGTAGAGCACAGGCTATGAGGACTTGGCTGTGGTGGACC	no matched mRNA	0						bad [no matched mRNA]
ILMN_1886789	160102	HS.508885				ATGCCTTACACTGGTACAGATGGGAAACTGCCAAAACACCCGAGGCCTTG	no matched mRNA	0						bad [no matched mRNA]
ILMN_1830601	160110	HS.562639				AAGCGTCCCCAAAAGTCAATGCACTGCCCCTGCACCTCAGAGTCCACCCT	no matched mRNA	0						bad [no matched mRNA]
ILMN_1838571	160112	HS.134920				CTCCAAGTGCGCAGAGGACGACAGAGAGACAAGAGGAATGCTTCTCAGAC	no matched mRNA	0						bad [no matched mRNA]
ILMN_1808149	160113	LOC653582		11	+	TGGCACTGGGACTGAACTTATGCTGCCTGTCAAGATTATGTTCAGACATG	OK: common txStart or txEnd	2	NELL1	CHR11	21305206-21525743, 21305206-21597227	uc001mqg.2, uc001mqh.2		good [no IPA annotation]	CHR11	21305206	21597227	2.14512e+07
ILMN_1768271	160114	SMAP1	SMAP-1; FLJ13159	6	+	CTCTTCCATATGGATCCACTGGCTGGACAAACTGCACCAGTTGCTGCTTC	OK: single match RefSeq	4	SMAP1	CHR6	71377478-71571714, 71378234-71571714	uc003pfr.2, uc010kao.2, uc010kap.2, uc003pfs.2	SMAP1	good	CHR6	71377478	71571714	71474596
ILMN_2391419	160121	SYNE2	FLJ11014; DKFZp686H1931; NUANCE; SYNE-2; FLJ45710; DKFZP434H2235; Nesprin-2; KIAA1011; FLJ46790; FLJ43727; NUA; DKFZp686E01115	14	+	CAAGCGAGGACATTCCACCCTAGAAATGGTTCAGAAACTCATAGGCACCC	OK: common txStart or txEnd	11	SYNE2	CHR14	64680858-64693165, 64606658-64693165, 64319682-64693165, 64634212-64693165, 64542332-64693165, 64676041-64693165, 64628789-64693165, 64319682-64693165, 64608058-64693165, 64682671-64693165	uc001xgs.2, uc001xgn.2, uc001xgl.2, uc001xgq.2, uc010apy.2, uc001xgr.2, uc010aqa.2, uc001xgm.2, uc010tsi.1, uc001xgo.2, uc001xgt.2	SYNE2	good	CHR14	64319682	64693165	6.45064e+07
ILMN_1913063	160128	HS.543998				CACCTTGAGCTCTTTCAAGGGTAAATCATCTCCCAGAGTTTGAGAGGCAC	no matched mRNA	0						bad [no matched mRNA]
ILMN_1767980	160129	LOC401497		9	-	AGGGGTGCCCACAGGCCCATGCCGAGCCACCCTCAGCCCCGCAGCCTCCC	no matched mRNA	0					LOC401497	unsure [no matched mRNA] [IPA annotation]
ILMN_1848166	160131	HS.562701				TCCCGCTTCTTCCAAGCAAAACGGAGGTTCAAGGGGGGAGGGTTCTTTCC	no matched mRNA	0						bad [no matched mRNA]
ILMN_1686626	160132	BAT1	UAP56; DDX39B; D6S81E	6	-	GAACAGACACGGTAGAAGACTCGCCCATTTTGGAATGTGACCGTCTGTCC	different chromosomes	53	DDX39B	CHR6	2840913-2852821, 2840913-2853121, 2812685-2816462, 2828802-2830267, 31497997-31510225, 2783578-2795803, 2877748-2879212, 2877748-2888059, 2828802-2839116, 2783578-2787354, 2812685-2821649, 2791678-2803900, 2791678-2803600, 2840913-2842377, 2791678-2808298, 2877748-2889972, 31497997-31499462, 3007659-3019884, 2783578-2793889, 2791678-2795454, 2828802-2832579, 2783578-2800201, 3007659-3024282, 2828…	uc011gxm.1, uc011gxn.1, uc011eml.1, uc011jiw.1, uc003ntu.2, uc011gbe.1, uc011hpz.1, uc011hqb.1, uc011gxo.1, uc011jiy.1, uc011gbb.1, uc011emn.1, uc011ino.1, uc011inm.1, uc011gxj.1, uc011inp.1, uc011hqe.1, uc003ntq.2, uc011fdh.1, uc011gbc.1, uc011ink.1, uc011jix.1, uc011emm.1, uc011gbg.1, uc011fdj.1, uc011jiz.1, uc011gba.1, uc011hqd.1, uc011fdg.1, uc011jja.1, uc011inj.1, uc011hqc.1, uc011gxl.1, uc0…	DDX39B	good	CHR6	31497997	31514627	31506312
ILMN_1908374	160136	HS.570344				CACAGGTGGGCCTAGCAGAAGATTCCAAAGTCTGACCAAGCAGTTACAGC	no matched mRNA	0						bad [no matched mRNA]
ILMN_1911348	160138	HS.545148				GGATCTGTCAATCAGAGAATTTTAAAAAAGGTGAAACAGTTCACACACCC	no matched mRNA	0					GRID2IP	unsure [no matched mRNA] [IPA annotation]
ILMN_1849430	160139	HS.158036				CCCTTTCTCTTGGGCTCTGGGCCTCCTTACCAACACATCCTGTTGGCCAG	no matched mRNA	0						bad [no matched mRNA]
ILMN_2116594	160142	GPR89A	SH120; GPR89	1	+	GCAGGAGCCTTCCTTACACTTCGCCATGAGTTTCCTGATCGACTCCAGCA	OK: single match RefSeq	5	GPR89B	CHR1	147400505-147465025, 147400505-147465754	uc010ozs.1, uc001epv.3, uc010ozt.1, uc010ozu.1, uc001epw.3	GPR89A/GPR89B	good [differs from IPA annotation]	CHR1	147400505	147465754	1.47433e+08
ILMN_2338038	160148	AK3L1	AK4; AK3	1	+	GGGGTTGAGCAGAATGTTGTACTAGCTGTGCCTGGACTGAGTATAACAGC	OK: common txStart or txEnd	4	AK4	CHR1	65613231-65693173, 65613885-65693173, 65613512-65693173, 65613352-65693173	uc001dby.2, uc001dca.2, uc001dbz.2, uc009wan.2	AK4	good	CHR1	65613231	65693173	65653202
ILMN_1881960	160152	HS.444785				GGCTAGCATCACCAAGATCTGTCATCCAGAGCTGCTGAGAAAAATACATG	no matched mRNA	0						bad [no matched mRNA]
ILMN_1842828	160156	HS.564310				TAACAGAAGGGTGGGCTTTGGAGGGCATTTCTTTACTCTGGCCTCCAAGC	no matched mRNA	0						bad [no matched mRNA]
ILMN_1679719	160161	LOC729399		2	+	CTTCAGCTGTATGGCACCCTGTCTTCCTGTACACCAGAGGCTCCTCAGCT	OK: single match mRNA	1	FLJ32063	CHR2	200334618-200341658	uc002uve.1		good [no IPA annotation]	CHR2	200334618	200341658	200338138
ILMN_1661667	160162	LOC652721				GTTATACAGGGGAGAGTACGGACGAACGGAGAAACTGGAGACGACCGCGC	no matched mRNA	0						bad [no matched mRNA]
ILMN_1668427	160167	LOC340515				GATCCCCTAGTGCTTCATCTTGACAGCAACTTAACAAGCCCTGGGCAGCT	OK: single match mRNA	1		CHR9	93224713-93345439	uc004aqt.1	LOC340515	good [no Gene name] [IPA annotation]	CHR9	93224713	93345439	93285076
ILMN_1746661	160168	ERCC8	CSA; CKN1	5	-	CTTTGTGCTGGTTGTTGAGACTCAGCAGGGAAATAAAGATCCTTCTGTGC	OK: single match mRNA	1	ERCC8	CHR5	60199186-60240905	uc003jsn.3	ERCC8	good	CHR5	60199186	60240905	6.022e+07
ILMN_2366634	160170	PKM2	PKM; THBP1; MGC3932; OIP3; PK3; TCB; CTHBP	15	-	GCACTGGGCTGTTGTTCCATTGAAGCCGACTCTGGCCCTGGCCCTTACTT	OK: common txStart or txEnd	12	PKM2	CHR15	72491369-72523684, 72491369-72502200, 72491369-72501232, 72491369-72523684, 72491369-72522063, 72491369-72499236, 72491369-72523512, 72491369-72495005	uc002atx.1, uc002atu.1, uc002att.1, uc002aty.1, uc010bit.1, uc002ats.1, uc010ukj.1, uc002atv.1, uc002atr.1, uc010uki.1, uc010ukk.1, uc002atw.1	PKM	good [differs from IPA annotation]	CHR15	72491369	72523684	7.25075e+07
ILMN_1711357	160176	ZNF233	FLJ38032	19	+	CTGCTGCATGATCGTGACCTTGAACAAGTACCTAAGAAATAGTGGCTTCC	OK: single match RefSeq	2	ZNF233	CHR19	44764032-44779468, 44764075-44779468	uc002oyy.1, uc002oyz.1	ZNF233	good	CHR19	44764032	44779468	44771750
ILMN_2130635	160181	FOXRED2	FLJ33734; FLJ23322	22	-	GCCTAGGTGACAAAGCAAGACCCACAGTAAAGCCCCCACACCCCATCTCA	OK: common txStart or txEnd	4	FOXRED2	CHR22	36883233-36902577, 36883233-36903148, 36883233-36894444, 36883233-36903090	uc003apn.3, uc003app.3, uc003apm.3, uc003apo.3	FOXRED2	good	CHR22	36883233	36903148	3.68932e+07
ILMN_1682062	160189	RYR1	CCO; SKRR; RYR; MHS1; MHS; RYDR	19	+	AGTGCCTTATTCTCACAGCAAGCCCCTTAGTCCCCAAGCCCCTCCCCCTA	OK: common txStart or txEnd	2	RYR1	CHR19	38924339-39078203, 38924339-39078203	uc002oit.2, uc002oiu.2	RYR1	good	CHR19	38924339	39078203	39001271
ILMN_1658801	160192	LOC651868				CCAGCCCTCCTGGGTTAGTCTGCAGTTCTTGACAGGTTGTGTGCACCTCC	no matched mRNA	0						bad [no matched mRNA]
ILMN_2370916	160193	POTE2		2	+	CTCTACAATTGAATGAGCTCACCATGGATGATGATACCGCCGTGCTCGTC	OK: single match RefSeq	4	POTEE	CHR2	131975923-132022416, 132008350-132022416	uc002tsk.2, uc002tsl.2, uc010fmy.1, uc002tsn.2	POTEE/POTEF	good [differs from IPA annotation]	CHR2	131975923	132022416	1.31999e+08
ILMN_1754643	160196	DGCR14	DGCR13; DGS-H; DGS-I; ES2; Es2el; DGSI	22	-	TCACTCCGGTACCACAGTAGACAGGCCTTGAAGGCACTGGGCCCCTTTTA	OK: single match RefSeq	3	DGCR14	CHR22	19117792-19132190, 19117792-19132146	uc002zou.2, uc002zov.2, uc002zot.2	DGCR14	good	CHR22	19117792	19132190	19124991
ILMN_1905508	160201	HS.577642				AAGACTTCCTCCTGTCTCGGGGACTTAGGCATCATCAAAGGCAGGGTGGG	no matched mRNA	0						bad [no matched mRNA]
ILMN_1855910	160202	ST8SIA3	ST8Sia III; SIAT8C	18	+	CAAGCTGCCAGAATGTGAGGGCCACAGAGACCCAAGAGAAGCCAGCACTG	OK: single match mRNA	1	ST8SIA3	CHR18	55019720-55036159	uc002lgn.2	ST8SIA3	good	CHR18	55019720	55036159	5.50279e+07
ILMN_1810423	160204	RPP40	RNASEP1; bA428J1.3	6	-	CAGGACTATTGGCTTCAGATGGCTGTTGGGGCAAATGATCACTGTCCACC	OK: single match RefSeq	2	RPP40	CHR6	4995280-5004271	uc003mwl.2, uc003mwm.2	RPP40	good	CHR6	4995280	5004271	4.99978e+06
ILMN_1712505	160209	KDELC1	KDEL1; EP58; MGC5302	13	-	GTGAGCCCCAAATCCGAGAGGGCATGAAAAGGGTAGAACCACAGACTGAG	OK: single match RefSeq	2	KDELC1	CHR13	103436631-103451404	uc001vpr.3, uc001vpq.3	KDELC1	good	CHR13	103436631	103451404	1.03444e+08
ILMN_1808797	160215	SAC	RP1-313L4.2; HCA2; SACI	1	-	AATGTGGCCTCTTCCTGAACACAGCCTTGCGGCTCTCTGAAACACAGGGG	OK: single match RefSeq	4	ADCY10	CHR1	167778837-167883453, 167778837-167803315	uc001ger.2, uc009wvk.2, uc010plj.1, uc009wvj.2	ADCY10	good	CHR1	167778837	167883453	167831145
ILMN_2199284	160220	ANAPC7	APC7	12	-	GCAAACGCTACTCCCGGGCCCTCTATTTAGGAGCCAAGGCCATTCAGCTG	OK: common txStart or txEnd	2	ANAPC7	CHR12	110813273-110841535, 110810704-110841535	uc001tqp.3, uc001tqo.2	ANAPC7	good	CHR12	110810704	110841535	1.10826e+08
ILMN_1842706	160221	HS.59735				CTGAGGGACGGTGCGAAGTCCTAGTGCGTTTTTAAGCAGACTCCTAAGTC	no matched mRNA	0						bad [no matched mRNA]
ILMN_1781752	160224	CLEC16A	KIAA0350; Gop-1; MGC111457	16	+	GCCCTGCCAGACGCGCTAGATTCCTCTAAGGTCTCTGAGATGCACCGTTT	OK: single match RefSeq	2	CLEC16A	CHR16	11038344-11276044, 11219835-11276044	uc002dao.2, uc002dap.2	CLEC16A	good	CHR16	11038344	11276044	11157194
ILMN_1709583	160239	LOC644019		9	-	GAGCAGAGACGTTCTACCTCTAAGTACAGTTGTCCCTTGGCATCCATGGC	no matched mRNA	0					CBWD3/CBWD6	unsure [no matched mRNA] [IPA annotation]
ILMN_1730497	160240	TRIM39	RNF23; TFP; MGC32984	6	+	CGGAGGCTCACTCTCAACGATCTGTCCACGGGATCATAAGGCTCTCCTTG	different chromosomes	7	TRIM39	CHR6	1642688-1659579, 1806626-1823515, 1588268-1605159, 1587514-1604406, 30294620-30311505, 1624595-1641483, 1606249-1623140	uc011gsk.1, uc011ext.1, uc011fwg.1, uc011iii.1, uc010jrz.2, uc011jfm.1, uc011ela.1	TRIM39	good	CHR6	30294620	30311505	3.03031e+07
ILMN_1907744	160241	HS.545275				CTTTGCAAAAAGGTCTCCAGATACCGACTCTACTTGCTTTGTCTTGCTCT	no matched mRNA	0						bad [no matched mRNA]
ILMN_1658494	160242	C13ORF15	RGC-32; KIAA0564; bA157L14.2; MGC87338; RGC32	13	+	TCTGCTGCCAGAGGGGACAAAGACGTGCACTCAACCTTCTACCAGGCCAC	OK: single match mRNA	1	C13ORF15	CHR13	42031541-42045013	uc001uyi.2	RGCC	good [differs from IPA annotation]	CHR13	42031541	42045013	42038277
ILMN_1751036	160243	SMAD2	hMAD-2; JV18; hSMAD2; MGC22139; MGC34440; MADH2; MADR2; JV18-1	18	-	ACACGTTTAAGGTATTTCTGGACTTCCTAGCCTTTTAGCAAGCTTAGAGG	OK: common txStart or txEnd	3	SMAD2	CHR18	45359466-45457515, 45359466-45456926, 45359466-45457515	uc010xdc.1, uc002lcy.2, uc002lcz.2	SMAD2	good	CHR18	45359466	45457515	4.54085e+07
ILMN_2313158	160253	MBNL1	EXP; EXP42; KIAA0428; DKFZp686P06174; EXP35; MBNL; EXP40	3	+	GAGGGTTGATTATGCTGCAATTTAGCATGTTGGAACGTCTAGGGAGAAGG	OK: common txStart or txEnd	9	MBNL1	CHR3	151985828-152183568, 152017193-152183568, 152132729-152183568, 152017193-152183568, 152017193-152183568, 151985828-152183568	uc003ezj.2, uc003ezh.2, uc003ezn.2, uc010hvp.2, uc003ezm.2, uc003ezp.2, uc003ezl.2, uc003ezo.2, uc003ezi.2	MBNL1	good	CHR3	151985828	152183568	152084698
ILMN_1751803	160255	LSM10	MST074; MSTP074; MGC15749	1	-	TCCATCGGGTGCGAAACTTTGGTGGCAAGGGCCAAGGCCGGTGGGAATTT	OK: single match mRNA	1	LSM10	CHR1	36859030-36863493	uc001cao.1	LSM10	good	CHR1	36859030	36863493	3.68613e+07
ILMN_1674838	160259	ZAP70	ZAP-70; TZK; FLJ17670; STD; FLJ17679; SRK	2	+	CTTGCTCCCCACACCCCTGCCCCTGACCTGGGAGTGTACCGCTGTGTGTG	unknown	2	ZAP70	CHR2	98330030-98351919, 98350868-98356323	uc010yvf.1, uc002syf.1	ZAP70	good	CHR2	98330030	98356323	9.83432e+07
ILMN_1768812	160270	FXYD6		11	-	GAAGGTCATAACGAGAGTGGGAACTCAACCCAGATCCCGCCCCTCCTGTC	OK: common txStart or txEnd	5	FXYD6	CHR11	117707692-117747367, 117707692-117747367, 117707692-117713506, 117707692-117747367	uc001prq.1, uc001prr.1, uc001prn.1, uc001pro.1, uc001prp.1	FXYD6	good	CHR11	117707692	117747367	1.17728e+08
ILMN_1832072	160273	HS.543924				CCAAATATGGCTTAGACCTTGGCAGCTTTTGAGATCAGAAAGGAAGAGGG	no matched mRNA	0						bad [no matched mRNA]
ILMN_1849615	160274	HS.564353				CATGAGTGGGTGGAGGATTGCTTCCCTGGCACTGCTGAGGCTCCATTCTC	no matched mRNA	0						bad [no matched mRNA]
ILMN_2076463	160279	SLC15A4	PHT1; FP12591; PTR4	12	-	CCATGTGTCCCATCTCAAGCCACAGAGCAACTCACAGGGTACTTCACACC	no matched mRNA	0					SLC15A4	unsure [no matched mRNA] [IPA annotation]
ILMN_1656232	160280	LOC202134		5	+	TTCATCCAGGCCTGCGCCGGTGTTCACAGTGGTCCTCATCTAAGCCAGCC	unknown	2	FAM153B;FAM153A	CHR5	175487691-175525561, 177148907-177210399	uc010jjy.1, uc010jkp.1	FAM153B	unsure [differs from IPA annotation]	CHR5	175487691	177210399	176349045
ILMN_1800843	160286	SCAMP4	FLJ33847; SCAMP-4; FLJ90105	19	+	AAGAGGCACCCCCTTCCCCAGCCTCTCGCCTGCACTGATGCAGACAAAAT	OK: single match RefSeq	3	SCAMP4	CHR19	1905372-1926011	uc002luk.2, uc010dss.2, uc002luj.2	SCAMP4	good	CHR19	1905372	1926011	1.91569e+06
ILMN_1659430	160288	PDE4DIP	MMGL; CMYA2; MGC75440; DKFZp781J054	1	-	TCCATCATTCGAGTCATTCTGCTGTGTTGTCTTCTAAACCATCATCAACC	OK: single match RefSeq	3	PDE4DIP	CHR1	144851427-145039944, 144851427-144894125, 144851427-144995022	uc001elx.3, uc001elv.3, uc001elw.3	PDE4DIP	good	CHR1	144851427	145039944	1.44946e+08
ILMN_1674866	160289	TADA3L	hADA3; FLJ20221; FLJ21329; ADA3	3	-	TCCCCGAGATGGGGTTGGAGGGGACTTCGTTTCTGGGTCTTCCTCTTCCC	OK: single match RefSeq	3	TADA3	CHR3	9821653-9834420, 9821653-9829767, 9821653-9834695	uc003bsx.1, uc003bsw.1, uc010hcn.1	TADA3	good	CHR3	9821653	9834695	9828174
ILMN_2344373	160291	MVP	LRP; VAULT1	16	+	TTGAGGGAGAAGGGTCCGTGCTGCAGGCCAAGCTAAAAGCACAGGCCTTG	OK: common txStart or txEnd	3	MVP	CHR16	29831786-29859342, 29842283-29859342, 29831786-29859342	uc002duj.2, uc010vea.1, uc002dui.2	MVP	good	CHR16	29831786	29859342	29845564
ILMN_1664828	160292	APOBEC3H	dJ742C19.2; ARP10	22	+	TGCCTCATAGCCTGCTGGTCCTGTAAGCAAGCACTAAGCTCCACAGTGCC	OK: single match RefSeq	2	APOBEC3H	CHR22	39497919-39500070, 39493289-39500000	uc003axa.3, uc011aoh.1	APOBEC3H	good	CHR22	39493289	39500070	3.94967e+07
ILMN_1912333	160296	HS.527657				TCACAGCCATTGCCTCCCTAGGTAGATTGTAAAACGGCGTTCGTAGAGCC	OK: single match mRNA	1		CHR1	212731175-212732013	uc001hje.2		good [no Gene name]	CHR1	212731175	212732013	212731594
ILMN_1740545	160300	LOC652286				TGAGCCACCATGATGTGACCTCCACAAAAGGAAATGAGTTTGAAGATTAC	no matched mRNA	0						bad [no matched mRNA]
ILMN_1674629	160307	C9ORF3	C90RF3; FLJ14675; APO; AP-O	9	+	GGTCCCAGCCAGGCACACACAAAAGGCAGATTCTCGTAAACGCAGCCTCC	OK: single match RefSeq	4	C9ORF3	CHR9	97488993-97849440, 97521930-97849440, 97683481-97849440, 97766253-97849440	uc004auy.2, uc004ava.2, uc004avc.2, uc004avd.2	C9orf3	good	CHR9	97488993	97849440	9.76692e+07
ILMN_1802753	160309	TSSC4		11	+	TGTGGGGTGTGGGCTGGAAGCACTGGCTCCCTGGTAGGGACAATAAAGGT	OK: single match RefSeq	4	TSSC4	CHR11	2421988-2425105, 2423523-2425105	uc001lwi.2, uc001lwj.2, uc001lwl.2, uc001lwk.2	TSSC4	good	CHR11	2421988	2425105	2.42355e+06
ILMN_1858756	160315	HS.552545				GTGAACTTACTTTATTCAATTTTCAATGTGTTTCTTGCAGTGTTACATAG	no matched mRNA	0						bad [no matched mRNA]
ILMN_1740443	160326	LOC728811		4	-	GCAGCCCACGACCTCACCTGGTTCCAATACCACAACTTGCATGTGATTAG	no matched mRNA	0						bad [no matched mRNA]
ILMN_1653506	160327	LOC442015				ATCGCCGGTCCGCGGGAGCCTTCGGTCTTCTTGTCTGTGACCTACTACTT	no matched mRNA	0						bad [no matched mRNA]
ILMN_1908052	160328	HS.545727				CTGCAAACTATTCAACCACTAACCCACTATACCAAGAATGTGGTGCCAAC	no matched mRNA	0						bad [no matched mRNA]
ILMN_1679319	160332	PSIP1	MGC74712; PAIP; LEDGF; p75; PSIP2; p52; DFS70	9	-	AGGCCAACATGAGAAAGAAGCAGCAGATCGAAAACGCAAGCAAGAGGAAC	unknown	5	PSIP1	CHR9	15470643-15511003, 15470643-15510324, 15464065-15511003	uc003zma.3, uc003zlz.3, uc003zly.2, uc003zlw.3, uc003zlv.3	PSIP1	good	CHR9	15464065	15511003	15487534
ILMN_1669831	160333	C6ORF192	dJ55C23.6	6	-	GGTAGATGTATTTCATCCCTAGAGCAGGTCAGCCTCCTTCCCCTAATGCG	OK: single match RefSeq	2	C6ORF192	CHR6	133090506-133119747, 133090506-133100543	uc003qdw.1, uc010kgd.1	SLC18B1	good [differs from IPA annotation]	CHR6	133090506	133119747	1.33105e+08
ILMN_1838113	160338	HS.562947				AGGGCCCAGCTCGAATGCACCACCTCTAACTTCTCATGGAGCTTTCCCAC	no matched mRNA	0						bad [no matched mRNA]
ILMN_2244841	160343	ALDH4A1	P5CDh; P5CD; ALDH4; P5CDhL; P5CDhS	1	-	TCTGGGATTTCCCTGCAGGAGCTCAGCCACCACTGTGCCATGGTGACACA	OK: common txStart or txEnd	2	ALDH4A1	CHR1	19197925-19217385, 19197925-19229293	uc010ocu.1, uc001bbc.2	ALDH4A1	good	CHR1	19197925	19229293	19213609
ILMN_1751410	160347	LOC286310		9	-	ACCCTCACAATCCTGGAAGGGGGCAACCTGGAAGCTAAGGCCACCATGCT	no matched mRNA	0						bad [no matched mRNA]
ILMN_1679482	160348	TUBA3C	TUBA2; bA408E5.3	13	-	AGATTGGTGCCCAACTGGATTTAAGGTGGGCATTAACTACCAGCCCCCCA	OK: single match mRNA	1	TUBA3C	CHR13	19747919-19755936	uc009zzj.2	TUBA3C/TUBA3D	good [differs from IPA annotation]	CHR13	19747919	19755936	1.97519e+07
ILMN_1839386	160349	HS.567208				AGAGCCCTCGGGCCCAGAGTCTGAATAATTGCTGGGGTTCCTGCAGGCTT	no matched mRNA	0						bad [no matched mRNA]
ILMN_1692060	160356	KIF21B		1	-	TCAACAACCGCGTCACCCAGCTCATGAGCCAGGAGGCCAACCTGCTGCTA	OK: single match RefSeq	5	KIF21B	CHR1	200970534-200974822, 200938519-200992828	uc001gvt.1, uc009wzl.1, uc001gvs.1, uc001gvr.1, uc010ppn.1	KIF21B	good	CHR1	200938519	200992828	2.00966e+08
ILMN_1774990	160358	C16ORF13	JFP2; MGC13114	16	-	GGAAAAACTAAGCCCCTCCTTCACCCCCGCACACCTGCATCCCTGCCGGA	OK: common txStart or txEnd	5	C16ORF13	CHR16	684428-686347, 684428-686347	uc002chw.1, uc002chv.1, uc002cib.1, uc002cia.1, uc002chz.1	C16orf13	good	CHR16	684428	686347	685388
ILMN_1668185	160364	ZNF282	HUB1	7	+	TGTGTCAAAAATGACTTTCCCTGCCCTTGCCGTGGGTCCGGCGTTCCTCC	OK: single match RefSeq	2	ZNF282	CHR7	148895424-148923263, 148892576-148923337	uc003wfo.2, uc003wfm.2	ZNF282	good	CHR7	148892576	148923337	1.48908e+08
ILMN_1712914	160368	SEMA6B	SEMAN; semaZ; SEM-SEMA-Y; SEMA-VIB; Sema VIb	19	-	TTGCCTCCCCCAGCCCCCTCCCCATCAATAAAACTCTGTTTACAACCACC	OK: single match RefSeq	2	SEMA6B	CHR19	4542599-4559771, 4542599-4558501	uc010dud.2, uc010duc.1	SEMA6B	good	CHR19	4542599	4559771	4551185
ILMN_1727646	160369	CCDC144A	MGC164650; MGC39818; FLJ43983; KIAA0565	17	+	AATAAGCAGCCACAGAAAACGTCTCAAGAACCAGAAATGGCTAAGGATTG	unknown	5	NA;CCDC144A	CHR17	18441115-18528845, 16593638-16678311, 18486654-18528845, 18506601-18528845	uc002gua.3, uc002gqk.1, uc002gub.1, uc010vyc.1, uc002guc.1	CCDC144A/CCDC144B	unsure [differs from IPA annotation]	CHR17	16593638	18528845	1.75612e+07
ILMN_1789196	160370	TPM2	AMCD1; TMSB; DA1	9	-	TCACCAGACCTTGGACCAGACCCTGCTGGAACTCAACAACCTGTGAGGGC	OK: single match RefSeq	2	TPM2	CHR9	35682032-35690054, 35681989-35690054	uc003zxr.2, uc003zxq.2	TPM2	good	CHR9	35681989	35690054	3.5686e+07
ILMN_1896741	160372	HS.102428				TGGTAGAAGCAGCAGGGGGATCAACGAACAGGCTGAGCGCCAAGAAGCCT	no matched mRNA	0						bad [no matched mRNA]
ILMN_1780188	160376	B3GALNT2	MGC39558; B3GalNAc-T2	1	-	ATCAGGGCAGGCAAACGATAATCTGAGTGCAAGTCTGAGGAGTCCCAGGG	OK: single match mRNA	1	B3GALNT2	CHR1	235610532-235667781	uc001hxc.2	B3GALNT2	good	CHR1	235610532	235667781	2.35639e+08
ILMN_1694817	160382	TRH	MGC125965; MGC125964	3	+	GCAGGATTCTCCATGTGTAAACTTCACCCCCAGGACCCAGGATCTTCTCC	OK: single match mRNA	1	TRH	CHR3	129693113-129696776	uc003enc.2	TRH	good	CHR3	129693113	129696776	1.29695e+08
ILMN_2265082	160386	FUSIP1	SRp38; SFRS13; SRrp40; TASR; NSSR; FUSIP2; TASR2; TASR1	1	-	TTGCTTACAGATACAAGTACGAATTATGGACAAACGATTCCTTTTAGAGG	different chromosomes	2	SRSF10	CHR1	24295572-24306821, 38911-50149	uc010oef.1, uc010yig.1	SRSF10	good	CHR1	24295572	24306821	2.43012e+07
ILMN_2359500	160390	NCDN	KIAA0607	1	+	AGGCCTGGTGGGGGGTGGGGAAACCTCCTTCCACCTGAGCTTGCTTGAAG	OK: common txStart or txEnd	3	NCDN	CHR1	36023392-36032378, 36023392-36032378	uc001bzb.2, uc001bzc.2, uc001bza.2	NCDN	good	CHR1	36023392	36032378	36027885
ILMN_1790896	160392	LOC284009	MGC138239	17	-	CTCAGAAGAGCTCAGAGGACCTGGCTCCTCCCTCTTTGCTTCTGAACTGC	OK: single match mRNA	1	LOC284009	CHR17	2310275-2318730	uc002fus.2	LOC284009	good	CHR17	2310275	2318730	2.3145e+06
ILMN_1688184	160397	CSPG5	NGC; MGC44034	3	-	CGCCCAAACTTGAGGGTGGCAAAGGTGACCAGGCTGACTTGGATGTGAAC	OK: single match RefSeq	5	CSPG5	CHR3	47603728-47619623, 47603728-47620359, 47603728-47621730, 47603728-47606850	uc003crn.2, uc003cro.3, uc011bbb.1, uc003crm.2, uc003crp.3	CSPG5	good	CHR3	47603728	47621730	47612729
ILMN_1914643	160398	HS.538934				CCTCCAGTGAAGGAGTTTTCGCCAGTAACTTATCTCAGAATCAAGGATTC	no matched mRNA	0						bad [no matched mRNA]
ILMN_1781663	160400	LOC644624		4	+	TAAATGTCAGTGTAGTCACTGAATGCAGACTGGATTTTTGCCTGACTACG	no matched mRNA	0					LOC285419	unsure [no matched mRNA] [IPA annotation]
ILMN_1765222	160403	CARS2	DKFZp686G08243; DKFZp667A2315; FLJ12118	13	-	GACTGCCCACGGCATCAACATCAAGGACAGAAGCAGTACAACATCCACGT	OK: single match mRNA	1	CARS2	CHR13	111293756-111358480	uc001vrd.2	CARS2	good	CHR13	111293756	111358480	111326118
ILMN_1678705	160408	FLJ35220	MGC74455	17	+	GTAACCAAGCAGTGGGCCGAGACACTGAGCCGGGCAGTCAAACAGGAGCT	OK: single match mRNA	1	ENDOV	CHR17	78388966-78411881	uc002jym.1	ENDOV	good	CHR17	78388966	78411881	7.84004e+07
ILMN_1669033	160411	NCOA1	RIP160; NCoA-1; SRC1; MGC129719; MGC129720; F-SRC-1	2	+	TGCTAACATCCTCCCCCATCCCAACTGCACCTTAAAATATGCATGTCACC	OK: common txStart or txEnd	6	NCOA1	CHR2	24807344-24993568, 24787178-24993568, 24807344-24993568, 24964652-24993568	uc002rfl.2, uc010eye.2, uc002rfj.2, uc010eyf.2, uc002rfk.2, uc002rfi.2	NCOA1	good	CHR2	24787178	24993568	24890373
ILMN_1668147	160427	PCDH9		13	-	CCTGTCACTCCTCAGAAATGTCCCAGCTCCACGGGTTTCCACATTCAGGA	OK: single match RefSeq	3	PCDH9	CHR13	66876966-67477737, 66876966-67804468	uc010aei.2, uc010thl.1, uc001vik.2	PCDH9	good	CHR13	66876966	67804468	67340717
ILMN_1781280	160433	SRD5A2L2	MGC62104	4	-	ACAGAGGATACTACAGGCTGGGAAAGCTGCAGCAAAGGGAGACTAGAGAG	OK: single match RefSeq	2	TECRL	CHR4	65144184-65147277, 65144184-65275178	uc010ihi.2, uc003hcv.2	TECRL	good	CHR4	65144184	65275178	65209681
ILMN_1857264	160438	HS.542954				TCAGGAGTGATGAGTGTCCCCAAGGAGAAGGGCAGGGAGGTAGGACTGCA	no matched mRNA	0						bad [no matched mRNA]
ILMN_1749304	160440	LOC643389		9	-	GAAGGGTCCAACTGTGACTATAGAACTGTGGGTTTATCCTTTCAATCCTG	no matched mRNA	0						bad [no matched mRNA]
ILMN_1880389	160441	HS.538925				TTCAGTGAGCAATGGAGAGAGGGGAAGAGCTGAGGCCAGTGGTAGAGGCG	no matched mRNA	0						bad [no matched mRNA]
ILMN_1651554	160445	RGS5	MSTP092; MST129; MST092; MSTP129; MST106; MSTP032; MSTP106	1	-	CCTGGCTTTGAATGGAAACTTACAGCAGAGAGTCACAGGCCACGGCAACA	OK: single match RefSeq	2	RGS5	CHR1	163112097-163172872	uc001gcn.2, uc009wvb.2	RGS5	good	CHR1	163112097	163172872	1.63142e+08
ILMN_1720059	160446	HMBOX1	FLJ21616; HNF1LA; PBHNF	8	+	GGGGAGTATCCACAGAGTCAAAGGAACACTAGAATCCCCACCTCAGCGTG	unknown	7	HMBOX1	CHR8	28827559-28910240, 28747910-28910240, 28748224-28910240, 28821327-28910240, 28747910-28909386	uc003xhf.2, uc003xhd.3, uc003xhg.2, uc003xhe.2, uc010lve.2, uc011lay.1, uc003xhc.3	HMBOX1	good	CHR8	28747910	28910240	28829075
ILMN_1845749	160450	HS.127090				AGGAGGGAGACCGACCTGCCACAGAAACCTGCAAGGGTGTACTGCCACAT	no matched mRNA	0						bad [no matched mRNA]
ILMN_1725947	160451	LOC647123				GGAGAGGCAAATCCCTGTTTATTTTGGTGGTGATTACTGCCCTTGCTGGG	no matched mRNA	0						bad [no matched mRNA]
ILMN_1772071	160452	LOC644628		17	-	CCTGGGCCTTTTGGAGCCCTGGCCACGTCCTCCCCAGAGCAATCTGAAGA	no matched mRNA	0						bad [no matched mRNA]
ILMN_1671898	160458	LMX1A	MGC87616; LMX-1; LMX1.1; LMX1	1	-	TGCAGATGCTGTATGGCCCCACAGGTTTCTGTGGTAAAGACCAGTTGGAG	OK: common txStart or txEnd	4	NA;LMX1A	CHR1	165171104-165182512, 165171104-165182512, 165171104-165325475, 165171104-165325017	uc001gcx.1, uc001gcw.1, uc001gcz.1, uc001gcy.1	LMX1A	good	CHR1	165171104	165325475	1.65248e+08
ILMN_1778327	160465	PCDHB14	MGC120065; PCDH-BETA14	5	+	CACTGGTAGGAATATGGGGGAAATCGAGAACTTTCGAAATAGCTTTGGAC	OK: single match RefSeq	2	PCDHB14	CHR5	140603077-140605858, 140602930-140605665	uc003ljb.2, uc011dal.1	PCDHB14	good	CHR5	140602930	140605858	140604394
ILMN_1770358	160468	LOC647264		13	-	GAATATTACAACTCATATCACTGTGTGACTCTGTGTACACCCCGTGTGAC	no matched mRNA	0					LOC647264	unsure [no matched mRNA] [IPA annotation]
ILMN_2383964	160470	CDCA4	MGC19517; FLJ20764; HEPP	14	-	TCTGTTTGTAGATCACAGGCACCAGTTGGTCTTCAGGGACCTCATAGCCC	OK: single match RefSeq	2	CDCA4	CHR14	105475909-105487425	uc001yqb.2, uc001yqa.2	CDCA4	good	CHR14	105475909	105487425	105481667
ILMN_1665390	160471	LOC389517	MGC131642; MGC48646			TTGTCTCCATCCTGAAGGAGTGGGAGACGCCCTTGATCAGGTCTCTGTCC	no matched mRNA	0					SPDYE8P	bad [no matched mRNA] [IPA annotation]
ILMN_2402272	160474	TCEAL8	MGC45400	X	-	CCCTGTAGCAGCTCCTTATTGCTGGAGAAGGAGAAAAGTGCCCAAGATCC	OK: common txStart or txEnd	2	TCEAL8	CHRX	102507923-102510121, 102507923-102510121	uc004ejx.2, uc004ejy.2	TCEAL8	good	CHRX	102507923	102510121	102509022
ILMN_1672360	160477	LOC642037				ATGACGCATAGGGCTGCTATGACCATTTGGGAGTGTGAGCATCCTCCTGG	no matched mRNA	0						bad [no matched mRNA]
ILMN_1848193	160482	HS.517224				TGGCACCAGGAGACTCAGAGGTTGTCTTCCATAGGCTGGCATTTCTCCAG	no matched mRNA	0						bad [no matched mRNA]
ILMN_1770048	160484	DPH5	MGC61450; AD-018; NPD015; CGI-30; HSPC143	1	-	GCCAGGGTTGGAGCCGACGACCAGAAAATTGCAGCAGGCACTTTAAGGCA	OK: single match RefSeq	10	DPH5	CHR1	101455179-101491362, 101455179-101491644	uc001dts.2, uc001dtu.2, uc001dtv.2, uc001dtw.2, uc001dtt.2, uc001dty.2, uc001dtz.2, uc001dtx.2, uc001dtr.2, uc001dtq.2	DPH5	good	CHR1	101455179	101491644	1.01473e+08
ILMN_1658036	160487	LOC645438		21	+	ATGCAGAGCGCAGCACCCCACATCCAGAGCGCTCCAGAATCCATGAAGCA	no matched mRNA	0						bad [no matched mRNA]
ILMN_1677628	160491	ZNF268	HZF3; MGC126498	12	+	TGCCTTTGCCTCTCCATGACGCAATTCCTGTGCGACATACGTAGCGGCCG	OK: common txStart or txEnd	11	ZNF268	CHR12	133757994-133780885, 133757994-133781730, 133757994-133781730, 133757994-133780885, 133757994-133781705, 133757994-133781730	uc010tby.1, uc010tcf.1, uc010tce.1, uc010tcb.1, uc010tbx.1, uc010tbz.1, uc010tbw.1, uc010tcc.1, uc010tca.1, uc010tcd.1, uc010tcg.1	ZNF268	good	CHR12	133757994	133781730	133769862
ILMN_1715068	160494	AQP9	HsT17287; SSC1	15	+	GAGTTACAAGCACCAGGGGATGCTCTACATCAAGGGATGCACCTTCAGTC	OK: single match RefSeq	2	AQP9	CHR15	58430407-58478110, 58430394-58478110	uc002aez.2, uc010ugx.1	AQP9	good	CHR15	58430394	58478110	58454252
ILMN_1850374	160497	HS.333785				GCTGTGGTGTGACGGGTGTGTATCTCTATCTCATACAATGGGCGCAGGTG	no matched mRNA	0						bad [no matched mRNA]
ILMN_2413323	160500	GRP	proGRP; GRP-10; BN; preproGRP	18	+	TCTAGGCTACCTGTTGGTTAGATTCAAGGCCCCGAGCTGTTACCATTCAC	OK: single match RefSeq	3	GRP	CHR18	56887399-56898000	uc002lhu.2, uc002lhw.2, uc002lhv.2	GRP	good	CHR18	56887399	56898000	5.68927e+07
ILMN_1828958	160504	HS.538327				TGCTAGAGGGAAACCCAGCTAAATCAAGGATTTCCATTAAACATCAATTG	no matched mRNA	0						bad [no matched mRNA]
ILMN_1802139	160520	LOC653352		16	-	GATGGGAGGAAGAAGCCTTAGAGGTGGGGAGGGGCTGATCTGTCATCTTC	OK: single match RefSeq	2	EIF3CL	CHR16	28732575-28747052, 28390900-28405372	uc002dqv.3, uc002dpf.3	EIF3C/EIF3CL	good [differs from IPA annotation]	CHR16	28390900	28747052	28568976
ILMN_2112474	160521	PAQR5	MPRG; FLJ20190	15	+	ACTGCTTGGGCCCAGGAATTCAGGACCAGTCTGGGCAGCAGGGCCAGACA	no matched mRNA	0					PAQR5	unsure [no matched mRNA] [IPA annotation]
ILMN_1767149	160523	LOC644516		22	-	GTGCACTAGGAAGGGCTGTGTTCGGCAAGCTGTATTCCTCCTTCCCTTAG	no matched mRNA	0						bad [no matched mRNA]
ILMN_1907502	160524	HS.196469				AAGGTGGACCTGGGTAGCGGCTGGTGTTATCCCGCGTCGGTCTTTTTTCG	no matched mRNA	0						bad [no matched mRNA]
ILMN_2235602	160528	CCDC150	MGC72171; FLJ38811; DKFZp434P055; FLJ10202	2	+	CCTAGAAGCAGAGCGGAAAATAAGGCAGGAGCTAGAGAATCGGTGCCAGG	OK: single match RefSeq	2	CCDC150	CHR2	197504355-197597530	uc002utp.1, uc010zgs.1	CCDC150	good	CHR2	197504355	197597530	1.97551e+08
ILMN_2154053	160537	FVT1		18	-	CTCAAATGCTTAGGGAACGTTTCATTTCTCATTCATGGGGAAAGGCAGCC	OK: single match RefSeq	2	KDSR	CHR18	60994971-61034506	uc010dpw.2, uc010xem.1	KDSR	good	CHR18	60994971	61034506	6.10147e+07
ILMN_1821266	160538	HS.211485				GGTATATACCAGGGTTGGCAAACTGAATCTGCAGAACAAATCTGACCCAT	no matched mRNA	0						bad [no matched mRNA]
ILMN_1772700	160541	TMEM18	DKFZp434C1714	2	-	AGCCAAGTTCATGCCCCTCTCGGGCCTTTGTGGCTGAGAAGTGGGACAGA	OK: single match RefSeq	2	TMEM18	CHR2	667974-676158, 667974-677439	uc002qwk.2, uc002qwl.2	TMEM18	good	CHR2	667974	677439	672706
ILMN_1820448	160543	HS.582300				CTGGAGCTGGGACATGGTCTGAGGATGCTTGGCTTAACCTCTGTTGGCAG	no matched mRNA	0						bad [no matched mRNA]
ILMN_1706418	160546	EHMT1				TTCCCGAACACAGCCAGGAACCACGCCAAGAGGAAGATGCTCCAGCACAG	OK: single match mRNA	1	EHMT1	CHR9	140513443-140678844	uc004coa.2	EHMT1	good	CHR9	140513443	140678844	1.40596e+08
ILMN_1653386	160553	SULT6B1		2	-	GGGGAGCAAATTCAAACTATCTCAGTCCAGAGCACCTTCCAAGCCATGCG	OK: single match RefSeq	2	SULT6B1	CHR2	37394963-37415690	uc002rpu.2, uc010yni.1	SULT6B1	good	CHR2	37394963	37415690	3.74053e+07
ILMN_1689700	160554	ARID5A	MRF-1; RP11-363D14; MRF1	2	+	ACCTATGCAGCGCCCCACTTCTTCCACCTCAACACCAAGCTGTAGGCCAG	OK: single match RefSeq	4	ARID5A	CHR2	97202463-97218370	uc010yuq.1, uc002swf.2, uc002swg.2, uc002swe.2	ARID5A	good	CHR2	97202463	97218370	9.72104e+07
ILMN_1718610	160561	ARHGAP17	FLJ37567; MSTP110; DKFZp564A1363; MSTP066; RICH1; MST066; FLJ43368; MGC87805; MSTP038; WBP15; NADRIN; MST110	16	-	GTGACTGCTGGCTCTGTCACCTCATCAAACTGGATGTGACCCATGCCGCC	OK: single match RefSeq	10	ARHGAP17	CHR16	24930713-24948148, 24930713-24968857, 24930718-24932404, 24930718-24942725, 24930713-25026675, 24930713-24951242, 24930713-24942725	uc002dmy.2, uc002dna.2, uc002dnd.1, uc002dne.1, uc002dnc.2, uc002dmz.2, uc002dnb.2, uc002dmx.2, uc010vcf.1, uc002dmw.2	ARHGAP17	good	CHR16	24930713	25026675	24978694
ILMN_1691007	160563	PNPLA3	C22orf20; iPLA(2)epsilon; ADPN	22	+	TAATCTAGTGTGCAGGGCATTCACCTCAGCCCCCCAGGCAGGAGCCAAGC	OK: single match mRNA	1	PNPLA3	CHR22	44319618-44343448	uc003bei.1	PNPLA3	good	CHR22	44319618	44343448	44331533
ILMN_1676793	160564	LOC643922		11	-	GGGCGCCTCGCTGGATCAGGAGCGCAGGGGACACCCTGCCAGATCCGGAG	no matched mRNA	0						bad [no matched mRNA]
ILMN_1808837	160575	LOC644029		15	-	CGAGCTGCATAAGCTGGCCCACAAGTACAGACCAGAGACAAAGCAAGAGA	no matched mRNA	0						bad [no matched mRNA]
ILMN_1700616	160576	LOC442501				GAGCGAAGCCTTACAAGTGTTGGGAGTGTGAGAAAACCTCCCACAAGTCG	unknown	5	NA;ZNF815	CHR7	5160940-5184177, 5862790-5894066, 5160940-5172198, 5862790-5887232	uc011jwf.1, uc003spc.2, uc003snu.1, uc010ksu.1, uc010ktb.1	ZNF890P	unsure [differs from IPA annotation]	CHR7	5160940	5894066	5527503
ILMN_1739830	160577	DGAT2L6	FLJ25989; DC3	X	+	CCAGAGGAGTTGGCTGTACCACCCCTGGTTATTTTAGGGCAACAACCCAG	OK: single match mRNA	1	DGAT2L6	CHRX	69397335-69425553	uc004dxx.1	DGAT2L6	good	CHRX	69397335	69425553	69411444
ILMN_1712386	160593	C21ORF45	B28; C21orf46; MIS18alpha; FASP1	21	-	ATTAGCCAGGCATGCGAAACGCTGAGGTGGGAGGATCAGATGAGCTTGGG	OK: single match mRNA	1	MIS18A	CHR21	33640531-33651376	uc002ypi.2	MIS18A	good	CHR21	33640531	33651376	3.3646e+07
ILMN_1664595	160594	IFNA13		9	-	AGAGAACCTAGAGCCCAAGGTTCAGAGTCACCCATCTCAGCAAGCCCAGA	OK: single match mRNA	1	IFNA13	CHR9	21367370-21368075	uc003zpa.2	IFNA1/IFNA13	good [differs from IPA annotation]	CHR9	21367370	21368075	2.13677e+07
ILMN_1804791	160600	HSPBP1				GAGGCATCTCCTTCCCTCGTTTGTTCCCATGCTTGTTGGACCCCTGCACG	no matched mRNA	0					HSPBP1	unsure [no matched mRNA] [IPA annotation]
ILMN_1668663	160601	LOC648001				TCATGCTCAGAGAGCCTGCAGGACCGCTGTGGGGCCACTGCCACCCTGTG	no matched mRNA	0						bad [no matched mRNA]
ILMN_1909291	160603	HS.540936				ATGCATGTAACATGCTTCGAATGGGACCTGTCATATAGTAAGGGCTAGGA	no matched mRNA	0						bad [no matched mRNA]
ILMN_1654586	160605	RASA3	GAPIII; GAP1IP4BP; MGC47588; MGC46517	13	-	CATCCTAAAAATGGGGTCCAGGCAGACCCCTCCAGACCTCACACTGCCGA	OK: single match RefSeq	3	RASA3	CHR13	114747194-114843438, 114747194-114898095	uc010tkk.1, uc001vuj.2, uc001vui.2	RASA3	good	CHR13	114747194	114898095	1.14823e+08
ILMN_1709142	160608	PURA	PURALPHA; PUR-ALPHA; PUR1	5	+	GGTGTAGGGTATGAAAATGCAAAGTTTAGGAGAGCACTTTACCAAGCTGG	OK: single match mRNA	1	PURA	CHR5	139493707-139496320	uc003lfa.2	PURA	good	CHR5	139493707	139496320	1.39495e+08
ILMN_1860939	160609	HS.574587				GGGAAGGTCCCGAAGAACCACAGAAGAACAACAGAATTCAGCACCTGAGC	no matched mRNA	0					ERVV-2	unsure [no matched mRNA] [IPA annotation]
ILMN_1738589	160612	MGLL	MGL; HU-K5	3	-	GCCTGGTTCTGATTCTCCAGGCTGTCGTGGTTGTGGAATGCAAACGCCAG	OK: single match RefSeq	2	MGLL	CHR3	127407910-127541701	uc011bko.1, uc003ejw.2	MGLL	good	CHR3	127407910	127541701	1.27475e+08
ILMN_2195914	160615	GGH	GH	8	-	CTCATGGCAAGATTAGGAAGTCACAGATTCTTTTCTATAATGTGCCTGGC	OK: single match mRNA	1	GGH	CHR8	63927642-63951610	uc003xuw.2	GGH	good	CHR8	63927642	63951610	63939626
ILMN_1876075	160619	HS.543042				GCTCTTTTGGCTATCCCCTTTCCACCGCCATAGGGGCATTCATGGACGGG	no matched mRNA	0						bad [no matched mRNA]
ILMN_1774836	160630	PLOD3	LH3	7	-	ACTGAATATGTCACCTTGCTCCCAAGACACGGCCCTCTCAGGAAGCTCCC	OK: single match RefSeq	2	PLOD3	CHR7	100849258-100861011, 100849258-100855936	uc003uyd.2, uc010lhs.2	PLOD3	good	CHR7	100849258	100861011	1.00855e+08
ILMN_1835078	160634	HS.561360				CCTTACAGAGCTGAGCAGGATGGTAGGTTGGAAACAGCACTGACCTGGGA	no matched mRNA	0						bad [no matched mRNA]
ILMN_1791896	160639	EBAG9	RCAS1; EB9; PDAF	8	+	GGCCATCCAGGACACCACGATTCTCCCAAAGTACCTTGAACTCTTAGTGA	OK: common txStart or txEnd	2	EBAG9	CHR8	110552309-110577389, 110551928-110577389	uc003yng.2, uc003ynf.2	EBAG9	good	CHR8	110551928	110577389	1.10565e+08
ILMN_2243036	160646	HAS2	MGC126241; MGC126242	8	-	CAAAATGTGAAGCTTGGTTGACTGATGTTCATGATAGAAAGAATAAAATG	OK: single match mRNA	1	HAS2	CHR8	122625270-122653630	uc003yph.2	HAS2	good	CHR8	122625270	122653630	122639450
ILMN_1771723	160653	LOC441368		8	+	GGCCTCACAATGCACATGGGAGATGAAGCCAATGGGCGATGAAATAGACT	no matched mRNA	0						bad [no matched mRNA]
ILMN_1730796	160661	NPHP1	NPH1; JBTS4; SLSN1	2	-	GTCGACTCACCCTTTCAGGCCTTGTTGCATCTCAGATAAACCTGTGACTG	no matched mRNA	0					NPHP1	unsure [no matched mRNA] [IPA annotation]
ILMN_2359456	160669	ERGIC3	Erv46; NY-BR-84; dJ477O4.2; C20orf47; PRO0989; CGI-54; SDBCAG84	20	+	CATGACCCACTACATCCAGCACCTGTCATTTGGGGAGGACTATCCAGGCA	unknown	5	ERGIC3	CHR20	34129777-34145404, 34129777-34144208, 34129777-34145404, 34130064-34145404	uc002xcs.2, uc010zvg.1, uc002xcu.2, uc002xct.2, uc002xcv.2	ERGIC3	good	CHR20	34129777	34145404	3.41376e+07
ILMN_1653666	160670	KLHL7	KLHL6; SBBI26	7	+	CATGCTGGGAGGGACTGATTGCAGAACCTTCTTGACAAGCCACATAAATC	OK: single match RefSeq	3	KLHL7	CHR7	23146274-23165255, 23145352-23215036, 23145352-23165662	uc011jyu.1, uc003svr.3, uc003svp.2	KLHL7	good	CHR7	23145352	23215036	23180194
ILMN_1907305	160671	HS.530518				TCCTTGAAAAAGAAGCTCACTCTCTCACTTCCTCATGTATGCCCACGTGC	no matched mRNA	0						bad [no matched mRNA]
ILMN_2367141	160672	TCF7	MGC47735; TCF-1	5	+	GGCAGAGAAGGAGGCCAAGAAGCCAACCATCAAGAAGCCCCTCAATGCCT	unknown	9	TCF7;NA	CHR5	133451315-133483919, 133450401-133483919, 133451315-133481876, 133451349-133483919, 133451315-133483919, 133451426-133483919, 133477154-133483919, 133451599-133483919, 133451599-133483919	uc003kyw.2, uc003kyt.2, uc003kyu.1, uc003kyx.2, uc003kyv.2, uc003kyy.2, uc003kzb.2, uc003kza.2, uc003kyz.2	TCF7	good	CHR5	133450401	133483919	133467160
ILMN_1822059	160673	HS.582441				CTGCGAATCAGTTCTGAAGAGTGGGGTTCAGTGGGTTGCTCCCTGTGGCC	no matched mRNA	0						bad [no matched mRNA]
ILMN_1684553	160674	RHOH	ARHH; TTF	4	+	CAAAGACTAATGGGGAGAGGGAGGGCCGGGAAGCCAGGAAAGCTTGGTGT	OK: single match mRNA	1	RHOH	CHR4	40198526-40246281	uc003guz.2	RHOH	good	CHR4	40198526	40246281	4.02224e+07
ILMN_1895836	160678	HS.584126				ACAGGCCAACCAACTCTCCATCATGGCATTCAGACAATGCGAACGAGACA	no matched mRNA	0						bad [no matched mRNA]
ILMN_1814327	160682	AGTR1	AT2R1A; AT2R1B; AT2R1; AT1; AT1B; AGTR1B; AGTR1A; AG2S; HAT1R	3	+	CAACAGGAGATGAGAGTTCCAGATTGTTCTGTCCAGTTTCCAAAGGGCAG	OK: common txStart or txEnd	5	AGTR1	CHR3	148447966-148460788, 148415657-148460788, 148415657-148460788, 148415657-148460788	uc003ewk.2, uc003ewg.2, uc003ewh.2, uc003ewj.2, uc003ewi.2	AGTR1	good	CHR3	148415657	148460788	1.48438e+08
ILMN_1871395	160687	HS.582939				CAAGAAACTGCGCTGAGACAATCTTCAAAATGGCACATCCCTCACCGCCG	no matched mRNA	0						bad [no matched mRNA]
ILMN_1680344	160692	MYOM1	SKELEMIN; MGC134947; MGC134946	18	-	GGCCGTGTCTCGTGTGTTGTTACAGAGGTGATGTGCTTTTCGACGGGCGC	OK: single match RefSeq	2	MYOM1	CHR18	3066805-3220106	uc002klp.2, uc002klq.2	MYOM1	good	CHR18	3066805	3220106	3.14346e+06
ILMN_1811593	160703	NPAL1	DKFZp686A06115	4	+	CCACGGGTGCTTTGTTCTTCCTTCTGCACCTCCTTCTTAAACTAGATAGC	OK: single match mRNA	1	NIPAL1	CHR4	48018790-48039078	uc003gxw.2	NIPAL1	good	CHR4	48018790	48039078	48028934
ILMN_1899940	160706	HS.529743				GATCATGATCAGAGACCCCGAGTTCTCTCGTGCTGCTACGCTTCGCAACA	no matched mRNA	0						bad [no matched mRNA]
ILMN_1773193	160707	LOC647946				GCAGACCATATTGAAATACGCAGAGAATTCCATGGAGACTCTGATGGCTA	OK: single match mRNA	1	LOC647946	CHR18	36786887-37331959	uc010xcj.1	LOC647946	good	CHR18	36786887	37331959	37059423
ILMN_1672102	160711	PTPRB	HPTP-BETA; R-PTP-BETA; HPTPB; DKFZp686E2262; MGC142023; PTPB; MGC59935; DKFZp686H15164; FLJ44133	12	-	GCAGTGCACGACCTAAGACTTCACAGGGTTCACATGGTCCAGACTGAGTG	OK: common txStart or txEnd	5	PTPRB	CHR12	70910633-71003624, 70910633-71031219	uc001swb.3, uc010stp.1, uc001swa.3, uc001swc.3, uc010sto.1	PTPRB	good	CHR12	70910633	71031219	70970926
ILMN_1884605	160717	HS.351878				CTCCAGCATCACATGCGTCCGTGTAACTGATCTCGCAACTCACGCTCCAC	no matched mRNA	0						bad [no matched mRNA]
ILMN_1905087	160719	HS.444550				CAGGACATGAGTGACGCCGGAGAGGAGCACAGTGGAAAAGGGGAAAGAGC	no matched mRNA	0						bad [no matched mRNA]
ILMN_1909036	160722	HS.543953				GGCTATCCTCATGAATAGTAAGACTCAGTCACTGAAATAGGTCCATTCTG	no matched mRNA	0						bad [no matched mRNA]
ILMN_1914371	160725	HS.545237				TGGGTCATACTGTGCCTTGTTGATGCTTCCTGCTAAGTGGTAGAAGAGGG	no matched mRNA	0						bad [no matched mRNA]
ILMN_1663797	160730	LOC644976				GCCACAGTCAGCCCTGGTGACATTGCATATCAGCTTCTAAAGGGCCTCCC	no matched mRNA	0						bad [no matched mRNA]
ILMN_2139100	160731	SHISA5		3	-	CCCTGCTTCCCGACACCAGCCTCATGGAATATGCAACAACTCCTGTACCC	OK: single match RefSeq	10	SHISA5	CHR3	48509196-48514941, 48509196-48541483, 48509196-48514511, 48509196-48541661, 48509196-48542221, 48509306-48514511, 48509196-48542228, 48509275-48514511	uc011bbk.1, uc003cto.1, uc003ctm.1, uc003ctp.1, uc003ctr.1, uc003ctu.1, uc003ctn.1, uc003ctq.1, uc003cts.1, uc003ctt.2	SHISA5	good	CHR3	48509196	48542228	48525712
ILMN_1677301	160735	LOC653082		5	-	GTACTGGGAAATGGGAGCAAACAGCACTGGGAGATAGGAGTATACAGCAC	no matched mRNA	0					ZDHHC11B	unsure [no matched mRNA] [IPA annotation]
ILMN_2410965	160736	MGC3207		19	+	AGAGGCTAGAACCCCGCACTTGTGCCTTGAGCTTACTGACCTCAACACCC	OK: common txStart or txEnd	2	MRI1	CHR19	13875336-13885095, 13875336-13885095	uc002mxe.2, uc002mxf.2	MRI1	good	CHR19	13875336	13885095	1.38802e+07
ILMN_2299737	160743	BBS5		2	+	GCCCCAGCCGCTCGAAGCTCTGACAGTCGAACAAATTCAAGATGATGTAG	OK: common txStart or txEnd	3	KBTBD10;BBS5	CHR2	170336005-170382772, 170336005-170363164	uc010zdh.1, uc010fpw.2, uc002uet.2	BBS5	good [differs from IPA annotation]	CHR2	170336005	170382772	1.70359e+08
ILMN_1722491	160746	APRT	MGC125857; AMP; MGC125856; DKFZp686D13177; MGC129961	16	-	TGAGGTCCTGGAGTGCGTGAGCCTGGTGGAGCTGACCTCGCTTAAGGGCA	OK: single match mRNA	1	APRT	CHR16	88875878-88878342	uc002flv.2	APRT	good	CHR16	88875878	88878342	88877110
ILMN_1788629	160747	CCDC46	FLJ39610; MGC33887	17	-	GACTACATATCAAGGCAGAAGGTAACTGCACGAGAGAATGCAACGGATGC	unknown	6	CEP112;AXIN2	CHR17	63631658-64187987, 63534219-63637183, 63631658-63822661, 63632028-64187987, 63631658-64188212, 63631658-64066119	uc002jfl.2, uc010den.1, uc002jfk.2, uc010dep.2, uc002jfm.2, uc010deo.2	CEP112	unsure [differs from IPA annotation]	CHR17	63534219	64188212	6.38612e+07
ILMN_1653504	160754	EDG1	CHEDG1; S1PR1; EDG-1; D1S3362; ECGF1	1	+	GGCTATGTTGAGTACGTAGGCTGTGGGAAGATGAAGATGGTTTGGAGGTG	OK: single match RefSeq	2	S1PR1	CHR1	101702458-101707076, 101702304-101707076	uc009weg.2, uc001dud.2	S1PR1	good	CHR1	101702304	101707076	101704690
ILMN_1782448	160762	IFNA4	MGC142200; INFA4	9	-	CACTATTTAAGACCTATGCACAGAGCAAAGTCTTCAGAAAACCTAGAGGC	no matched mRNA	0					IFNA4	unsure [no matched mRNA] [IPA annotation]
ILMN_2225348	240008	ZNF805	DKFZp686P08106	19	+	GAGCAAACTCAGCAAAAGGCTCAAACCCAAGTCCAGAGGAAACCAGGCAC	OK: common txStart or txEnd	2	ZNF805	CHR19	57752052-57774105, 57752052-57774105	uc010ygu.1, uc010ygt.1	ZNF805	good	CHR19	57752052	57774105	5.77631e+07
ILMN_1881220	240010	HS.584687				TGAGCGACTGAATCCCAGGCAGACAAAGGAAGCAAGTGATTACAGCTCCC	no matched mRNA	0						bad [no matched mRNA]
ILMN_1859942	240014	HS.333185				GGCTAAAGCAGGTCAAAGTTGCTGAAGAGGACTAAGCGAGCCTCTTGGGG	no matched mRNA	0						bad [no matched mRNA]
ILMN_1803941	240019	TBC1D15	DKFZp761D0223; DKFZp686M1379; FLJ12085	12	+	CACTCTCTGCCAGTGGAGCCAGAAATGACAGCCCAACACAGATACCAGTG	OK: common txStart or txEnd	4	TBC1D15	CHR12	72233486-72320627, 72233486-72320627	uc001swv.2, uc001sww.2, uc010stt.1, uc001swu.2	TBC1D15	good	CHR12	72233486	72320627	7.22771e+07
ILMN_1677834	240020	LOC158257		9	-	GGCTCACACAGTGCCCTTCCAATTTGTATTTACCTTTACCACCCAGGACC	OK: single match mRNA	1		CHR9	96938888-96966848	uc004auk.2	MIRLET7DHG	good [no Gene name] [IPA annotation]	CHR9	96938888	96966848	96952868
ILMN_1772603	240022	LOC644172		17	-	CCTGCCTCTCCAAGGACTCCACGCCTGACGAACCCGACGTCCATTTCTCC	different chromosomes	2	LOC644172	CHR17	43677490-43679748, 1188438-1190691	uc010wjw.1, uc010wyf.1	LOC644172	good	CHR17	43677490	43679748	43678619
ILMN_1812967	240025	CNPY3	PRAT4A; TNRC5; CAG4A; ERDA5	6	+	AGACCAAACTCACCATCCCTCAGTCCTCCCCAACAGGGTACTAGGACTGC	OK: single match RefSeq	4	CNPY3	CHR6	42896859-42907007, 42896859-42906932	uc003ota.3, uc003osz.2, uc003otb.3, uc003otc.3	CNPY3	good	CHR6	42896859	42907007	42901933
ILMN_1808157	240035	RUNDC3B	RPIP9; RPIB9; FLJ30671; MGC26655	7	+	CCTTAGTGGCCAGAGACTGACTTCAAGGTTTTATTCCAGAGACTCCAGAG	OK: common txStart or txEnd	4	RUNDC3B	CHR7	87257728-87461612, 87257728-87461612, 87257728-87461612, 87288410-87461612	uc011khe.1, uc003ujb.2, uc003ujc.2, uc003ujd.2	RUNDC3B	good	CHR7	87257728	87461612	87359670
ILMN_1686791	240037	KCNK4	TRAAK; K2p4.1; TRAAK1	11	+	ACACTGGGCTCCGGTCCAAGGCTAGAAGGCTGGCCCCTGCTGCAACCCCT	OK: single match RefSeq	4	KCNK4	CHR11	64058792-64067903, 64058792-64064898	uc001nzj.1, uc010rnk.1, uc001nzk.1, uc009ypl.1	KCNK4	good	CHR11	64058792	64067903	6.40633e+07
ILMN_1678636	240039	LOC653303		11	+	CATTTCAAGTCCTTTTACGTATAACCATCCTTCGGCAAGCCCCGGTAGGC	no matched mRNA	0						bad [no matched mRNA]
ILMN_1752791	240040	PARP8				CACTCTGCCCATGCATGTTTTTACCTGTGGAGAGAGGCAACATTTACCAC	no matched mRNA	0					PARP8	unsure [no matched mRNA] [IPA annotation]
ILMN_1768278	240041	SLC22A10	OAT5; hOAT5	11	+	GGGCCGTCGAATAAGCCAGATATTGTTCATGTTCCTGGTGGGCCTTTCCA	OK: single match mRNA	1	SLC22A10	CHR11	63057429-63079237	uc009yor.2	SLC22A10	good	CHR11	63057429	63079237	63068333
ILMN_2101339	240044	OR11A1	dJ994E9.6; hs6M1-18; OR11A2	6	-	GGATCATGGAGTTTGTAATCTGGTTTTCCACTGAACACTGTGTCACGAAC	different chromosomes	8	OR11A1	CHR6	696457-698685, 29393281-29395509, 733813-736041, 912059-914287, 696617-698845, 696260-698488, 696570-698798, 696762-698991	uc011hhq.1, uc003nmg.2, uc011jbx.1, uc011etr.1, uc011fsd.1, uc011goj.1, uc011iee.1, uc011eht.1	OR11A1	good	CHR6	29393281	29395509	29394395
ILMN_1800445	240047	NEK10	FLJ32685	3	-	CCTGTCCCCAAATGACCCTACAGGTTTACCAACCAGCATTGAATTGGAGG	OK: single match RefSeq	2	NEK10	CHR3	27152394-27257966, 27152394-27257371	uc010hfk.2, uc010hfj.2	NEK10	good	CHR3	27152394	27257966	27205180
ILMN_2174658	240048	FAM155A		13	-	CCCCGAGAGAACGAGAAACCGTTCATCGATTCCGAGAGGGCTCAGAAATG	OK: single match mRNA	1	FAM155A	CHR13	107820879-108519460	uc001vql.2	FAM155A	good	CHR13	107820879	108519460	1.0817e+08
ILMN_1812759	240053	GCH1	DYT5; GTP-CH-1; GTPCH1; GCH	14	-	CCCATCTCTGCCACTTTGATGCTATTTGGGTTATGATGGGGCAAGATGGC	OK: single match RefSeq	5	GCH1	CHR14	55308723-55369542	uc001xbk.1, uc001xbi.1, uc001xbh.1, uc001xbj.1, uc010aol.1	GCH1	good	CHR14	55308723	55369542	5.53391e+07
ILMN_1907054	240056	HS.543971				GGTCTGGATTTCAGTTCCTCTAGAAGCCATGGACATCTGCCCTCCACAAC	no matched mRNA	0						bad [no matched mRNA]
ILMN_1659359	240070	SCUBE3	DKFZp686B09105; DKFZp686D20108; FLJ34743; DKFZp686B1223; CEGF3	6	+	GTCCATGCCCAAGCCCAAAGCCTGCACACATTCTGCCCTTAATCCAAGTG	OK: single match RefSeq	3	SCUBE3	CHR6	35182189-35218609, 35195356-35218609	uc003okf.1, uc003okh.1, uc003okg.1	SCUBE3	good	CHR6	35182189	35218609	35200399
ILMN_1893732	240072	HS.321580				CTCCCCCACAGTTGCTGAGGCAAAGACCCACTGTGCAAGAGGATGTGGTC	no matched mRNA	0						bad [no matched mRNA]
ILMN_1885611	240079	HS.577926				GGCAAGAGGGGACCAGAGGCTGGACAATACTGGACAACACCCAGCTTGAG	no matched mRNA	0						bad [no matched mRNA]
ILMN_1752532	240082	LOC648700				GTGCAGGACCAGGAGAGCTCCTTCCACTTGCAGACCTTGGAGTCCTGTGA	no matched mRNA	0						bad [no matched mRNA]
ILMN_1704537	240086	PHGDH	PGD; 3-PGDH; PGDH; PDG; SERA; PGAD; MGC3017; 3PGDH	1	+	CCACATTCTTGGGCTGAACGCGGGCCTCTGACACTGCTTACACTGCACTC	OK: single match RefSeq	6	PHGDH	CHR1	120254418-120286848, 120285421-120286848, 120262249-120286848	uc009whm.2, uc009whn.2, uc001eia.2, uc001ehz.2, uc001eic.2, uc001eib.2	PHGDH	good	CHR1	120254418	120286848	120270633
ILMN_1653867	240091	ZNF483	ZKSCAN16	9	+	GTGGGTTGAATTGCCATGGCTGCTGGAAGAAGTCTCAAAAAGCTCCCGAC	OK: common txStart or txEnd	3	ZNF483	CHR9	114287446-114340124, 114287446-114306712, 114287446-114302041	uc004bfg.2, uc004bff.2, uc011lwq.1	ZNF483	good	CHR9	114287446	114340124	114313785
ILMN_1864527	240092	HS.195634				AGATACAAGCCGGATGTGTGGGCTAAAAAACCTCAGCTGATATCACAAGC	no matched mRNA	0						bad [no matched mRNA]
ILMN_1731788	240093	NRG1	HRG; GGF2; HGL; GGF; NDF; HRGA; HRG1; SMDF; ARIA	8	+	CCTTCACCCACCCGGAACCCTGAGGTGAGAACGCCCAAGTCAGCAACTCA	OK: single match RefSeq	2	NRG1	CHR8	32504250-32600768	uc010lvt.2, uc003xiy.2	NRG1 (includes EG:3084)	good [IPA: "Includes other"]	CHR8	32504250	32600768	32552509
ILMN_1651886	240097	CWF19L1	FLJ10998; RP11-316M21.3	10	-	TGTCTGTCATCCAGCTCCTATGTCTGTTATCCAGCTCCAAGTACAGCTTG	OK: single match RefSeq	5	CWF19L1	CHR10	101992054-102027437	uc010qpn.1, uc001kqq.1, uc001kqs.1, uc001kqr.1, uc001kqt.1	CWF19L1	good	CHR10	101992054	102027437	1.0201e+08
ILMN_1881938	240100	HS.543205				GAGGCCCTGACCTTGGCTTCTGGTGTAGGCCTTCTTGCTGTATTATCCCA	no matched mRNA	0						bad [no matched mRNA]
ILMN_1841414	240102	HS.537776				CAGATGTCAAGATGGGTCTTGTCAGCATGCTTCCCCCAGTGATGCTGACG	no matched mRNA	0						bad [no matched mRNA]
ILMN_1719622	240110	RABEP1	RABPT5; RAB5EP	17	+	AGCTCAGTTGGGTTTCACGAGTGTTCCTGTGCTTATATTCAGTCTGTGCC	OK: common txStart or txEnd	2	RABEP1	CHR17	5185557-5289131, 5185557-5289131	uc002gbm.3, uc002gbl.3	RABEP1	good	CHR17	5185557	5289131	5237344
ILMN_1684377	240112	LOC649030				CCAACCCTGCTGACACCTTAATCTCAGGCTTCTGGACTCACGAATTGTGA	no matched mRNA	0					LOC643441	unsure [no matched mRNA] [IPA annotation]
ILMN_1845555	240113	HS.345449				GGCCTTGGTTCATCCAGCCACACTTTGTATCCAGACACCCACATGCCTGA	no matched mRNA	0						bad [no matched mRNA]
ILMN_1759211	240129	LOC644098		10	-	ATGAGGTTGGGTAACCGGAAGCCAGGCGGGAAGGCGCAGCGAGCGGTCCG	no matched mRNA	0						bad [no matched mRNA]
ILMN_1818566	240131	HS.566787				CTTCCACATACCCCTCCCCCTCAGAAAAAGCCCTGACTGAAGATTTCCAT	no matched mRNA	0						bad [no matched mRNA]
ILMN_2197519	240132	ZNF627	FLJ90365	19	+	GTGCTCTCTTGCTAAAGACCGCAGAGACCATACCTGTTGTCAAAGAGGGT	OK: single match RefSeq	2	ZNF627	CHR19	11708234-11729974, 11708234-11729939	uc002msk.2, uc010dyf.2	ZNF627	good	CHR19	11708234	11729974	11719104
ILMN_1802518	240133	DKFZP667M2411		17	+	TGTCTTTTTCCAGTGCCATCAACCACCTCAAAGACACTGGTTATCAGAGG	no matched mRNA	0					LRRC37BP1	unsure [no matched mRNA] [IPA annotation]
ILMN_2361186	240136	PHF20L1	CGI-72; MGC64923	8	+	CTGCAGCCAAGAACAAAACAGGGAGTAAACCTCGAACCAGCGCTAACAGC	unknown	7	PHF20L1	CHR8	133790041-133837616, 133787603-133837582, 133787603-133825437, 133787603-133861050, 133815785-133825437	uc003ytu.1, uc003yts.2, uc010mdv.2, uc011lja.1, uc003ytr.2, uc003ytt.2, uc003ytv.2	PHF20L1	good	CHR8	133787603	133861050	1.33824e+08
ILMN_1854132	240138	HS.148844				CCAGAGGACAGGAGTGTGGATTCCCGTTGACCAAGGCTGTCAGGTAGAGG	no matched mRNA	0						bad [no matched mRNA]
ILMN_1783643	240139	OR8K1	OR11-182; OR8N1P	11	+	GAACTCAAGGAAAGGGAGGTACAAAGCCTTCTCCACCTGTAGCTCTCATC	OK: single match mRNA	1	OR8K1	CHR11	56113514-56114472	uc010rjg.1	OR8K1	good	CHR11	56113514	56114472	56113993
ILMN_2368268	240142	AIPL1	AIPL2; LCA4	17	-	AGCTTGTCTCCACCCAGCAGGGGTTCCCCCAGCGCTAACTGTATCCCTAA	OK: common txStart or txEnd	5	AIPL1	CHR17	6327059-6338519, 6327059-6338519, 6327059-6338519	uc002gcq.2, uc002gcr.2, uc002gcp.2, uc010cll.2, uc010clk.2	AIPL1	good	CHR17	6327059	6338519	6332789
ILMN_1833743	240148	HS.558261				AGGGCTGGAGCCAGATTTCATAAAAGCTTTCCCTTTGAGCTCTACCATGC	no matched mRNA	0						bad [no matched mRNA]
ILMN_1784428	240152	MGC57346		17	+	GGAGATGTGAGATTCCCAGCCCACCTGGTATTGCCCTCGAGTTAGTGGTA	different chromosomes	4	MGC57346	CHR17	1151953-1170451, 43697711-43715327, 43697980-43715327, 1151953-1170182	uc010wye.1, uc010dan.2, uc002ijj.3, uc010wyd.1	MGC57346	good	CHR17	43697711	43715327	43706519
ILMN_1783702	240156	MORC3	NXP2; ZCW5; ZCWCC3	21	+	CTCCGATCTCTTCGAGTTAACGTAGGACAACTGCTGGCTATGATTGTGCC	OK: single match mRNA	1	MORC3	CHR21	37692486-37748943	uc002yvi.2	MORC3	good	CHR21	37692486	37748943	3.77207e+07
ILMN_1847914	240161	HS.566539				ACCACAGCAGGCATCTCTTCAACTGAAAATGGAACACCAACTAGCCACCG	no matched mRNA	0						bad [no matched mRNA]
ILMN_1744647	240162	CAND1	FLJ90441; FLJ10114; TIP120; KIAA0829; FLJ38691; FLJ10929; TIP120A; DKFZp434M1414	12	+	TGGGTAAGTGTTCACTACTTTTCCTGATTAAGGGATCTGTGCTGGGGAAC	OK: single match RefSeq	2	CAND1	CHR12	67692729-67708388, 67663060-67708388	uc001sto.2, uc001stn.2	CAND1	good	CHR12	67663060	67708388	67685724
ILMN_1830427	240164	HS.551379				CACACTAATTGGGGCCATGCAAAGCAAGGACTTCCTGTATTTGACTTTAC	no matched mRNA	0						bad [no matched mRNA]
ILMN_2088673	240167	CHR415SYT	sytdep	4	-	GCAACGATTCCTCAGAACAGTGTCGCAAGATCTTTATTTCCTCCGAAGTA	OK: single match mRNA	1	SYT14L	CHR4	68926329-68929015	uc010ihn.2	SYT14L	good	CHR4	68926329	68929015	68927672
ILMN_1849587	240168	HS.554702				TCGGACACTTGGGGACAGCTGATTTGAGGGGGGATCCTCGGTTCGGCGTT	no matched mRNA	0						bad [no matched mRNA]
ILMN_1699113	240170	LOC286411		X	+	GCACGTAGAGTCACCCCGCAAAGCACAGACTAAACCCATACTACAGAGAC	OK: single match mRNA	1	RP1-177G6.2	CHRX	139791923-139796996	uc004fbe.2	RP1-177G6.2	good	CHRX	139791923	139796996	1.39794e+08
ILMN_1689866	240176	KIF24				AGTAGGTCTTTGGGGCAGTTAGTTCACCTACACACATTGAAATATGATCC	no matched mRNA	0					KIF24	unsure [no matched mRNA] [IPA annotation]
ILMN_1651470	240181	MMP17				TTCAGGGAACCTCGGCCTGGGGCACGTGGCCTGTTCTCCGTGACTCACTC	no matched mRNA	0					MMP17	unsure [no matched mRNA] [IPA annotation]
ILMN_1869119	240184	HS.541845				GGAAGGTTGAGTTCTGGGGCATCATGGATGAGGACTGGAGAGCCAGAGCC	no matched mRNA	0						bad [no matched mRNA]
ILMN_1699598	240187	AP2M1	AP50; mu2; CLAPM1	3	+	GGAGTTCTGAGGCTCCTGCTCTCCCATCCACCTGTCTGTCCTGGCCTAAT	OK: single match RefSeq	5	AP2M1	CHR3	183892633-183901878, 183898003-183901878, 183894672-183901878	uc011bqx.1, uc011bqy.1, uc003fmw.2, uc003fmx.2, uc003fmy.2	AP2M1	good	CHR3	183892633	183901878	1.83897e+08
ILMN_1854978	240189	HS.551942				GGCCTGGGTGCAAACAGGGCAATAATTTTCAAAGGACAGCAGCTGGGGCC	no matched mRNA	0						bad [no matched mRNA]
ILMN_2148459	240195	B2M		15	+	AGAGGTGGGGAGCAGAGAATTCTCTTATCCAACATCAACATCTTGGTCAG	OK: single match mRNA	1	B2M	CHR15	45003684-45010356	uc001zuc.2	B2M	good	CHR15	45003684	45010356	45007020
ILMN_1739002	240196	LOC653487		2	+	GCTGACGCCACGGGAGGCCTCACTGAACGCAGGCCTGGGGGCCGAGTACT	no matched mRNA	0						bad [no matched mRNA]
ILMN_1914132	240201	HS.545136				CCCGTCTCCACACATACATAACCTACCCCATTACCAGTATCTCTGGGCTG	no matched mRNA	0						bad [no matched mRNA]
ILMN_1892762	240202	HS.539840				CAGCTAGCGGCACCCACAGAGCCTGAAGCCTGCACACATTCTGCCTGGGT	no matched mRNA	0						bad [no matched mRNA]
ILMN_1844064	240215	HS.367445				GGGGAGCACAACCAGCTCCACCTGCCCAACATCACACGAAGAGAGTCAAC	no matched mRNA	0						bad [no matched mRNA]
ILMN_1802780	240220	M160	CD163B	12	-	GATGCTAGCGACACATCGCTGTTGGGAGTTCTTCCTGCCTCTGAAGCCAC	OK: single match RefSeq	2	CD163L1	CHR12	7507558-7596749	uc010sge.1, uc001qsy.2	CD163L1	good	CHR12	7507558	7596749	7.55215e+06
ILMN_1749829	240221	DLG7	DLG1; HURP; KIAA0008	14	-	AGTCTCACTACTGAATGCCACCTTCTTGATTCACCAGGTCTAAACTGCAG	OK: single match mRNA	1	DLGAP5	CHR14	55614835-55658396	uc001xbs.2	DLGAP5	good	CHR14	55614835	55658396	5.56366e+07
ILMN_2049423	240224	KLHL11	FLJ10572	17	-	ATCGTCACGCCCTGAACATGAGGCGAGTGCCAAGCTCTCAGATTGAATGC	OK: single match mRNA	1	KLHL11	CHR17	40009798-40021629	uc002hyf.1	KLHL11	good	CHR17	40009798	40021629	4.00157e+07
ILMN_2075603	240228	MRGPRF	MGC21621; GPR140; mrgF; GPR168; RTA	11	-	CTGCAAACAACCTCCCTTCCCCCCGTCGAGTCATTTGGTGACTTTGATGG	OK: common txStart or txEnd	2	MRGPRF	CHR11	68771862-68780850, 68771862-68780850	uc001oop.3, uc001ooo.3	MRGPRF	good	CHR11	68771862	68780850	68776356
ILMN_1656118	240239	ZBTB7A	MGC99631; FBI1; ZBTB7; LRF; DKFZp547O146; FBI-1; pokemon	19	-	ATAGACGCTCTGCTGCACTGAGACTTCTTGTCAATGCCCAACCGGCGGGG	OK: single match RefSeq	2	ZBTB7A	CHR19	4045217-4065487, 4045217-4066816	uc002lzh.2, uc002lzi.2	ZBTB7A	good	CHR19	4045217	4066816	4.05602e+06
ILMN_1900123	240240	HS.130590				ACCAAAGGCCAGAGTCAGGGCAGCCGGGCAGTGACGGTAGTTCAGATCGA	no matched mRNA	0						bad [no matched mRNA]
ILMN_1889874	240241	HS.48706				CATTCCACATCTTAGAACACTTAGACTCCACCACCTACTATGGCAGGCAG	no matched mRNA	0					LINC00557	bad [no matched mRNA] [IPA annotation]
ILMN_1792173	240242	TUBGCP4	GCP4; FLJ14797; 76P	15	+	GCACCTACTACGTACCTTGGTACTGTTCAAGCTGTGGGAGATACAGCGGT	OK: single match RefSeq	3	TUBGCP4	CHR15	43668700-43698238, 43663312-43698238	uc010bdh.2, uc001zro.2, uc001zrn.2	TUBGCP4	good	CHR15	43663312	43698238	43680775
ILMN_1691697	240243	C20ORF38	FLJ11112	20	+	CAGGTTATCCAAAGGAAACCATTTTAAGAGCTGTGAGCAGAAGCACCAGG	no matched mRNA	0					SPTLC3	unsure [no matched mRNA] [IPA annotation]
ILMN_1852526	240253	HS.566930				GCAGCCCATCTTATAACTCGAGGGGTTTCCTGAGCTTGGGGTTCCTCAGC	no matched mRNA	0						bad [no matched mRNA]
ILMN_1901455	240259	HS.380659				AGAGCTTCTCAGGGGGCTTACATGCCAGGCTGTCTCTGGGCATTGGCTGA	no matched mRNA	0						bad [no matched mRNA]
ILMN_1862353	240270	HS.580584				AGCAGCTGGAATTTGCAAGACCGAGTACCCAGAGAAAGGAGGGCTGGAGC	no matched mRNA	0						bad [no matched mRNA]
ILMN_2401946	240273	HSFY2	HSF2L; HSFY; FLJ25453	Y	-	TCAGGTTTTGTCACAAGGATCCTTGTTAGAAAGTCCAAGTTACACAGTTT	unknown	6	HSFY2	CHRY	20708556-20750847, 20708556-20710477, 20933700-20935621, 20893327-20935621	uc004ftq.2, uc004ftp.2, uc004ftw.2, uc004ftu.2, uc004ftr.2, uc004ftv.2	HSFY1/HSFY2	good [differs from IPA annotation]	CHRY	20708556	20935621	2.08221e+07
ILMN_1810584	240274	IL1R1	IL1R; IL-1R-alpha; P80; CD121A; IL1RA; D2S1473	2	+	GGAGGGACAAGAATCAATGGATAAGCGTGGGTGGAGGAAGATCCAAACAG	OK: single match RefSeq	3	IL1R1	CHR2	102686835-102796333, 102759245-102796333, 102770400-102796333	uc010fix.2, uc002tbq.2, uc002tbr.2	IL1R1	good	CHR2	102686835	102796333	102741584
ILMN_2285404	240280	DMKN	ZD52F10; UNQ729	19	-	CCAAGCTGGGTTTCATCAACTGGGATGCCATAAACAAGAACCAGGTCCCG	unknown	16	DMKN;NA	CHR19	35988122-36004560, 35989617-36001412, 35990859-36001412, 35988122-36001412, 35988122-36001154, 35988122-36001412	uc002nzo.3, uc002nzq.2, uc010xsw.1, uc002nzv.2, uc002nzw.2, uc002nzu.2, uc002nzk.3, uc002nzn.3, uc002nzs.2, uc002nzp.2, uc010xsv.1, uc002nzj.2, uc002nzr.2, uc002nzl.3, uc002nzt.2, uc002nzm.3	DMKN	good	CHR19	35988122	36004560	35996341
ILMN_1733356	240288	PREI3	2C4D; MGC12264; MOB1; CGI-95; MOB3	2	+	GGCTTTGAACACTGCCCATCAGCTACAGTCATTACTGTTCCCCAACCCAC	OK: common txStart or txEnd	5	MOB4	CHR2	198380770-198417513, 198380319-198417513	uc002uun.3, uc002uum.3, uc010zgz.1, uc010fso.2, uc010fsn.2	MOB4	good	CHR2	198380319	198417513	198398916
ILMN_1849565	240292	HS.582934				GGATGAACCTTGTAACTGAAGGAAGCCAGTCTCAAAGGATAGCATACTGC	no matched mRNA	0						bad [no matched mRNA]
ILMN_2072357	240300	IRF6	VWS; LPS; PIT; OFC6; PPS	1	-	CAAGGCTAAACTGCCTGGAACAGAATCCTTCTGCATTGTTCTTGTACCAC	OK: single match RefSeq	3	IRF6	CHR1	209961261-209979479, 209961261-209979482	uc010psm.1, uc001hhq.1, uc009xct.1	IRF6	good	CHR1	209961261	209979482	2.0997e+08
ILMN_2286574	240301	EPHA3	HEK4; ETK1; HEK; TYRO4; ETK	3	+	ACAGCAGAGCGATCTCGGCTCACTGCAAGCTCCTGCAAGCTCCGCCTCCT	OK: single match mRNA	1	EPHA3	CHR3	89156673-89449495	uc003dqx.1	EPHA3	good	CHR3	89156673	89449495	89303084
ILMN_1696360	240309	CTSB	CPSB; APPS	8	-	TCCACTGTCCTGCCAAGGTACACCTCAGTACTCCCCTTCCCAACTGAAGT	OK: common txStart or txEnd	9	CTSB	CHR8	11700035-11706212, 11700035-11725646, 11700035-11725646, 11700035-11725646, 11700035-11725646	uc003wul.2, uc003wur.2, uc003wuq.2, uc003wuo.2, uc003wum.2, uc003wup.2, uc003wun.2, uc011kxl.1, uc010lsc.2	CTSB	good	CHR8	11700035	11725646	1.17128e+07
ILMN_1894737	240332	HS.579256				CATCTGGGAGCAACTTGATACATGCTTTCTGCTTGTTCAAGCAAGAGGGG	no matched mRNA	0						bad [no matched mRNA]
ILMN_1687538	240333	ETS1	FLJ10768; ETS-1; EWSR2	11	-	CCATCTCTCTTCTAGTCATGCTGTGCATGCCGCTTACTCTGTTGGGGTCT	OK: common txStart or txEnd	4	ETS1	CHR11	128328655-128392205, 128328655-128457453, 128328655-128392205	uc009zcg.2, uc001qej.2, uc010sbs.1, uc009zch.2	ETS1	good	CHR11	128328655	128457453	128393054
ILMN_2059535	240348	PPM1F	POPX2; CaMKPase; FEM-2; hFEM-2; KIAA0015	22	-	GACAAGTCCCAAGATGCCAGAAAGGCAGTCTCCCAAGGACCCACCATGCA	OK: single match RefSeq	2	PPM1F	CHR22	22273792-22307217, 22273792-22292934	uc002zvp.1, uc011aik.1	PPM1F	good	CHR22	22273792	22307217	2.22905e+07
[truncated: 46,962 more rows]

## Sheet: ColumnDescription
Column	Description	Data Source
Probe_Id	the probe identifier	Illumina
[truncated: 18 more rows]
